# Supplementary material for: The role of ribosomal protein networks in ribosome dynamics
Source: Nucleic Acids Res. 2025 Jan 10;53(1):gkae1308. doi: 10.1093/nar/gkae1308 (PMC11711686; doi:10.1093/nar/gkae1308)
Supplement: gkae1308_Supplemental_Files [file gkae1308_supplemental_files.zip]

Archive with 3 entries (3 files):
- supplementary_DATA1.xlsx
- Supplementary_DATA2.xlsx
- Supplementary_TEXT_TABLE_FIG_revised_36.pdf
