# Supplementary material for: The role of ribosomal protein networks in ribosome dynamics
Source: Nucleic Acids Res. 2025 Jan 10;53(1):gkae1308. doi: 10.1093/nar/gkae1308 (PMC11711686; doi:10.1093/nar/gkae1308)
Supplement: gkae1308_Supplemental_Files [file gkae1308_supplemental_files.zip › supplementary_DATA1.xlsx]

## Sheet: SSU
protein	RNA ch	base	nb	D step1	D step2	dif 2-1	D step 3	dif 3-1	D step 4	dif 4-1	D step 5	dif 5-1	D step 6	dif 6-1
uS2	1	U	827	39.23	39.06	-0.17	38.837	-0.393	38.732	-0.498	38.579	-0.651	39.037	-0.193
uS2	1	U	828	33.906	33.648	-0.258	33.333	-0.573	33.585	-0.321	33.566	-0.34	33.647	-0.259
uS2	1	G	829	31.281	30.857	-0.424	30.613	-0.668	30.694	-0.587	30.665	-0.616	31.33	0.049
uS2	1	G	830	30.125	30.114	-0.011	30.008	-0.117	30.213	0.088	30.154	0.029	30.109	-0.016
uS2	1	A	831	31.012	31.018	0.006	31.038	0.026	31.109	0.097	31.137	0.125	31.179	0.167
uS2	1	G	832	34.709	34.687	-0.022	34.776	0.067	34.791	0.082	34.926	0.217	34.789	0.08
uS2	1	G	833	41.161	41.174	0.013	41.219	0.058	41.19	0.029	41.232	0.071	41.377	0.216
uS2	1	G	846	45.699	44.811	-0.888	45.514	-0.185	44.749	-0.95	46.349	0.65	46.397	0.698
uS2	1	G	847	39.883	40.663	0.78	40.33	0.447	39.666	-0.217	40.441	0.558	40.553	0.67
uS2	1	C	848	37.464	37.483	0.019	37.397	-0.067	37.255	-0.209	37.649	0.185	37.611	0.147
uS2	1	G	849	37.539	37.559	0.02	37.525	-0.014	37.854	0.315	37.305	-0.234	37.715	0.176
uS2	1	U	850	40.657	40.736	0.079	40.73	0.073	40.688	0.031	40.501	-0.156	40.952	0.295
uS2	1	C	857	36.216	36.394	0.178	36.301	0.085	36.404	0.188	36.159	-0.057	36.388	0.172
uS2	1	G	858	30.737	30.726	-0.011	30.913	0.176	30.75	0.013	30.542	-0.195	30.842	0.105
uS2	1	G	859	27.299	27.17	-0.129	27.158	-0.141	27.301	0.002	27.241	-0.058	27.118	-0.181
uS2	1	A	860	26.392	26.226	-0.166	26.47	0.078	26.275	-0.117	26.101	-0.291	26.625	0.233
uS2	1	G	861	28.975	28.928	-0.047	28.867	-0.108	28.893	-0.082	28.845	-0.13	29.124	0.149
uS2	1	U	870	36.87	36.977	0.107	36.869	-0.001	36.64	-0.23	36.623	-0.247	36.983	0.113
uS2	1	G	1072	32.845	33.154	0.309	33.072	0.227	33.019	0.174	33.03	0.185	33.109	0.264
uS2	1	U	1073	29.564	29.677	0.113	29.748	0.184	29.737	0.173	29.601	0.037	29.558	-0.006
uS2	1	G	1074	24.541	24.763	0.222	24.727	0.186	24.921	0.38	24.88	0.339	24.65	0.109
uS2	1	U	1075	20.966	21.098	0.132	21.025	0.059	21.378	0.412	21.344	0.378	20.846	-0.12
uS2	1	U	1076	21.495	21.545	0.05	21.484	-0.011	21.657	0.162	21.61	0.115	21.628	0.133
uS2	1	G	1077	25.501	25.339	-0.162	25.476	-0.025	25.648	0.147	25.454	-0.047	25.428	-0.073
uS2	1	U	1078	30.729	30.451	-0.278	30.77	0.041	30.887	0.158	30.731	0.002	30.787	0.058
uS2	1	G	1079	32.336	32.218	-0.118	32.331	-0.005	32.533	0.197	32.216	-0.12	32.367	0.031
uS2	1	G	1084	26.783	26.636	-0.147	26.754	-0.029	26.792	0.009	27.005	0.222	26.538	-0.245
uS2	1	U	1085	26.579	26.639	0.06	26.495	-0.084	26.389	-0.19	26.357	-0.222	26.541	-0.038
uS2	1	U	1095	36.043	35.714	-0.329	35.771	-0.272	35.697	-0.346	35.283	-0.76	35.977	-0.066
uS2	1	C	1096	33.284	32.795	-0.489	32.577	-0.707	32.427	-0.857	31.453	-1.831	33.018	-0.266
uS2	1	C	1097	28.572	27.809	-0.763	27.746	-0.826	27.665	-0.907	26.286	-2.286	28.065	-0.507
uS2	1	C	1098	24.01	23.297	-0.713	23.094	-0.916	22.931	-1.079	21.33	-2.68	23.662	-0.348
uS2	1	G	1099	19.282	19.124	-0.158	18.982	-0.3	18.613	-0.669	17.702	-1.58	19.432	0.15
uS2	1	C	1100	16.849	16.578	-0.271	16.332	-0.517	16.518	-0.331	15.864	-0.985	16.574	-0.275
uS2	1	A	1101	16.041	16.176	0.135	15.973	-0.068	16.179	0.138	16.273	0.232	15.983	-0.058
uS2	1	A	1102	21.175	21.079	-0.096	21.197	0.022	21.182	0.007	21.2	0.025	21.18	0.005
uS2	1	C	1103	19.474	19.461	-0.013	19.348	-0.126	19.722	0.248	19.548	0.074	19.374	-0.1
uS2	1	G	1104	20.491	20.576	0.085	20.486	-0.005	20.517	0.026	20.107	-0.384	20.35	-0.141
uS2	1	A	1105	27.021	27.228	0.207	27.084	0.063	27.122	0.101	26.642	-0.379	26.933	-0.088
uS2	1	G	1106	32.84	32.989	0.149	33.034	0.194	32.936	0.096	32.407	-0.433	32.87	0.03
uS2	1	A	1111	45.677	45.303	-0.374	45.065	-0.612	44.635	-1.042	44.155	-1.522	45.431	-0.246
uS2	1	C	1112	47.403	47.013	-0.39	46.743	-0.66	46.274	-1.129	45.927	-1.476	47.14	-0.263
uS2	1	C	1158	46.309	45.725	-0.584	45.624	-0.685	45.803	-0.506	43.521	-2.788	46.342	0.033
uS2	1	U	1159	41.057	40.747	-0.31	40.651	-0.406	39.778	-1.279	37.73	-3.327	41.013	-0.044
uS2	1	U	1168	27.559	30.069	2.51	26.975	-0.584	29.7	2.141	26.662	-0.897	27.436	-0.123
uS2	1	A	1169	30.026	29.595	-0.431	29.164	-0.862	29.058	-0.968	27.645	-2.381	29.99	-0.036
uS2	1	A	1170	31.173	30.434	-0.739	30.45	-0.723	29.982	-1.191	28.336	-2.837	31.246	0.073
uS2	1	A	1171	34.629	34.285	-0.344	33.87	-0.759	33.771	-0.858	32.494	-2.135	34.506	-0.123
uS2	1	C	1172	40.044	39.728	-0.316	39.5	-0.544	39.128	-0.916	37.989	-2.055	40.028	-0.016
uS2	1	U	1183	44.283	44.338	0.055	43.67	-0.613	43.539	-0.744	42.426	-1.857	44.528	0.245
uS2	1	G	1184	48.97	48.371	-0.599	48.486	-0.484	47.796	-1.174	46.178	-2.792	49.161	0.191
uS3	1	U	420	35.033	35.048	0.015	35.077	0.044	36.714	1.681	35.227	0.194	35.349	0.316
uS3	1	U	421	30.118	30.101	-0.017	30.202	0.084	31.838	1.72	30.909	0.791	30.008	-0.11
uS3	1	C	422	26.736	26.679	-0.057	27.427	0.691	29.171	2.435	28.507	1.771	27.048	0.312
uS3	1	G	425	36.77	37.429	0.659	37.933	1.163	40.188	3.418	40.727	3.957	37.949	1.179
uS3	1	U	426	39.107	39.856	0.749	40.498	1.391	42.594	3.487	43.689	4.582	40.361	1.254
uS3	1	G	505	44.916	45.082	0.166	45.453	0.537	46.805	1.889	45.116	0.2	45.506	0.59
uS3	1	U	512	35.767	36.084	0.317	36.575	0.808	38.175	2.408	37.019	1.252	36.873	1.106
uS3	1	C	513	35.464	35.417	-0.047	35.767	0.303	37.267	1.803	35.534	0.07	35.781	0.317
uS3	1	C	514	37.438	37.24	-0.198	37.376	-0.062	38.77	1.332	36.672	-0.766	37.451	0.013
uS3	1	C	528	44.095	44.314	0.219	44.781	0.686	45.337	1.242	42.758	-1.337	44.963	0.868
uS3	1	G	529	42.251	42.135	-0.116	42.188	-0.063	42.91	0.659	40.229	-2.022	42.3	0.049
uS3	1	G	530	42.151	42.059	-0.092	41.843	-0.308	42.207	0.056	39.424	-2.727	41.99	-0.161
uS3	1	U	531	41.203	40.507	-0.696	39.974	-1.229	38.696	-2.507	36.574	-4.629	40.026	-1.177
uS3	1	A	532	36.074	35.068	-1.006	35.194	-0.88	35.377	-0.697	32.105	-3.969	34.87	-1.204
uS3	1	A	533	38.177	38.027	-0.15	38.111	-0.066	38.85	0.673	36.844	-1.333	38.018	-0.159
uS3	1	U	534	37.678	37.737	0.059	38.087	0.409	38.955	1.277	37.017	-0.661	38.011	0.333
uS3	1	A	535	42.692	42.679	-0.013	43.059	0.367	43.99	1.298	42.015	-0.677	43.068	0.376
uS3	1	U	997	30.167	30.476	0.309	30.223	0.056	30.311	0.144	30.572	0.405	30.256	0.089
uS3	1	C	1054	30.683	30.594	-0.089	30.372	-0.311	30.517	-0.166	30.666	-0.017	30.395	-0.288
uS3	1	U	1056	27.142	27.174	0.032	27.078	-0.064	27.27	0.128	27.101	-0.041	27.204	0.062
uS3	1	G	1057	20.772	20.726	-0.046	20.738	-0.034	20.759	-0.013	20.857	0.085	20.8	0.028
uS3	1	G	1058	15.443	15.362	-0.081	15.346	-0.097	15.6	0.157	15.639	0.196	15.359	-0.084
uS3	1	C	1059	14.618	14.688	0.07	14.677	0.059	14.479	-0.139	14.564	-0.054	14.701	0.083
uS3	1	U	1060	19.045	18.994	-0.051	18.936	-0.109	18.757	-0.288	18.717	-0.328	18.872	-0.173
uS3	1	C	1069	35.451	35.471	0.02	35.54	0.089	35.436	-0.015	34.732	-0.719	35.446	-0.005
uS3	1	U	1070	32.916	32.994	0.078	32.92	0.004	33	0.084	32.043	-0.873	32.987	0.071
uS3	1	C	1071	32.106	32.606	0.5	32.459	0.353	32.659	0.553	32.096	-0.01	32.389	0.283
uS3	1	G	1072	31.918	32.196	0.278	32.129	0.211	32.424	0.506	32.462	0.544	31.967	0.049
uS3	1	U	1073	34.301	34.76	0.459	34.627	0.326	34.94	0.639	35.737	1.436	34.555	0.254
uS3	1	U	1095	34.741	34.837	0.096	34.876	0.135	34.969	0.228	35.287	0.546	34.704	-0.037
uS3	1	C	1096	36.193	36.354	0.161	36.453	0.26	36.507	0.314	37.619	1.426	36.087	-0.106
uS3	1	A	1105	32.899	33.139	0.24	33.116	0.217	33.027	0.128	35.159	2.26	32.976	0.077
uS3	1	G	1106	27.18	27.404	0.224	27.236	0.056	27.3	0.12	29.346	2.166	27.187	0.007
uS3	1	C	1107	22.978	23.024	0.046	23.09	0.112	23.082	0.104	24.686	1.708	23.086	0.108
uS3	1	G	1108	21.79	21.861	0.071	21.709	-0.081	21.845	0.055	22.521	0.731	21.731	-0.059
uS3	1	C	1109	26.653	26.429	-0.224	26.75	0.097	26.603	-0.05	26.778	0.125	26.804	0.151
uS3	1	A	1110	30.392	30.228	-0.164	30.232	-0.16	30.27	-0.122	30.392	0	30.316	-0.076
uS3	1	A	1111	31.544	31.518	-0.026	31.554	0.01	31.627	0.083	31.802	0.258	31.589	0.045
uS3	1	C	1112	29.897	29.861	-0.036	29.969	0.072	30.058	0.161	30.118	0.221	29.957	0.06
uS3	1	C	1113	27.038	27.105	0.067	27.088	0.05	27.168	0.13	27.442	0.404	26.962	-0.076
uS3	1	C	1114	26.615	26.554	-0.061	26.472	-0.143	26.626	0.011	26.628	0.013	26.6	-0.015
uS3	1	A	1152	31.239	31.084	-0.155	31.22	-0.019	31.303	0.064	31.144	-0.095	31.25	0.011
uS3	1	G	1153	30.457	30.531	0.074	30.43	-0.027	30.827	0.37	30.196	-0.261	30.385	-0.072
uS3	1	G	1154	32.719	32.787	0.068	32.643	-0.076	33.112	0.393	32.787	0.068	32.763	0.044
uS3	1	A	1155	37.316	37.115	-0.201	37.169	-0.147	37.515	0.199	37.493	0.177	37.061	-0.255
uS3	1	C	1158	38.561	38.858	0.297	38.796	0.235	39.442	0.881	39.351	0.79	38.52	-0.041
uS3	1	A	1188	28.595	28.524	-0.071	28.543	-0.052	28.528	-0.067	28.507	-0.088	28.486	-0.109
uS3	1	U	1189	23.13	23.204	0.074	23.017	-0.113	23.222	0.092	23.186	0.056	23.072	-0.058
uS3	1	G	1190	20.944	21.072	0.128	20.979	0.035	20.921	-0.023	20.887	-0.057	21.034	0.09
uS3	1	A	1191	23.553	23.75	0.197	23.69	0.137	23.474	-0.079	23.742	0.189	23.822	0.269
uS3	1	C	1192	22.443	22.418	-0.025	22.379	-0.064	22.407	-0.036	22.226	-0.217	22.366	-0.077
uS3	1	G	1193	24.415	24.384	-0.031	24.327	-0.088	24.212	-0.203	24.588	0.173	24.462	0.047
uS3	1	U	1194	28.893	28.888	-0.005	29.114	0.221	28.988	0.095	28.682	-0.211	28.998	0.105
uS3	1	A	1197	31.309	31.257	-0.052	31.331	0.022	31.199	-0.11	31.178	-0.131	31.394	0.085
uS3	1	G	1198	32.544	32.424	-0.12	32.473	-0.071	32.603	0.059	32.429	-0.115	32.708	0.164
uS3	1	U	1205	20.037	20.131	0.094	20.162	0.125	20.14	0.103	20.652	0.615	20.208	0.171
uS3	1	G	1206	23.401	23.369	-0.032	23.378	-0.023	23.553	0.152	23.709	0.308	23.498	0.097
uS3	1	A	1254	33.235	33.144	-0.091	33.163	-0.072	33.474	0.239	33.27	0.035	33.249	0.014
uS3	1	G	1255	33.603	33.611	0.008	33.599	-0.004	33.721	0.118	33.765	0.162	33.603	0
uS3	1	A	1256	35.541	35.51	-0.031	35.377	-0.164	35.498	-0.043	35.759	0.218	35.528	-0.013
uS3	1	A	1257	37.406	37.554	0.148	37.676	0.27	37.572	0.166	37.763	0.357	37.738	0.332
uS3	1	G	1279	36.1	36.477	0.377	36.167	0.067	36.217	0.117	36.801	0.701	36.142	0.042
uS3	1	A	1357	34.7	34.652	-0.048	34.516	-0.184	34.809	0.109	34.857	0.157	34.623	-0.077
uS3	1	U	1358	30.82	30.779	-0.041	30.674	-0.146	30.974	0.154	30.978	0.158	30.671	-0.149
uS4	1	A	1	38.478	38.433	-0.045	37.706	-0.772	38.376	-0.102	36.112	-2.366	37.872	-0.606
uS4	1	A	2	34.282	34.686	0.404	34.298	0.016	33.268	-1.014	34.012	-0.27	34.072	-0.21
uS4	1	A	3	32.153	32.134	-0.019	31.779	-0.374	32.351	0.198	32.76	0.607	31.768	-0.385
uS4	1	U	4	34.108	33.785	-0.323	33.392	-0.716	34.491	0.383	35.468	1.36	33.458	-0.65
uS4	1	U	5	33.096	32.28	-0.816	30.879	-2.217	31.852	-1.244	34.435	1.339	30.829	-2.267
uS4	1	G	6	28.011	28.259	0.248	27.453	-0.558	27.677	-0.334	28.796	0.785	26.894	-1.117
uS4	1	A	7	29.104	29.027	-0.077	27.689	-1.415	28.009	-1.095	28.657	-0.447	27.657	-1.447
uS4	1	A	8	31.852	31.626	-0.226	30.539	-1.313	30.546	-1.306	31.157	-0.695	30.545	-1.307
uS4	1	G	9	34.761	34.702	-0.059	33.977	-0.784	34.258	-0.503	34.714	-0.047	33.849	-0.912
uS4	1	A	10	35.874	35.94	0.066	35.565	-0.309	35.863	-0.011	36.079	0.205	35.717	-0.157
uS4	1	G	11	37.18	37.367	0.187	37.426	0.246	37.765	0.585	37.723	0.543	37.657	0.477
uS4	1	C	25	37.721	37.843	0.122	38.237	0.516	38.746	1.025	38.121	0.4	38.539	0.818
uS4	1	A	26	31.963	32.052	0.089	32.42	0.457	32.922	0.959	32.296	0.333	32.777	0.814
uS4	1	G	27	26.923	26.834	-0.089	27.099	0.176	27.551	0.628	27.102	0.179	27.438	0.515
uS4	1	A	28	24.42	24.498	0.078	24.582	0.162	24.791	0.371	24.579	0.159	24.731	0.311
uS4	1	U	29	26.449	26.247	-0.202	26.156	-0.293	26.356	-0.093	26.347	-0.102	26.247	-0.202
uS4	1	U	30	30.725	30.525	-0.2	30.543	-0.182	30.413	-0.312	30.181	-0.544	30.656	-0.069
uS4	1	A	32	35.526	35.354	-0.172	35.45	-0.076	35.488	-0.038	35.498	-0.028	35.494	-0.032
uS4	1	G	39	30.135	30.107	-0.028	29.921	-0.214	30.216	0.081	30.146	0.011	30.036	-0.099
uS4	1	C	40	29.434	29.486	0.052	29.424	-0.01	29.659	0.225	29.721	0.287	29.413	-0.021
uS4	1	G	41	29.638	29.603	-0.035	29.521	-0.117	29.683	0.045	29.826	0.188	29.617	-0.021
uS4	1	G	42	29.643	29.626	-0.017	29.793	0.15	29.839	0.196	30.076	0.433	29.786	0.143
uS4	1	C	43	30.681	30.773	0.092	30.765	0.084	30.986	0.305	31.288	0.607	30.895	0.214
uS4	1	U	294	36.472	36.33	-0.142	35.843	-0.629	36.003	-0.469	36.317	-0.155	35.914	-0.558
uS4	1	C	295	33.098	32.957	-0.141	32.495	-0.603	32.709	-0.389	32.64	-0.458	32.512	-0.586
uS4	1	U	296	31.002	30.907	-0.095	30.434	-0.568	30.73	-0.272	30.531	-0.471	30.586	-0.416
uS4	1	G	297	31.119	31.06	-0.059	30.592	-0.527	30.773	-0.346	30.853	-0.266	30.68	-0.439
uS4	1	A	298	32.062	31.943	-0.119	31.22	-0.842	31.537	-0.525	32.07	0.008	31.222	-0.84
uS4	1	G	299	34.27	34.315	0.045	33.31	-0.96	33.521	-0.749	34.081	-0.189	33.323	-0.947
uS4	1	U	398	33.342	33.378	0.036	33.624	0.282	33.646	0.304	33.579	0.237	33.534	0.192
uS4	1	G	399	29.613	29.516	-0.097	29.607	-0.006	29.74	0.127	29.73	0.117	29.523	-0.09
uS4	1	C	400	25.365	25.328	-0.037	25.451	0.086	25.415	0.05	25.25	-0.115	25.37	0.005
uS4	1	C	401	20.875	20.895	0.02	20.857	-0.018	20.914	0.039	20.645	-0.23	20.785	-0.09
uS4	1	G	402	16.508	16.583	0.075	16.372	-0.136	16.616	0.108	16.475	-0.033	16.565	0.057
uS4	1	C	403	13.94	14.051	0.111	13.882	-0.058	14.067	0.127	14.077	0.137	13.846	-0.094
uS4	1	G	404	14.219	14.258	0.039	14.39	0.171	14.396	0.177	14.512	0.293	14.223	0.004
uS4	1	U	405	17.164	17.37	0.206	17.337	0.173	17.227	0.063	17.732	0.568	17.199	0.035
uS4	1	G	406	20.791	20.941	0.15	20.348	-0.443	20.863	0.072	21.137	0.346	20.656	-0.135
uS4	1	U	407	14.943	15.11	0.167	14.515	-0.428	14.969	0.026	15.388	0.445	14.793	-0.15
uS4	1	A	408	12.954	13.197	0.243	13.065	0.111	13.229	0.275	13.372	0.418	13.004	0.05
uS4	1	U	409	16.036	16.044	0.008	15.934	-0.102	16.073	0.037	16.097	0.061	16.011	-0.025
uS4	1	G	410	21.745	21.639	-0.106	21.435	-0.31	21.73	-0.015	21.311	-0.434	21.484	-0.261
uS4	1	A	411	25.592	26.143	0.551	25.524	-0.068	25.407	-0.185	25.649	0.057	25.543	-0.049
uS4	1	G	413	33.824	32.692	-1.132	32.815	-1.009	33.429	-0.395	33.319	-0.505	33.584	-0.24
uS4	1	A	414	31.69	31.933	0.243	32.225	0.535	32.151	0.461	32.089	0.399	31.859	0.169
uS4	1	C	418	38.77	38.837	0.067	38.837	0.067	38.825	0.055	38.708	-0.062	38.669	-0.101
uS4	1	C	419	38.687	38.691	0.004	38.727	0.04	38.849	0.162	38.907	0.22	38.835	0.148
uS4	1	U	420	40.272	40.074	-0.198	40.347	0.075	40.362	0.09	40.723	0.451	40.321	0.049
uS4	1	U	421	43.421	43.165	-0.256	43.631	0.21	43.404	-0.017	43.543	0.122	43.278	-0.143
uS4	1	G	425	33.384	33.377	-0.007	33.298	-0.086	33.387	0.003	33.565	0.181	33.127	-0.257
uS4	1	U	426	28.47	28.385	-0.085	28.146	-0.324	28.321	-0.149	27.898	-0.572	28.083	-0.387
uS4	1	U	427	24.51	24.704	0.194	24.469	-0.041	24.557	0.047	25.198	0.688	24.44	-0.07
uS4	1	G	428	22.77	22.739	-0.031	22.834	0.064	22.924	0.154	22.928	0.158	22.735	-0.035
uS4	1	U	429	20.963	20.926	-0.037	21.016	0.053	21.108	0.145	21.029	0.066	21.027	0.064
uS4	1	A	430	17.282	17.46	0.178	17.425	0.143	17.337	0.055	17.434	0.152	17.476	0.194
uS4	1	A	431	21.491	21.369	-0.122	21.5	0.009	21.666	0.175	21.751	0.26	21.579	0.088
uS4	1	A	432	26.338	26.315	-0.023	26.31	-0.028	26.55	0.212	26.898	0.56	26.384	0.046
uS4	1	A	435	30.194	30.057	-0.137	29.745	-0.449	30.102	-0.092	29.844	-0.35	29.768	-0.426
uS4	1	C	436	27.162	27.502	0.34	27.076	-0.086	27.231	0.069	27.36	0.198	27.186	0.024
uS4	1	U	437	23.998	24.372	0.374	24.192	0.194	24.424	0.426	24.839	0.841	24.31	0.312
uS4	1	U	439	24.31	24.484	0.174	24.167	-0.143	24.337	0.027	24.442	0.132	24.211	-0.099
uS4	1	C	440	24.111	24.007	-0.104	23.799	-0.312	24.064	-0.047	24.259	0.148	23.968	-0.143
uS4	1	A	441	27.55	27.611	0.061	27.308	-0.242	27.491	-0.059	27.858	0.308	27.496	-0.054
uS4	1	G	442	32.243	32.313	0.07	32.066	-0.177	32.457	0.214	32.873	0.63	32.16	-0.083
uS4	1	A	487	32.759	33.006	0.247	33.007	0.248	33.517	0.758	33.36	0.601	33.008	0.249
uS4	1	C	488	27.905	27.951	0.046	28.212	0.307	28.33	0.425	28.263	0.358	28.121	0.216
uS4	1	C	492	32.444	32.377	-0.067	32.555	0.111	32.618	0.174	32.412	-0.032	32.411	-0.033
uS4	1	A	493	33.612	33.598	-0.014	33.493	-0.119	33.387	-0.225	33.66	0.048	33.566	-0.046
uS4	1	A	495	29.304	29.332	0.028	27.986	-1.318	29.143	-0.161	29.98	0.676	29.129	-0.175
uS4	1	A	496	28.17	28.035	-0.135	28.068	-0.102	28.263	0.093	28.407	0.237	28.002	-0.168
uS4	1	A	498	28.216	28.372	0.156	28.243	0.027	28.189	-0.027	27.859	-0.357	28.5	0.284
uS4	1	A	499	25.003	24.981	-0.022	25.077	0.074	25.075	0.072	25.116	0.113	25.042	0.039
uS4	1	G	500	26.88	26.901	0.021	26.738	-0.142	26.973	0.093	26.919	0.039	26.817	-0.063
uS4	1	C	504	32.16	32.124	-0.036	32.321	0.161	32.273	0.113	32.35	0.19	32.136	-0.024
uS4	1	G	505	33.433	33.487	0.054	33.729	0.296	33.614	0.181	33.671	0.238	33.374	-0.059
uS4	1	G	506	32.374	32.442	0.068	32.555	0.181	32.187	-0.187	32.184	-0.19	32.346	-0.028
uS4	1	C	507	31.405	31.464	0.059	31.383	-0.022	31.244	-0.161	31.112	-0.293	31.058	-0.347
uS4	1	U	508	29.575	29.665	0.09	29.377	-0.198	29.505	-0.07	29.531	-0.044	29.314	-0.261
uS4	1	A	509	26.513	26.375	-0.138	26.728	0.215	26.091	-0.422	26.059	-0.454	26.473	-0.04
uS4	1	A	510	25.063	24.982	-0.081	25.055	-0.008	25.405	0.342	25.714	0.651	24.91	-0.153
uS4	1	C	511	27.209	27.194	-0.015	27.364	0.155	27.157	-0.052	27.033	-0.176	27.294	0.085
uS4	1	U	512	34.117	34.052	-0.065	34.406	0.289	34.109	-0.008	34.037	-0.08	34.012	-0.105
uS4	1	C	513	39.273	39.251	-0.022	39.681	0.408	39.32	0.047	39.353	0.08	39.245	-0.028
uS4	1	C	514	43.641	43.457	-0.184	43.625	-0.016	43.504	-0.137	43.407	-0.234	43.698	0.057
uS4	1	U	534	41.066	40.894	-0.172	41.348	0.282	41.034	-0.032	41.21	0.144	40.907	-0.159
uS4	1	A	535	38.62	38.557	-0.063	38.85	0.23	38.848	0.228	38.755	0.135	38.549	-0.071
uS4	1	A	539	36.405	36.26	-0.145	36.078	-0.327	36.36	-0.045	36.203	-0.202	36.315	-0.09
uS4	1	G	540	33.2	33.221	0.021	32.699	-0.501	33.181	-0.019	33.077	-0.123	33.195	-0.005
uS4	1	G	541	28.792	29.034	0.242	28.536	-0.256	28.838	0.046	28.829	0.037	28.839	0.047
uS4	1	G	542	23.922	23.869	-0.053	23.678	-0.244	23.889	-0.033	24.016	0.094	23.817	-0.105
uS4	1	U	543	20.074	20.039	-0.035	19.808	-0.266	19.92	-0.154	20.05	-0.024	19.926	-0.148
uS4	1	G	544	17.729	17.791	0.062	17.66	-0.069	17.784	0.055	17.95	0.221	17.558	-0.171
uS4	1	C	545	17.154	16.977	-0.177	16.853	-0.301	17.013	-0.141	16.858	-0.296	16.939	-0.215
uS4	1	A	546	16.831	16.881	0.05	16.846	0.015	16.972	0.141	16.668	-0.163	16.847	0.016
uS4	1	A	547	18.699	18.8	0.101	18.859	0.16	18.749	0.05	18.632	-0.067	18.731	0.032
uS4	1	G	548	23.619	23.588	-0.031	23.765	0.146	23.57	-0.049	23.847	0.228	23.593	-0.026
uS4	1	C	549	22.933	22.965	0.032	23.056	0.123	23.155	0.222	23.175	0.242	22.965	0.032
uS4	1	G	550	25.519	25.255	-0.264	25.609	0.09	25.635	0.116	25.611	0.092	25.465	-0.054
uS4	1	U	551	31.753	31.711	-0.042	31.872	0.119	31.849	0.096	31.785	0.032	31.768	0.015
uS4	1	G	558	37.959	37.889	-0.07	37.197	-0.762	37.606	-0.353	38.14	0.181	37.296	-0.663
uS4	1	A	559	38.32	38.218	-0.102	37.744	-0.576	38.008	-0.312	38.341	0.021	37.7	-0.62
uS4	1	C	611	31.654	31.436	-0.218	30.937	-0.717	31.191	-0.463	31.326	-0.328	31.228	-0.426
uS4	1	C	612	28.746	28.735	-0.011	28.353	-0.393	28.542	-0.204	28.593	-0.153	28.437	-0.309
uS4	1	C	613	26.961	26.864	-0.097	26.488	-0.473	26.722	-0.239	26.8	-0.161	26.663	-0.298
uS4	1	C	614	26.116	25.935	-0.181	25.991	-0.125	25.866	-0.25	25.698	-0.418	26.028	-0.088
uS4	1	G	615	26.064	25.982	-0.082	26.752	0.688	26.03	-0.034	25.816	-0.248	26.089	0.025
uS4	1	G	616	26.487	26.343	-0.144	26.218	-0.269	26.217	-0.27	26.165	-0.322	26.295	-0.192
uS4	1	G	617	27.658	27.624	-0.034	27.376	-0.282	27.722	0.064	27.719	0.061	27.541	-0.117
uS4	1	C	618	27.768	27.589	-0.179	27.331	-0.437	27.752	-0.016	27.248	-0.52	27.746	-0.022
uS4	1	U	619	25.684	25.657	-0.027	25.577	-0.107	25.714	0.03	25.799	0.115	25.808	0.124
uS4	1	C	620	22.151	22.266	0.115	22.276	0.125	22.238	0.087	22.257	0.106	22.186	0.035
uS4	1	A	621	19.944	20.127	0.183	20.001	0.057	20.124	0.18	20.233	0.289	19.943	-0.001
uS4	1	A	622	21.427	21.311	-0.116	21.311	-0.116	21.542	0.115	21.654	0.227	21.215	-0.212
uS4	1	C	623	26.264	26.164	-0.1	26.298	0.034	26.367	0.103	26.249	-0.015	26.33	0.066
uS4	1	A	630	41.239	41.18	-0.059	40.976	-0.263	41.02	-0.219	40.937	-0.302	40.948	-0.291
uS5	1	A	2	36.985	37.702	0.717	37.287	0.302	37.355	0.37	37.132	0.147	37.48	0.495
uS5	1	A	3	34.173	34.229	0.056	34.504	0.331	35.082	0.909	34.728	0.555	34.519	0.346
uS5	1	U	4	33.832	33.598	-0.234	33.94	0.108	34.836	1.004	35.042	1.21	34.099	0.267
uS5	1	U	5	27.695	27.576	-0.119	27.169	-0.526	27.925	0.23	28.033	0.338	28.098	0.403
uS5	1	G	6	25.874	25.894	0.02	26.813	0.939	26.881	1.007	26.427	0.553	26.486	0.612
uS5	1	A	7	21.046	21.494	0.448	21.288	0.242	21.225	0.179	20.961	-0.085	21.574	0.528
uS5	1	A	8	18.074	18.167	0.093	18.147	0.073	18.307	0.233	18.377	0.303	18.06	-0.014
uS5	1	G	9	14.482	14.265	-0.217	14.328	-0.154	14.647	0.165	14.529	0.047	14.187	-0.295
uS5	1	A	10	15.175	15.182	0.007	14.93	-0.245	14.844	-0.331	14.963	-0.212	14.748	-0.427
uS5	1	G	11	19.489	19.413	-0.076	19.079	-0.41	18.781	-0.708	19.151	-0.338	18.949	-0.54
uS5	1	U	12	24.173	24.137	-0.036	23.966	-0.207	23.503	-0.67	23.792	-0.381	23.667	-0.506
uS5	1	U	13	27.617	27.451	-0.166	27.455	-0.162	27.189	-0.428	27.236	-0.381	27.143	-0.474
uS5	1	U	14	31.119	31.232	0.113	30.983	-0.136	31.175	0.056	31.135	0.016	31.094	-0.025
uS5	1	G	15	32.171	32.255	0.084	32.214	0.043	32.231	0.06	32.174	0.003	31.961	-0.21
uS5	1	A	16	27.644	27.793	0.149	27.721	0.077	28.014	0.37	27.978	0.334	27.751	0.107
uS5	1	U	17	21.823	21.852	0.029	21.692	-0.131	22.012	0.189	21.987	0.164	21.661	-0.162
uS5	1	C	18	17.704	17.698	-0.006	17.618	-0.086	17.708	0.004	17.802	0.098	17.58	-0.124
uS5	1	A	19	16.451	16.482	0.031	16.316	-0.135	16.508	0.057	16.575	0.124	16.465	0.014
uS5	1	U	20	20.048	19.962	-0.086	19.893	-0.155	19.85	-0.198	19.885	-0.163	19.965	-0.083
uS5	1	G	21	24.915	24.958	0.043	24.786	-0.129	24.758	-0.157	24.734	-0.181	24.806	-0.109
uS5	1	G	22	28.417	28.344	-0.073	28.197	-0.22	28.16	-0.257	28.106	-0.311	28.21	-0.207
uS5	1	G	297	28.862	28.82	-0.042	28.596	-0.266	28.745	-0.117	28.606	-0.256	28.681	-0.181
uS5	1	A	298	24.459	24.449	-0.01	24.345	-0.114	24.467	0.008	24.322	-0.137	24.388	-0.071
uS5	1	G	299	28.028	28	-0.028	28.087	0.059	28.181	0.153	28.089	0.061	28.098	0.07
uS5	1	A	300	31.101	31.299	0.198	31.391	0.29	31.414	0.313	31.364	0.263	31.339	0.238
uS5	1	C	507	24.852	24.542	-0.31	23.738	-1.114	23.371	-1.481	24.085	-0.767	23.34	-1.512
uS5	1	U	508	22.778	22.616	-0.162	22.05	-0.728	21.648	-1.13	22.179	-0.599	21.467	-1.311
uS5	1	C	528	35.892	36.296	0.404	36.264	0.372	35.695	-0.197	35.527	-0.365	35.89	-0.002
uS5	1	G	557	29.92	29.8	-0.12	29.894	-0.026	30.096	0.176	29.858	-0.062	30.019	0.099
uS5	1	G	558	24.553	24.458	-0.095	24.347	-0.206	24.569	0.016	24.5	-0.053	24.496	-0.057
uS5	1	A	559	20.096	20.056	-0.04	20.088	-0.008	20.154	0.058	20.003	-0.093	20.119	0.023
uS5	1	A	560	24.135	24.204	0.069	24.29	0.155	24.191	0.056	24.075	-0.06	24.265	0.13
uS5	1	U	561	22.82	22.738	-0.082	22.784	-0.036	22.831	0.011	22.851	0.031	22.763	-0.057
uS5	1	U	562	28.945	28.901	-0.044	28.793	-0.152	29.039	0.094	29.053	0.108	28.89	-0.055
uS5	1	A	563	30.677	30.621	-0.056	30.754	0.077	30.655	-0.022	30.621	-0.056	30.601	-0.076
uS5	1	C	564	30.279	30.342	0.063	30.469	0.19	30.49	0.211	30.317	0.038	30.63	0.351
uS5	1	U	565	27.677	27.744	0.067	27.936	0.259	28.047	0.37	27.728	0.051	28.065	0.388
uS5	1	G	566	22.643	22.637	-0.006	22.642	-0.001	22.877	0.234	22.559	-0.084	22.827	0.184
uS5	1	G	567	24.652	24.738	0.086	24.786	0.134	24.862	0.21	24.735	0.083	24.975	0.323
uS5	1	G	568	23.743	23.859	0.116	23.703	-0.04	23.771	0.028	23.679	-0.064	23.809	0.066
uS5	1	C	569	27.773	27.642	-0.131	27.678	-0.095	28.002	0.229	27.865	0.092	27.699	-0.074
uS5	1	G	861	21.419	21.495	0.076	21.372	-0.047	21.347	-0.072	21.185	-0.234	21.392	-0.027
uS5	1	C	862	19.557	19.712	0.155	19.523	-0.034	19.744	0.187	19.572	0.015	19.751	0.194
uS5	1	U	863	19.944	19.879	-0.065	19.782	-0.162	19.888	-0.056	19.87	-0.074	19.97	0.026
uS5	1	A	864	19.912	19.845	-0.067	19.778	-0.134	19.951	0.039	19.885	-0.027	19.702	-0.21
uS5	1	A	865	19.791	19.687	-0.104	19.6	-0.191	19.715	-0.076	19.977	0.186	19.651	-0.14
uS5	1	C	866	24.853	24.835	-0.018	24.88	0.027	24.84	-0.013	25.011	0.158	24.831	-0.022
uS5	1	G	874	28.03	27.977	-0.053	27.938	-0.092	28.094	0.064	27.983	-0.047	28.005	-0.025
uS5	1	U	875	24.892	24.899	0.007	24.752	-0.14	25.017	0.125	24.897	0.005	24.786	-0.106
uS5	1	C	876	25.752	25.86	0.108	25.743	-0.009	25.787	0.035	25.553	-0.199	25.814	0.062
uS5	1	G	877	30.676	30.745	0.069	30.623	-0.053	30.724	0.048	30.745	0.069	30.797	0.121
uS5	1	A	919	30.169	30.122	-0.047	30.094	-0.075	30.011	-0.158	30.309	0.14	29.999	-0.17
uS5	1	U	920	28.792	28.66	-0.132	28.573	-0.219	28.731	-0.061	28.818	0.026	28.638	-0.154
uS5	1	U	921	29.658	29.565	-0.093	29.477	-0.181	29.653	-0.005	29.88	0.222	29.473	-0.185
uS5	1	G	922	33.329	33.335	0.006	33.353	0.024	33.417	0.088	33.581	0.252	33.447	0.118
uS5	1	A	923	39.016	39.117	0.101	39.092	0.076	39.309	0.293	39.176	0.16	39.116	0.1
uS5	1	C	924	44	44.081	0.081	43.902	-0.098	44.061	0.061	44.078	0.078	43.954	-0.046
uS5	1	G	925	48.083	48.154	0.071	48.062	-0.021	48.144	0.061	48.263	0.18	47.93	-0.153
uS5	1	G	1068	44.43	44.294	-0.136	44.025	-0.405	44.546	0.116	45.031	0.601	44.268	-0.162
uS5	1	C	1069	39.093	39.028	-0.065	39.06	-0.033	39.229	0.136	39.82	0.727	39.062	-0.031
uS5	1	U	1070	34.52	34.652	0.132	34.555	0.035	35.114	0.594	35.689	1.169	34.564	0.044
uS5	1	C	1071	29.283	29.274	-0.009	29.213	-0.07	29.7	0.417	30.254	0.971	29.337	0.054
uS5	1	G	1072	25.985	25.842	-0.143	25.882	-0.103	26.235	0.25	26.931	0.946	25.965	-0.02
uS5	1	U	1073	23.419	23.204	-0.215	23.255	-0.164	23.513	0.094	24.046	0.627	23.378	-0.041
uS5	1	G	1074	21.466	21.129	-0.337	21.044	-0.422	21.269	-0.197	21.527	0.061	21.355	-0.111
uS5	1	U	1075	20.756	20.383	-0.373	20.424	-0.332	20.223	-0.533	20.431	-0.325	20.725	-0.031
uS5	1	U	1076	20.354	20.044	-0.31	20.066	-0.288	19.889	-0.465	19.93	-0.424	20.187	-0.167
uS5	1	G	1077	19.486	19.367	-0.119	19.248	-0.238	19.046	-0.44	19.161	-0.325	19.463	-0.023
uS5	1	U	1078	16.973	16.86	-0.113	16.577	-0.396	16.707	-0.266	16.659	-0.314	16.68	-0.293
uS5	1	G	1079	14.877	14.741	-0.136	14.627	-0.25	14.602	-0.275	15.007	0.13	14.726	-0.151
uS5	1	A	1080	18.342	18.415	0.073	18.369	0.027	18.397	0.055	18.829	0.487	18.328	-0.014
uS5	1	A	1081	23.704	23.765	0.061	23.804	0.1	23.727	0.023	24.048	0.344	23.851	0.147
uS5	1	A	1082	28.029	27.882	-0.147	27.796	-0.233	27.923	-0.106	28.19	0.161	27.884	-0.145
uS5	1	U	1083	30.951	30.832	-0.119	30.725	-0.226	30.852	-0.099	31.173	0.222	30.856	-0.095
uS5	1	G	1084	33.536	33.409	-0.127	33.355	-0.181	33.322	-0.214	33.815	0.279	33.487	-0.049
uS5	1	U	1086	39.225	39.165	-0.06	38.963	-0.262	39.402	0.177	39.572	0.347	39.075	-0.15
uS5	1	A	1191	47.316	47.305	-0.011	47.329	0.013	48.22	0.904	49.891	2.575	47.325	0.009
uS5	1	C	1192	42.439	42.652	0.213	42.524	0.085	43.575	1.136	45.221	2.782	42.49	0.051
uS5	1	G	1193	38.27	38.517	0.247	38.683	0.413	39.691	1.421	41.33	3.06	38.25	-0.02
uS5	1	U	1194	40.046	40.422	0.376	40.392	0.346	41.553	1.507	44.534	4.488	39.993	-0.053
uS5	1	G	1387	46.397	45.948	-0.449	45.851	-0.546	46.652	0.255	48.644	2.247	46	-0.397
uS5	1	C	1388	43.004	42.37	-0.634	42.314	-0.69	42.965	-0.039	44.124	1.12	42.53	-0.474
uS5	1	C	1389	39.819	39.446	-0.373	39.231	-0.588	39.668	-0.151	40.32	0.501	39.537	-0.282
uS5	1	U	1390	37.98	37.724	-0.256	37.522	-0.458	37.575	-0.405	38.103	0.123	37.615	-0.365
uS5	1	C	1395	37.969	38.263	0.294	38.159	0.19	38.179	0.21	38.017	0.048	37.961	-0.008
uS5	1	A	1396	38.514	38.576	0.062	38.811	0.297	38.786	0.272	38.092	-0.422	38.573	0.059
uS5	1	C	1397	37.158	37.081	-0.077	37.154	-0.004	37.279	0.121	37.376	0.218	37.159	0.001
uS5	1	A	1398	43.132	43.521	0.389	43.533	0.401	43.743	0.611	43.335	0.203	43.271	0.139
uS5	1	C	1399	44.057	44.154	0.097	43.952	-0.105	44.217	0.16	44.248	0.191	44.045	-0.012
uS5	1	4OC	1402	44.339	44.639	0.3	44.326	-0.013	44.861	0.522	44.528	0.189	44.167	-0.172
bS6	1	C	660	32.035	31.265	-0.77	31.182	-0.853	31.341	-0.694	31.095	-0.94	31.637	-0.398
bS6	1	G	661	28.335	27.575	-0.76	27.484	-0.851	27.716	-0.619	27.334	-1.001	27.973	-0.362
bS6	1	U	662	26.2	25.671	-0.529	25.623	-0.577	25.636	-0.564	25.746	-0.454	26.042	-0.158
bS6	1	A	663	25.986	25.725	-0.261	25.915	-0.071	25.64	-0.346	25.656	-0.33	26.068	0.082
bS6	1	G	664	26.058	25.874	-0.184	25.886	-0.172	25.939	-0.119	25.916	-0.142	26.168	0.11
bS6	1	A	665	26.186	26.095	-0.091	26.11	-0.076	26.219	0.033	26.293	0.107	26.379	0.193
bS6	1	G	670	26.179	26.218	0.039	26.188	0.009	26.157	-0.022	25.791	-0.388	26.212	0.033
bS6	1	G	671	21.848	21.924	0.076	21.984	0.136	21.814	-0.034	22.153	0.305	21.864	0.016
bS6	1	U	672	17.85	17.902	0.052	17.88	0.03	17.826	-0.024	18.018	0.168	17.576	-0.274
bS6	1	A	673	16.39	16.49	0.1	16.303	-0.087	16.491	0.101	16.657	0.267	16.404	0.014
bS6	1	G	674	18.266	18.153	-0.113	18.131	-0.135	18.326	0.06	18.234	-0.032	18.314	0.048
bS6	1	A	675	23.221	23.243	0.022	23.49	0.269	23.251	0.03	23.389	0.168	23.639	0.418
bS6	1	A	676	29.436	29.478	0.042	29.049	-0.387	29.494	0.058	29.548	0.112	29.51	0.074
bS6	1	C	708	36.197	35.703	-0.494	35.71	-0.487	36.121	-0.076	35.168	-1.029	36.193	-0.004
bS6	1	U	709	31.827	31.515	-0.312	31.452	-0.375	31.652	-0.175	30.885	-0.942	31.676	-0.151
bS6	1	G	710	28.452	28.158	-0.294	28.118	-0.334	28.247	-0.205	27.449	-1.003	28.427	-0.025
bS6	1	G	711	26.676	26.51	-0.166	26.556	-0.12	26.758	0.082	26.45	-0.226	26.551	-0.125
bS6	1	A	712	27.122	27.064	-0.058	27.218	0.096	27.414	0.292	26.891	-0.231	27.12	-0.002
bS6	1	G	713	28.498	28.643	0.145	28.93	0.432	28.945	0.447	28.503	0.005	28.553	0.055
bS6	1	G	734	25.468	25.495	0.027	25.224	-0.244	25.461	-0.007	25.345	-0.123	25.387	-0.081
bS6	1	C	735	21.208	21.016	-0.192	20.967	-0.241	21.123	-0.085	21.093	-0.115	21.22	0.012
bS6	1	C	736	16.328	16.114	-0.214	16.321	-0.007	16.295	-0.033	16.265	-0.063	16.329	0.001
bS6	1	C	737	14.358	14.161	-0.197	14.247	-0.111	14.239	-0.119	14.092	-0.266	14.34	-0.018
bS6	1	C	738	16.374	16.095	-0.279	16.181	-0.193	16.222	-0.152	16.008	-0.366	16.271	-0.103
bS6	1	C	739	21.441	21.163	-0.278	21.177	-0.264	21.42	-0.021	21.286	-0.155	21.295	-0.146
bS6	1	U	740	26.858	26.596	-0.262	26.682	-0.176	26.831	-0.027	26.65	-0.208	26.685	-0.173
bS6	1	G	741	31.363	31.125	-0.238	31.171	-0.192	31.282	-0.081	31.023	-0.34	31.493	0.13
bS6	1	U	835	32.537	32.331	-0.206	32.226	-0.311	32.429	-0.108	32.697	0.16	32.44	-0.097
bS6	1	G	836	31.288	30.868	-0.42	30.95	-0.338	30.957	-0.331	31.068	-0.22	31.244	-0.044
bS6	1	U	837	33.346	32.785	-0.561	32.839	-0.507	32.934	-0.412	33.027	-0.319	33.272	-0.074
uS7	1	U	692	43.312	43.628	0.316	43.919	0.607	44.69	1.378	48.881	5.569	43.715	0.403
uS7	1	G	693	40.118	40.39	0.272	40.432	0.314	41.233	1.115	46.057	5.939	39.91	-0.208
uS7	1	A	694	35.367	35.881	0.514	35.935	0.568	36.962	1.595	42.513	7.146	35.426	0.059
uS7	1	A	695	34.509	35.486	0.977	35.921	1.412	37.493	2.984	43.786	9.277	35.102	0.593
uS7	1	A	696	39.241	40.599	1.358	41.046	1.805	42.154	2.913	48.657	9.416	39.906	0.665
uS7	1	G	926	41.534	41.772	0.238	41.819	0.285	42.804	1.27	46.997	5.463	41.292	-0.242
uS7	1	G	927	43.696	43.859	0.163	43.996	0.3	44.978	1.282	48.038	4.342	43.53	-0.166
uS7	1	G	928	40.803	40.664	-0.139	40.831	0.028	41.628	0.825	44.342	3.539	40.599	-0.204
uS7	1	G	929	39.146	38.817	-0.329	39.011	-0.135	39.788	0.642	41.247	2.101	39.047	-0.099
uS7	1	C	930	37.379	37.047	-0.332	37.024	-0.355	37.766	0.387	38.366	0.987	37.325	-0.054
uS7	1	C	931	34.95	34.76	-0.19	34.68	-0.27	35.348	0.398	35.459	0.509	34.665	-0.285
uS7	1	G	933	29.736	30.19	0.454	30.432	0.696	30.572	0.836	30.214	0.478	30.286	0.55
uS7	1	C	934	27.86	27.99	0.13	28.079	0.219	28.29	0.43	28.62	0.76	27.895	0.035
uS7	1	A	935	28.246	28.773	0.527	28.741	0.495	29.061	0.815	28.685	0.439	28.667	0.421
uS7	1	C	936	25.164	25.568	0.404	25.545	0.381	25.865	0.701	25.892	0.728	25.452	0.288
uS7	1	A	937	21.036	21.33	0.294	21.352	0.316	21.43	0.394	21.698	0.662	21.203	0.167
uS7	1	A	938	15.71	16.01	0.3	16.051	0.341	16.41	0.7	16.496	0.786	15.8	0.09
uS7	1	G	939	10.572	10.868	0.296	11.126	0.554	11.336	0.764	10.966	0.394	10.743	0.171
uS7	1	C	940	10.89	10.892	0.002	10.695	-0.195	11.081	0.191	10.904	0.014	10.681	-0.209
uS7	1	G	942	20.586	20.623	0.037	20.263	-0.323	20.405	-0.181	20.39	-0.196	20.523	-0.063
uS7	1	U	943	26.542	26.443	-0.099	26.223	-0.319	26.072	-0.47	26.245	-0.297	26.466	-0.076
uS7	1	A	1067	39.439	39.27	-0.169	39.351	-0.088	39.518	0.079	39.533	0.094	39.351	-0.088
uS7	1	G	1068	45.048	44.841	-0.207	45.026	-0.022	45.193	0.145	45.266	0.218	45.022	-0.026
uS7	1	U	1090	40.042	39.222	-0.82	39.14	-0.902	39.525	-0.517	37.135	-2.907	39.801	-0.241
uS7	1	U	1091	37.398	36.773	-0.625	36.795	-0.603	37.164	-0.234	34.798	-2.6	37.477	0.079
uS7	1	A	1092	35.546	35.29	-0.256	35.164	-0.382	35.325	-0.221	33.815	-1.731	35.467	-0.079
uS7	1	A	1093	38.143	37.822	-0.321	37.943	-0.2	38.159	0.016	37.42	-0.723	38.109	-0.034
uS7	1	G	1094	43.223	42.88	-0.343	43.047	-0.176	43.128	-0.095	42.536	-0.687	43.039	-0.184
uS7	1	A	1110	43.533	43.707	0.174	43.617	0.084	43.972	0.439	43.38	-0.153	43.591	0.058
uS7	1	C	1172	38.99	38.396	-0.594	38.378	-0.612	38.749	-0.241	36.533	-2.457	38.815	-0.175
uS7	1	U	1173	33.614	33.048	-0.566	32.957	-0.657	33.408	-0.206	31.061	-2.553	33.484	-0.13
uS7	1	G	1174	30.541	30.026	-0.515	29.978	-0.563	30.374	-0.167	27.994	-2.547	30.553	0.012
uS7	1	G	1182	33.052	32.929	-0.123	32.943	-0.109	33.251	0.199	31.773	-1.279	32.903	-0.149
uS7	1	G	1185	33.5	33.59	0.09	33.432	-0.068	34.032	0.532	33.092	-0.408	33.316	-0.184
uS7	1	G	1186	32.409	32.589	0.18	32.596	0.187	32.801	0.392	32.442	0.033	32.287	-0.122
uS7	1	G	1187	35.599	35.787	0.188	35.834	0.235	36.003	0.404	35.914	0.315	35.634	0.035
uS7	1	C	1234	32.078	31.953	-0.125	32.003	-0.075	31.744	-0.334	31.794	-0.284	31.998	-0.08
uS7	1	C	1237	28.102	27.694	-0.408	27.615	-0.487	27.21	-0.892	27.809	-0.293	28.305	0.203
uS7	1	A	1239	22.081	21.535	-0.546	21.42	-0.661	21.456	-0.625	21.624	-0.457	22.104	0.023
uS7	1	U	1240	20.308	20.414	0.106	20.12	-0.188	19.987	-0.321	21.159	0.851	20.544	0.236
uS7	1	G	1241	23.377	23.348	-0.029	23.185	-0.192	23.225	-0.152	23.532	0.155	23.752	0.375
uS7	1	G	1242	28.602	28.437	-0.165	28.342	-0.26	28.245	-0.357	28.234	-0.368	28.788	0.186
uS7	1	C	1243	34.061	33.724	-0.337	33.799	-0.262	33.711	-0.35	34.084	0.023	34.299	0.238
uS7	1	A	1288	37.695	37.398	-0.297	37.553	-0.142	37.377	-0.318	37.322	-0.373	37.714	0.019
uS7	1	A	1289	32.933	32.807	-0.126	32.575	-0.358	32.449	-0.484	32.644	-0.289	32.706	-0.227
uS7	1	G	1290	27.01	27.105	0.095	26.874	-0.136	26.463	-0.547	26.534	-0.476	27.078	0.068
uS7	1	C	1344	27.709	27.801	0.092	27.768	0.059	27.951	0.242	27.932	0.223	27.686	-0.023
uS7	1	U	1345	25.064	25.227	0.163	25.229	0.165	25.615	0.551	24.911	-0.153	25.053	-0.011
uS7	1	U	1348	27.358	27.471	0.113	27.561	0.203	27.815	0.457	27.468	0.11	27.212	-0.146
uS7	1	A	1349	26.371	26.539	0.168	26.506	0.135	26.564	0.193	26.334	-0.037	26.495	0.124
uS7	1	A	1350	24.458	24.567	0.109	24.258	-0.2	24.477	0.019	24.21	-0.248	24.436	-0.022
uS7	1	U	1351	24.421	24.296	-0.125	24.324	-0.097	24.66	0.239	24.392	-0.029	24.395	-0.026
uS7	1	C	1352	27.868	27.949	0.081	27.584	-0.284	27.786	-0.082	27.68	-0.188	27.892	0.024
uS7	1	G	1353	32.434	32.364	-0.07	32.277	-0.157	32.595	0.161	32.388	-0.046	32.351	-0.083
uS7	1	G	1371	32.23	32.432	0.202	32.6	0.37	32.647	0.417	32.477	0.247	32.303	0.073
uS7	1	U	1372	28.587	28.797	0.21	28.908	0.321	28.724	0.137	28.781	0.194	28.648	0.061
uS7	1	A	1374	18.697	18.906	0.209	18.816	0.119	18.975	0.278	19	0.303	18.742	0.045
uS7	1	C	1382	30.422	31.329	0.907	31.349	0.927	31.853	1.431	31.821	1.399	31.566	1.144
uS7	1	C	1383	31.698	32.425	0.727	32.379	0.681	32.723	1.025	32.965	1.267	32.704	1.006
uS7	1	C	1384	33.861	34.37	0.509	34.289	0.428	34.687	0.826	34.893	1.032	34.416	0.555
uS7	1	G	1385	36.844	37.35	0.506	37.371	0.527	37.595	0.751	37.901	1.057	37.154	0.31
uS7	1	G	1386	39.941	40.458	0.517	40.527	0.586	40.831	0.89	41.064	1.123	40.409	0.468
uS7	1	G	1387	42.713	43.124	0.411	43.159	0.446	43.402	0.689	43.858	1.145	42.825	0.112
uS7	V	G	39	44.571	44.907	0.336	44.955	0.384	42.834	-1.737	40.425	-4.146	41.686	-2.885
uS7	V	G	39	44.548	44.907	0.359	44.955	0.407	42.834	-1.714	40.425	-4.123	41.686	-2.862
uS8	1	A	3	35.999	35.79	-0.209	34.535	-1.464	34.149	-1.85	34.731	-1.268	33.881	-2.118
uS8	1	U	4	34.445	34.198	-0.247	33.259	-1.186	32.695	-1.75	33.143	-1.302	32.84	-1.605
uS8	1	U	5	31.245	31.344	0.099	30.58	-0.665	30.287	-0.958	29.347	-1.898	30.909	-0.336
uS8	1	A	300	29.977	30.156	0.179	29.836	-0.141	29.957	-0.02	29.894	-0.083	29.513	-0.464
uS8	1	G	301	29.731	29.781	0.05	29.699	-0.032	29.399	-0.332	29.419	-0.312	29.757	0.026
uS8	1	C	564	26.326	26.308	-0.018	26.404	0.078	26.304	-0.022	26.054	-0.272	26.54	0.214
uS8	1	U	565	21.657	21.595	-0.062	21.582	-0.075	21.851	0.194	21.78	0.123	21.605	-0.052
uS8	1	G	566	20.939	20.842	-0.097	20.936	-0.003	20.783	-0.156	20.859	-0.08	20.742	-0.197
uS8	1	G	567	22.992	23.061	0.069	23.009	0.017	23.032	0.04	23.121	0.129	23.067	0.075
uS8	1	G	568	25.329	25.282	-0.047	25.262	-0.067	25.391	0.062	25.335	0.006	25.265	-0.064
uS8	1	C	580	35.949	35.977	0.028	36.067	0.118	36.033	0.084	35.866	-0.083	36.092	0.143
uS8	1	G	581	36.239	36.339	0.1	36.329	0.09	36.417	0.178	36.18	-0.059	36.281	0.042
uS8	1	C	582	35.587	35.651	0.064	35.636	0.049	35.648	0.061	35.515	-0.072	35.671	0.084
uS8	1	G	585	28.475	28.469	-0.006	28.405	-0.07	28.485	0.01	28.481	0.006	28.43	-0.045
uS8	1	C	586	23.019	23.02	0.001	22.854	-0.165	23.189	0.17	23.105	0.086	22.863	-0.156
uS8	1	G	587	18.74	18.744	0.004	18.653	-0.087	18.773	0.033	18.644	-0.096	18.803	0.063
uS8	1	G	588	17.664	17.595	-0.069	17.675	0.011	17.786	0.122	17.883	0.219	17.309	-0.355
uS8	1	U	589	15.118	14.994	-0.124	15.187	0.069	15.109	-0.009	15.081	-0.037	15.054	-0.064
uS8	1	U	590	16.425	16.383	-0.042	16.359	-0.066	16.442	0.017	16.352	-0.073	16.415	-0.01
uS8	1	U	591	19.551	19.756	0.205	19.506	-0.045	19.577	0.026	20.707	1.156	19.721	0.17
uS8	1	G	592	23.624	23.661	0.037	23.636	0.012	23.683	0.059	24.124	0.5	23.831	0.207
uS8	1	U	593	27.464	27.335	-0.129	27.469	0.005	27.446	-0.018	27.414	-0.05	27.471	0.007
uS8	1	U	594	29.676	29.665	-0.011	29.622	-0.054	29.755	0.079	29.742	0.066	29.859	0.183
uS8	1	A	595	30.687	30.676	-0.011	30.66	-0.027	30.703	0.016	30.458	-0.229	30.644	-0.043
uS8	1	A	596	29.073	29.201	0.128	28.938	-0.135	28.943	-0.13	28.915	-0.158	29.143	0.07
uS8	1	G	597	27.162	27.074	-0.088	27.064	-0.098	27.276	0.114	27.28	0.118	27.073	-0.089
uS8	1	U	598	23.761	23.767	0.006	23.619	-0.142	23.682	-0.079	23.676	-0.085	23.691	-0.07
uS8	1	C	599	20.856	20.822	-0.034	20.577	-0.279	20.797	-0.059	21.003	0.147	20.682	-0.174
uS8	1	A	600	21.841	21.7	-0.141	21.82	-0.021	21.896	0.055	22.318	0.477	21.723	-0.118
uS8	1	G	601	26.008	25.903	-0.105	25.934	-0.074	26.015	0.007	26.347	0.339	25.817	-0.191
uS8	1	A	602	31.655	31.663	0.008	31.812	0.157	31.856	0.201	32.065	0.41	31.773	0.118
uS8	1	A	630	35.577	35.465	-0.112	34.317	-1.26	34.513	-1.064	35.222	-0.355	34.205	-1.372
uS8	1	C	631	33.501	33.33	-0.171	32.645	-0.856	32.751	-0.75	33.098	-0.403	32.413	-1.088
uS8	1	U	632	34.613	34.348	-0.265	33.922	-0.691	34.227	-0.386	34.311	-0.302	34.154	-0.459
uS8	1	G	633	28.798	28.803	0.005	28.38	-0.418	28.265	-0.533	28.395	-0.403	28.692	-0.106
uS8	1	C	634	31.197	30.711	-0.486	30.581	-0.616	30.559	-0.638	30.507	-0.69	30.707	-0.49
uS8	1	A	635	33.708	33.39	-0.318	33.558	-0.15	33.606	-0.102	33.482	-0.226	33.977	0.269
uS8	1	G	639	33.394	33.233	-0.161	33.001	-0.393	33.382	-0.012	33.225	-0.169	33.282	-0.112
uS8	1	A	640	27.776	27.605	-0.171	27.348	-0.428	27.457	-0.319	27.582	-0.194	27.436	-0.34
uS8	1	U	641	23.144	22.927	-0.217	23.038	-0.106	22.966	-0.178	23.006	-0.138	22.848	-0.296
uS8	1	A	642	18.282	18.222	-0.06	18.132	-0.15	18.209	-0.073	18.276	-0.006	18.133	-0.149
uS8	1	C	643	14.475	14.46	-0.015	14.368	-0.107	14.468	-0.007	14.566	0.091	14.134	-0.341
uS8	1	U	644	14.849	14.913	0.064	14.998	0.149	14.927	0.078	14.957	0.108	14.903	0.054
uS8	1	G	645	19.704	19.735	0.031	19.664	-0.04	19.671	-0.033	19.753	0.049	19.662	-0.042
uS8	1	G	646	25.396	25.293	-0.103	25.363	-0.033	25.471	0.075	25.25	-0.146	25.24	-0.156
uS8	1	C	651	31.161	31.248	0.087	31.33	0.169	31.361	0.2	31.138	-0.023	31.219	0.058
uS8	1	U	652	29.308	29.387	0.079	29.434	0.126	29.914	0.606	29.93	0.622	29.368	0.06
uS8	1	U	653	27.068	27.067	-0.001	27.146	0.078	27.126	0.058	27.165	0.097	27.235	0.167
uS8	1	G	654	25.034	25.232	0.198	25.27	0.236	25.547	0.513	24.916	-0.118	25.388	0.354
uS8	1	A	655	26.778	27.054	0.276	27.001	0.223	26.958	0.18	26.791	0.013	27.188	0.41
uS8	1	G	656	31.943	32.025	0.082	32.099	0.156	32.061	0.118	31.687	-0.256	32.134	0.191
uS8	1	A	747	37.339	37.234	-0.105	37.202	-0.137	37.496	0.157	37.16	-0.179	37.682	0.343
uS8	1	G	748	37.404	37.543	0.139	37.995	0.591	37.598	0.194	37.199	-0.205	38.134	0.73
uS8	1	A	749	37.526	37.847	0.321	37.77	0.244	38.043	0.517	37.398	-0.128	37.799	0.273
uS8	1	C	750	37.898	38.236	0.338	38.275	0.377	38.293	0.395	37.868	-0.03	38.499	0.601
uS8	1	U	751	37.226	37.507	0.281	37.637	0.411	37.509	0.283	37.384	0.158	37.556	0.33
uS8	1	C	754	27.79	27.816	0.026	27.959	0.169	27.868	0.078	27.691	-0.099	27.932	0.142
uS8	1	G	755	31.349	31.381	0.032	31.37	0.021	31.438	0.089	31.466	0.117	31.442	0.093
uS8	1	C	756	29.062	29.099	0.037	29.027	-0.035	29.163	0.101	29.287	0.225	29.097	0.035
uS8	1	U	757	28.671	28.713	0.042	28.708	0.037	28.723	0.052	29.08	0.409	28.752	0.081
uS8	1	C	758	30.986	30.956	-0.03	30.881	-0.105	31.005	0.019	31.279	0.293	31.008	0.022
uS8	1	U	822	31.381	31.304	-0.077	31.479	0.098	31.479	0.098	31.441	0.06	31.431	0.05
uS8	1	C	823	29.504	29.511	0.007	29.483	-0.021	29.505	0.001	29.534	0.03	29.627	0.123
uS8	1	G	824	25.886	25.929	0.043	25.998	0.112	25.953	0.067	25.957	0.071	25.962	0.076
uS8	1	A	825	21.914	21.907	-0.007	21.952	0.038	21.933	0.019	21.847	-0.067	21.979	0.065
uS8	1	C	826	18.841	18.846	0.005	18.849	0.008	18.894	0.053	19.075	0.234	18.978	0.137
uS8	1	U	827	18.236	18.403	0.167	18.321	0.085	18.461	0.225	18.962	0.726	18.368	0.132
uS8	1	U	828	21.41	21.435	0.025	21.346	-0.064	21.568	0.158	21.866	0.456	21.423	0.013
uS8	1	G	829	26.959	26.923	-0.036	27.21	0.251	26.778	-0.181	26.972	0.013	26.847	-0.112
uS8	1	G	830	33.616	33.658	0.042	33.692	0.076	33.43	-0.186	33.53	-0.086	33.51	-0.106
uS8	1	A	860	29.47	29.247	-0.223	29.303	-0.167	29.47	0	29.565	0.095	29.405	-0.065
uS8	1	G	861	24.797	24.703	-0.094	24.654	-0.143	24.817	0.02	24.891	0.094	24.751	-0.046
uS8	1	C	862	22.708	22.677	-0.031	22.743	0.035	22.736	0.028	23.024	0.316	22.684	-0.024
uS8	1	U	863	25.169	25.233	0.064	25.259	0.09	25.291	0.122	25.423	0.254	25.166	-0.003
uS8	1	U	870	29.105	29.299	0.194	29.231	0.126	29.347	0.242	29.388	0.283	29.176	0.071
uS8	1	U	871	28.83	28.768	-0.062	28.683	-0.147	28.938	0.108	28.928	0.098	28.655	-0.175
uS8	1	A	872	27.909	27.953	0.044	27.937	0.028	27.653	-0.256	27.785	-0.124	28.134	0.225
uS8	1	A	873	28.151	28.149	-0.002	28.023	-0.128	28.225	0.074	28.36	0.209	28.326	0.175
uS8	1	G	874	24.152	24.199	0.047	24.208	0.056	24.268	0.116	24.394	0.242	24.236	0.084
uS8	1	U	875	19.94	19.846	-0.094	19.804	-0.136	19.82	-0.12	20.036	0.096	19.769	-0.171
uS8	1	C	876	14.727	14.596	-0.131	14.77	0.043	14.751	0.024	15.029	0.302	14.734	0.007
uS8	1	G	877	14.075	14.122	0.047	13.939	-0.136	14.04	-0.035	14.418	0.343	14.055	-0.02
uS8	1	A	878	16.546	16.66	0.114	16.582	0.036	16.644	0.098	16.754	0.208	16.553	0.007
uS8	1	C	879	21.372	21.442	0.07	21.344	-0.028	21.48	0.108	21.603	0.231	21.359	-0.013
uS8	1	C	880	27.388	27.203	-0.185	27.283	-0.105	27.35	-0.038	27.396	0.008	27.21	-0.178
uS8	1	G	881	32.6	32.572	-0.028	32.525	-0.075	32.594	-0.006	32.727	0.127	32.597	-0.003
uS9	1	C	934	32.266	32.212	-0.054	32.109	-0.157	32.534	0.268	33.17	0.904	31.741	-0.525
uS9	1	A	935	36.013	36.179	0.166	36.189	0.176	36.098	0.085	36.25	0.237	35.901	-0.112
uS9	1	C	936	38.384	38.455	0.071	38.448	0.064	38.455	0.071	39.032	0.648	38.323	-0.061
uS9	1	G	942	31.848	31.818	-0.03	31.739	-0.109	31.795	-0.053	31.493	-0.355	31.708	-0.14
uS9	1	U	943	36.802	36.833	0.031	36.702	-0.1	36.928	0.126	36.757	-0.045	36.694	-0.108
uS9	1	G	944	41.774	41.805	0.031	41.915	0.141	41.921	0.147	41.783	0.009	41.796	0.022
uS9	1	5MC	967	47.845	48.085	0.24	47.755	-0.09	47.958	0.113	47.773	-0.072	47.83	-0.015
uS9	1	A	968	42.609	43.003	0.394	42.664	0.055	42.991	0.382	42.686	0.077	42.665	0.056
uS9	1	C	972	39.983	40.251	0.268	40.092	0.109	40.238	0.255	40.105	0.122	40.066	0.083
uS9	1	G	973	43.718	43.948	0.23	43.908	0.19	43.707	-0.011	43.837	0.119	43.788	0.07
uS9	1	A	974	46.092	46.271	0.179	46.111	0.019	46.116	0.024	46.294	0.202	46.086	-0.006
uS9	1	A	975	42.598	42.654	0.056	42.465	-0.133	42.687	0.089	42.743	0.145	42.461	-0.137
uS9	1	U	1060	45.635	45.848	0.213	45.617	-0.018	45.719	0.084	45.69	0.055	45.532	-0.103
uS9	1	C	1114	29.832	29.936	0.104	30.049	0.217	30.167	0.335	30.287	0.455	29.786	-0.046
uS9	1	A	1117	14.798	15.065	0.267	14.738	-0.06	14.852	0.054	15.083	0.285	14.622	-0.176
uS9	1	U	1118	12.038	12.115	0.077	11.951	-0.087	12.282	0.244	12.26	0.222	12.268	0.23
uS9	1	C	1119	13.79	13.81	0.02	13.92	0.13	13.983	0.193	14.168	0.378	13.727	-0.063
uS9	1	G	1127	26.678	26.673	-0.005	26.739	0.061	26.866	0.188	26.205	-0.473	26.705	0.027
uS9	1	C	1128	21.538	21.644	0.106	21.403	-0.135	21.623	0.085	21.566	0.028	21.436	-0.102
uS9	1	C	1129	18.924	18.643	-0.281	18.736	-0.188	19.065	0.141	19.376	0.452	18.89	-0.034
uS9	1	C	1140	27.388	27.296	-0.092	27.652	0.264	26.961	-0.427	26.68	-0.708	27.15	-0.238
uS9	1	U	1148	14.881	14.9	0.019	14.932	0.051	15.38	0.499	15.049	0.168	15.041	0.16
uS9	1	A	1151	23.347	23.386	0.039	23.439	0.092	23.172	-0.175	23.472	0.125	23.453	0.106
uS9	1	A	1180	14.934	14.936	0.002	15.005	0.071	15.16	0.226	15.224	0.29	14.919	-0.015
uS9	1	G	1181	18.562	18.475	-0.087	18.391	-0.171	18.657	0.095	18.656	0.094	18.429	-0.133
uS9	1	G	1182	23.879	23.962	0.083	23.82	-0.059	23.828	-0.051	23.549	-0.33	23.792	-0.087
uS9	1	G	1184	25.482	25.622	0.14	25.255	-0.227	25.453	-0.029	25.4	-0.082	25.115	-0.367
uS9	1	G	1185	23.105	23.131	0.026	23.142	0.037	23.156	0.051	23.203	0.098	23	-0.105
uS9	1	G	1186	23.427	23.525	0.098	23.469	0.042	23.506	0.079	23.815	0.388	23.326	-0.101
uS9	1	G	1187	26.711	26.841	0.13	26.789	0.078	26.838	0.127	27.217	0.506	26.689	-0.022
uS9	1	A	1188	31.19	31.211	0.021	31.239	0.049	31.277	0.087	31.501	0.311	31.17	-0.02
uS9	1	U	1189	36.061	36.176	0.115	36.284	0.223	36.235	0.174	36.489	0.428	36.187	0.126
uS9	1	G	1190	40.385	40.561	0.176	40.54	0.155	40.763	0.378	40.834	0.449	40.394	0.009
uS9	1	G	1231	46.974	47.124	0.15	46.999	0.025	47.098	0.124	47.027	0.053	47.045	0.071
uS9	1	U	1232	42.016	42.119	0.103	42.126	0.11	42.066	0.05	42.067	0.051	42.084	0.068
uS9	1	G	1233	36.709	36.671	-0.038	36.859	0.15	36.818	0.109	36.685	-0.024	36.627	-0.082
uS9	1	C	1234	33.592	33.445	-0.147	33.773	0.181	33.494	-0.098	33.439	-0.153	33.642	0.05
uS9	1	G	1241	26.897	26.51	-0.387	26.417	-0.48	26.572	-0.325	26.17	-0.727	26.933	0.036
uS9	1	C	1249	17.044	16.744	-0.3	16.822	-0.222	16.773	-0.271	16.877	-0.167	16.674	-0.37
uS9	1	A	1250	14.02	14.113	0.093	13.827	-0.193	14.261	0.241	15.063	1.043	13.986	-0.034
uS9	1	A	1251	15.498	15.471	-0.027	15.447	-0.051	15.624	0.126	15.708	0.21	15.391	-0.107
uS9	1	G	1253	24.43	24.447	0.017	24.297	-0.133	24.618	0.188	24.964	0.534	24.442	0.012
uS9	1	C	1281	27.928	27.745	-0.183	27.86	-0.068	27.79	-0.138	27.909	-0.019	27.785	-0.143
uS9	1	A	1287	22.874	22.444	-0.43	22.303	-0.571	22.735	-0.139	22.277	-0.597	22.777	-0.097
uS9	1	A	1288	23.748	23.443	-0.305	23.584	-0.164	23.275	-0.473	23.019	-0.729	23.965	0.217
uS9	1	A	1289	24.693	24.379	-0.314	24.096	-0.597	24.203	-0.49	24.078	-0.615	24.38	-0.313
uS9	1	G	1290	22.938	22.568	-0.37	22.384	-0.554	22.397	-0.541	21.96	-0.978	22.689	-0.249
uS9	1	G	1343	36.582	36.797	0.215	36.674	0.092	36.889	0.307	36.928	0.346	36.702	0.12
uS9	1	C	1344	31.535	31.679	0.144	31.586	0.051	31.712	0.177	31.919	0.384	31.5	-0.035
uS9	1	U	1345	26.86	27.057	0.197	26.923	0.063	27.21	0.35	27.554	0.694	26.745	-0.115
uS9	1	U	1348	18.042	18.269	0.227	18.17	0.128	18.365	0.323	18.633	0.591	18.127	0.085
uS9	1	A	1349	23.269	23.352	0.083	23.307	0.038	23.284	0.015	23.397	0.128	23.236	-0.033
uS9	1	A	1350	26.837	26.872	0.035	26.753	-0.084	26.974	0.137	27.061	0.224	26.807	-0.03
uS9	1	U	1351	27.486	27.589	0.103	27.351	-0.135	27.469	-0.017	27.454	-0.032	27.474	-0.012
uS9	1	C	1352	26.461	26.5	0.039	26.351	-0.11	26.595	0.134	26.31	-0.151	26.457	-0.004
uS9	1	G	1353	26.225	26.152	-0.073	26.169	-0.056	26.329	0.104	26.004	-0.221	26.251	0.026
uS9	1	C	1367	32.958	33.397	0.439	33.209	0.251	33.1	0.142	33.087	0.129	33.343	0.385
uS9	1	A	1368	29.099	29.351	0.252	29.242	0.143	29.38	0.281	29.565	0.466	29.169	0.07
uS9	1	C	1369	22.961	23.05	0.089	23.098	0.137	22.918	-0.043	23.361	0.4	22.973	0.012
uS9	1	G	1371	12.477	12.479	0.002	12.356	-0.121	12.456	-0.021	12.498	0.021	12.435	-0.042
uS9	1	U	1372	10.772	10.791	0.019	10.528	-0.244	10.726	-0.046	10.798	0.026	10.824	0.052
uS9	1	A	1374	14.902	15.072	0.17	15.064	0.162	15.091	0.189	14.974	0.072	14.986	0.084
uS9	1	G	1385	48.709	48.58	-0.129	48.625	-0.084	48.602	-0.107	49.315	0.606	48.239	-0.47
uS9	1	G	1386	48.063	48.224	0.161	48.211	0.148	48.259	0.196	48.922	0.859	47.932	-0.131
uS10	1	U	952	47.623	47.644	0.021	47.637	0.014	47.773	0.15	47.84	0.217	47.572	-0.051
uS10	1	A	964	49.175	49.083	-0.092	49.018	-0.157	49.223	0.048	49.287	0.112	49.029	-0.146
uS10	1	U	965	48.734	48.827	0.093	48.692	-0.042	48.871	0.137	48.772	0.038	48.576	-0.158
uS10	1	5MC	967	49.059	49.05	-0.009	48.967	-0.092	49.31	0.251	49.039	-0.02	49.265	0.206
uS10	1	A	968	45.61	45.745	0.135	45.641	0.031	45.908	0.298	45.501	-0.109	45.586	-0.024
uS10	1	C	972	38.488	38.61	0.122	38.662	0.174	38.848	0.36	38.722	0.234	38.573	0.085
uS10	1	G	973	37.427	37.594	0.167	37.369	-0.058	37.473	0.046	37.411	-0.016	37.525	0.098
uS10	1	A	974	34.833	34.9	0.067	34.797	-0.036	34.838	0.005	34.914	0.081	34.817	-0.016
uS10	1	A	975	35.397	35.515	0.118	35.401	0.004	35.574	0.177	35.544	0.147	35.438	0.041
uS10	1	G	976	32.559	32.491	-0.068	32.417	-0.142	32.66	0.101	32.856	0.297	32.536	-0.023
uS10	1	A	977	37.212	37.259	0.047	37.58	0.368	37.52	0.308	37.714	0.502	37.307	0.095
uS10	1	U	982	40.292	40.356	0.064	40.48	0.188	40.782	0.49	40.873	0.581	40.267	-0.025
uS10	1	G	1057	44.84	44.813	-0.027	44.832	-0.008	44.895	0.055	44.813	-0.027	44.902	0.062
uS10	1	G	1058	39.677	39.537	-0.14	39.52	-0.157	39.923	0.246	39.757	0.08	39.612	-0.065
uS10	1	C	1059	34.824	34.766	-0.058	34.804	-0.02	34.878	0.054	34.758	-0.066	34.967	0.143
uS10	1	U	1060	33.787	33.754	-0.033	33.633	-0.154	33.374	-0.413	33.06	-0.727	33.639	-0.148
uS10	1	C	1113	24.528	24.555	0.027	24.414	-0.114	24.638	0.11	24.441	-0.087	24.473	-0.055
uS10	1	C	1114	20.107	19.971	-0.136	19.976	-0.131	20.228	0.121	19.847	-0.26	20.112	0.005
uS10	1	G	1127	19.47	19.395	-0.075	19.473	0.003	19.6	0.13	19.834	0.364	19.554	0.084
uS10	1	C	1128	22.351	22.252	-0.099	22.343	-0.008	22.402	0.051	22.471	0.12	22.384	0.033
uS10	1	G	1142	29.553	29.676	0.123	29.088	-0.465	29.021	-0.532	29.019	-0.534	28.395	-1.158
uS10	1	A	1151	13.177	13.167	-0.01	13.089	-0.088	13.496	0.319	13.313	0.136	13.081	-0.096
uS10	1	A	1152	9.833	9.647	-0.186	9.629	-0.204	9.801	-0.032	9.302	-0.531	9.92	0.087
uS10	1	G	1153	14.857	14.815	-0.042	14.828	-0.029	15.022	0.165	13.941	-0.916	14.701	-0.156
uS10	1	G	1154	20.213	20.288	0.075	20.581	0.368	20.372	0.159	20.871	0.658	20.209	-0.004
uS10	1	A	1155	26.356	26.159	-0.197	26.349	-0.007	26.412	0.056	26.929	0.573	26.174	-0.182
uS10	1	G	1187	32.288	32.26	-0.028	32.167	-0.121	32.17	-0.118	32.126	-0.162	32.28	-0.008
uS10	1	A	1188	29.833	29.559	-0.274	29.737	-0.096	29.601	-0.232	29.599	-0.234	29.752	-0.081
uS10	1	U	1189	29.039	29.063	0.024	29.067	0.028	29.143	0.104	29.138	0.099	29.258	0.219
uS10	1	G	1190	32.267	32.412	0.145	32.398	0.131	32.449	0.182	32.204	-0.063	32.486	0.219
uS10	1	A	1191	38.819	38.957	0.138	38.941	0.122	38.781	-0.038	38.64	-0.179	39.136	0.317
uS10	1	G	1198	49.381	49.305	-0.076	49.319	-0.062	49.498	0.117	49.38	-0.001	49.565	0.184
uS10	1	U	1199	46.793	46.726	-0.067	46.749	-0.044	46.909	0.116	46.844	0.051	46.925	0.132
uS10	1	C	1200	44.998	45.003	0.005	44.904	-0.094	45.114	0.116	44.974	-0.024	45.09	0.092
uS10	1	A	1201	45.104	45.02	-0.084	45.152	0.048	45.332	0.228	45.269	0.165	45.074	-0.03
uS10	1	U	1202	39.991	39.933	-0.058	40.113	0.122	40.237	0.246	40.103	0.112	40.107	0.116
uS10	1	C	1203	39.018	38.958	-0.06	38.939	-0.079	39.067	0.049	38.885	-0.133	38.919	-0.099
uS10	1	G	1253	17.725	17.821	0.096	17.645	-0.08	17.617	-0.108	17.663	-0.062	17.647	-0.078
uS10	1	A	1254	16.794	16.772	-0.022	16.839	0.045	16.616	-0.178	16.913	0.119	16.878	0.084
uS10	1	G	1255	17.58	17.688	0.108	17.834	0.254	17.73	0.15	17.603	0.023	17.539	-0.041
uS10	1	A	1256	18.648	18.806	0.158	18.688	0.04	18.486	-0.162	18.916	0.268	18.767	0.119
uS10	1	G	1278	15.321	15.591	0.27	15.396	0.075	15.546	0.225	15.669	0.348	15.316	-0.005
uS10	1	G	1279	10.566	10.919	0.353	10.608	0.042	10.793	0.227	11.387	0.821	10.677	0.111
uS10	1	A	1280	11.022	11.102	0.08	11.057	0.035	10.972	-0.05	11.158	0.136	11.004	-0.018
uS10	1	C	1281	16.514	16.639	0.125	16.441	-0.073	16.519	0.005	16.912	0.398	16.594	0.08
uS10	1	G	1356	24.91	24.974	0.064	24.859	-0.051	25.056	0.146	25.488	0.578	24.745	-0.165
uS10	1	A	1357	23.091	23.036	-0.055	22.851	-0.24	23.316	0.225	23.46	0.369	23.067	-0.024
uS10	1	U	1358	24.343	24.318	-0.025	24.322	-0.021	24.636	0.293	24.695	0.352	24.323	-0.02
uS10	1	C	1367	32.731	32.731	0	32.73	-0.001	32.768	0.037	32.796	0.065	32.824	0.093
uS10	1	A	1368	28.074	28.044	-0.03	28.068	-0.006	27.698	-0.376	27.693	-0.381	27.977	-0.097
uS10	1	C	1369	25.596	25.62	0.024	25.586	-0.01	25.649	0.053	25.367	-0.229	25.698	0.102
uS11	1	A	673	34.684	34.312	-0.372	34.264	-0.42	34.289	-0.395	34.105	-0.579	34.522	-0.162
uS11	1	G	674	29.586	29.308	-0.278	29.208	-0.378	29.274	-0.312	29.306	-0.28	29.445	-0.141
uS11	1	A	675	23.626	23.353	-0.273	23.27	-0.356	23.457	-0.169	23.373	-0.253	23.417	-0.209
uS11	1	A	676	18.449	18.185	-0.264	18.61	0.161	18.398	-0.051	18.196	-0.253	18.45	0.001
uS11	1	U	677	16.889	16.756	-0.133	16.834	-0.055	16.807	-0.082	16.677	-0.212	16.94	0.051
uS11	1	U	678	18.37	18.225	-0.145	18.265	-0.105	18.257	-0.113	18.489	0.119	18.419	0.049
uS11	1	C	679	21.911	21.696	-0.215	21.671	-0.24	21.644	-0.267	21.74	-0.171	21.941	0.03
uS11	1	G	683	24.559	24.731	0.172	24.71	0.151	24.802	0.243	25.15	0.591	24.515	-0.044
uS11	1	U	684	21.981	22.133	0.152	22.02	0.039	21.972	-0.009	22.199	0.218	22.016	0.035
uS11	1	G	685	19.111	18.981	-0.13	18.944	-0.167	18.942	-0.169	19.376	0.265	18.923	-0.188
uS11	1	U	686	17.11	16.996	-0.114	17.115	0.005	17.395	0.285	17.702	0.592	16.863	-0.247
uS11	1	A	687	16.898	16.929	0.031	16.909	0.011	16.924	0.026	16.541	-0.357	16.855	-0.043
uS11	1	G	688	16.288	16.57	0.282	16.349	0.061	16.635	0.347	16.466	0.178	16.521	0.233
uS11	1	C	689	12.46	12.572	0.112	12.509	0.049	12.568	0.108	12.358	-0.102	12.393	-0.067
uS11	1	G	690	11.689	11.73	0.041	11.619	-0.07	11.745	0.056	11.836	0.147	11.617	-0.072
uS11	1	G	691	15.586	15.663	0.077	15.644	0.058	15.647	0.061	15.725	0.139	15.474	-0.112
uS11	1	U	692	19.709	19.933	0.224	19.837	0.128	19.724	0.015	20.045	0.336	19.737	0.028
uS11	1	G	693	23.427	23.69	0.263	23.484	0.057	23.254	-0.173	24.03	0.603	23.117	-0.31
uS11	1	A	694	21.687	22.109	0.422	21.7	0.013	20.986	-0.701	22.295	0.608	20.871	-0.816
uS11	1	A	695	22.255	22.709	0.454	22.21	-0.045	21.461	-0.794	22.015	-0.24	21.42	-0.835
uS11	1	A	696	24.352	24.385	0.033	24.28	-0.072	24.077	-0.275	23.65	-0.702	24.199	-0.153
uS11	1	U	697	27.123	27.08	-0.043	27.081	-0.042	26.929	-0.194	26.471	-0.652	27.097	-0.026
uS11	1	U	701	23.932	24.038	0.106	24.036	0.104	24.145	0.213	23.841	-0.091	23.923	-0.009
uS11	1	A	704	18.695	18.662	-0.033	18.715	0.02	18.525	-0.17	18.462	-0.233	18.766	0.071
uS11	1	G	705	16.703	16.703	0	16.73	0.027	16.682	-0.021	16.763	0.06	16.771	0.068
uS11	1	A	706	12.01	11.845	-0.165	12.046	0.036	11.963	-0.047	11.565	-0.445	11.93	-0.08
uS11	1	U	707	8.697	8.838	0.141	8.759	0.062	8.829	0.132	9.245	0.548	8.655	-0.042
uS11	1	C	708	11.943	12.113	0.17	12.033	0.09	11.841	-0.102	12.599	0.656	11.847	-0.096
uS11	1	U	709	17.724	17.707	-0.017	17.627	-0.097	17.583	-0.141	18.253	0.529	17.829	0.105
uS11	1	G	710	23.257	22.902	-0.355	23	-0.257	23.006	-0.251	23.497	0.24	23.373	0.116
uS11	1	G	714	34.835	34.674	-0.161	34.561	-0.274	34.622	-0.213	34.714	-0.121	34.804	-0.031
uS11	1	A	715	35.438	35.27	-0.168	35.279	-0.159	35.213	-0.225	35.162	-0.276	35.386	-0.052
uS11	1	A	716	34.73	34.593	-0.137	34.626	-0.104	34.63	-0.1	34.816	0.086	34.674	-0.056
uS11	1	U	717	33.386	33.253	-0.133	33.45	0.064	33.415	0.029	33.617	0.231	33.403	0.017
uS11	1	A	718	30.224	29.946	-0.278	30.101	-0.123	30.143	-0.081	29.958	-0.266	29.974	-0.25
uS11	1	C	719	28.261	28.211	-0.05	28.213	-0.048	28.296	0.035	28.376	0.115	28.171	-0.09
uS11	1	C	720	29.881	29.926	0.045	30.037	0.156	30.078	0.197	29.984	0.103	29.872	-0.009
uS11	1	G	722	33.141	33.118	-0.023	33.194	0.053	33.265	0.124	32.906	-0.235	33.007	-0.134
uS11	1	C	732	41.619	41.413	-0.206	41.532	-0.087	41.504	-0.115	41.023	-0.596	41.596	-0.023
uS11	1	G	733	39.301	39.101	-0.2	39.227	-0.074	39.212	-0.089	38.657	-0.644	39.327	0.026
uS11	1	G	734	36.171	35.978	-0.193	35.948	-0.223	36.039	-0.132	35.785	-0.386	36.011	-0.16
uS11	1	C	735	37.26	37.191	-0.069	37.272	0.012	37.41	0.15	36.88	-0.38	37.15	-0.11
uS11	1	A	767	43.606	43.29	-0.316	43.535	-0.071	43.811	0.205	43.728	0.122	43.543	-0.063
uS11	1	A	768	41.352	41.064	-0.288	41.216	-0.136	41.416	0.064	41.307	-0.045	41.331	-0.021
uS11	1	G	769	43.018	42.907	-0.111	43.029	0.011	43.175	0.157	43.04	0.022	42.923	-0.095
uS11	1	G	776	36.465	36.148	-0.317	36.115	-0.35	36.005	-0.46	36.045	-0.42	36.4	-0.065
uS11	1	A	777	31.238	30.808	-0.43	30.999	-0.239	31.236	-0.002	30.847	-0.391	31.181	-0.057
uS11	1	G	778	26.075	25.838	-0.237	25.836	-0.239	26.129	0.054	26.048	-0.027	26.147	0.072
uS11	1	C	779	24.561	24.43	-0.131	24.676	0.115	24.65	0.089	24.652	0.091	24.511	-0.05
uS11	1	A	780	27.812	27.798	-0.014	28.056	0.244	27.941	0.129	27.896	0.084	27.806	-0.006
uS11	1	A	781	33.51	33.403	-0.107	33.71	0.2	33.689	0.179	33.721	0.211	33.566	0.056
uS11	1	A	782	38.714	38.75	0.036	38.934	0.22	38.903	0.189	39.081	0.367	38.693	-0.021
uS11	1	C	783	41.79	41.701	-0.089	41.876	0.086	41.979	0.189	42.086	0.296	41.79	0
uS11	1	U	788	32.66	32.949	0.289	32.665	0.005	32.355	-0.305	34.018	1.358	32.381	-0.279
uS11	1	U	789	35.571	36.088	0.517	35.683	0.112	35.295	-0.276	37.254	1.683	35.484	-0.087
uS11	1	U	793	38.895	38.876	-0.019	38.763	-0.132	39.027	0.132	39.614	0.719	38.598	-0.297
uS11	1	A	794	39.98	40.224	0.244	39.986	0.006	39.938	-0.042	40.558	0.578	39.963	-0.017
uS11	1	C	795	34.503	34.674	0.171	34.605	0.102	34.383	-0.12	34.331	-0.172	34.216	-0.287
uS11	1	C	796	30.587	30.712	0.125	30.614	0.027	30.623	0.036	30.664	0.077	30.592	0.005
uS11	1	C	797	25.658	25.862	0.204	25.79	0.132	25.918	0.26	26.064	0.406	25.502	-0.156
uS11	1	U	798	22.702	22.739	0.037	22.822	0.12	22.833	0.131	22.911	0.209	22.661	-0.041
uS11	1	G	799	23.171	23.046	-0.125	23.132	-0.039	23.234	0.063	23.323	0.152	23.263	0.092
uS11	1	G	800	28.238	28.033	-0.205	28.265	0.027	28.301	0.063	28.283	0.045	28.412	0.174
uS11	1	U	801	33.487	33.33	-0.157	33.453	-0.034	33.597	0.11	33.436	-0.051	33.598	0.111
uS11	1	U	804	41.665	41.47	-0.195	41.587	-0.078	41.663	-0.002	41.367	-0.298	41.613	-0.052
uS11	1	C	805	39.38	39.112	-0.268	39.325	-0.055	39.467	0.087	39.046	-0.334	39.289	-0.091
uS11	1	C	806	40.76	40.676	-0.084	40.716	-0.044	40.828	0.068	40.676	-0.084	40.716	-0.044
uS11	1	G	927	39.132	39.965	0.833	39.566	0.434	39.919	0.787	39.577	0.445	39.18	0.048
uS11	1	G	928	37.765	38.623	0.858	38.604	0.839	38.622	0.857	38.767	1.002	37.793	0.028
uS11	1	A	1499	44.503	44.809	0.306	44.767	0.264	44.698	0.195	45.386	0.883	44.544	0.041
uS11	1	A	1500	44.148	44.564	0.416	44.585	0.437	44.534	0.386	45.091	0.943	44.27	0.122
uS11	1	C	1501	45.525	46.01	0.485	45.991	0.466	46.06	0.535	46.48	0.955	45.495	-0.03
uS11	1	G	1504	40.378	40.772	0.394	40.652	0.274	41.19	0.812	41.386	1.008	40.476	0.098
uS11	1	G	1505	41.59	42.067	0.477	42.053	0.463	42.029	0.439	42.407	0.817	41.774	0.184
uS11	1	U	1506	36.56	36.991	0.431	36.999	0.439	37.492	0.932	37.762	1.202	36.618	0.058
uS11	1	A	1507	34.804	35.173	0.369	35.362	0.558	35.401	0.597	35.702	0.898	34.903	0.099
uS11	1	A	1508	40.685	41.046	0.361	41.12	0.435	41.155	0.47	41.489	0.804	40.688	0.003
uS11	1	C	1509	46.032	46.353	0.321	46.313	0.281	46.407	0.375	46.589	0.557	46.075	0.043
uS11	1	C	1521	42.761	43.008	0.247	43.052	0.291	43.164	0.403	43.515	0.754	42.723	-0.038
uS11	1	U	1522	37.709	37.917	0.208	37.903	0.194	38.116	0.407	38.335	0.626	37.645	-0.064
uS11	1	G	1523	34.795	34.992	0.197	35.071	0.276	35.154	0.359	35.134	0.339	34.906	0.111
uS11	1	C	1524	34.076	34.124	0.048	34.146	0.07	34.355	0.279	34.444	0.368	34.076	0
uS11	1	G	1525	35.725	35.769	0.044	35.851	0.126	35.934	0.209	36.035	0.31	35.702	-0.023
uS11	1	G	1526	38.989	39.028	0.039	39.163	0.174	39.402	0.413	39.464	0.475	38.996	0.007
uS11	V	G	39	38.243	38.476	0.233	38.259	0.016	37.46	-0.783	35.257	-2.986	26.789	-11.454
uS11	V	G	39	38.301	38.476	0.175	38.259	-0.042	37.46	-0.841	35.257	-3.044	26.789	-11.512
uS11	V	U	40	43.357	43.644	0.287	43.439	0.082	42.628	-0.729	36.388	-6.969	28.927	-14.43
uS12	1	U	12	27.206	27.202	-0.004	27.273	0.067	27.557	0.351	27.368	0.162	27.465	0.259
uS12	1	U	13	26.836	26.935	0.099	27.196	0.36	27.483	0.647	27.163	0.327	27.502	0.666
uS12	1	U	14	28.746	28.836	0.09	29.505	0.759	29.467	0.721	29.013	0.267	29.48	0.734
uS12	1	G	21	33.016	32.883	-0.133	33.21	0.194	33.095	0.079	32.951	-0.065	33.34	0.324
uS12	1	G	22	27.564	27.589	0.025	27.76	0.196	27.91	0.346	27.685	0.121	28.009	0.445
uS12	1	C	23	21.03	21.009	-0.021	21.425	0.395	21.366	0.336	21.192	0.162	21.551	0.521
uS12	1	U	24	16.391	16.402	0.011	16.534	0.143	16.518	0.127	16.419	0.028	16.497	0.106
uS12	1	C	25	16.171	16.021	-0.15	15.94	-0.231	15.435	-0.736	15.736	-0.435	15.516	-0.655
uS12	1	A	26	19.346	19.233	-0.113	18.558	-0.788	18.291	-1.055	18.958	-0.388	18.372	-0.974
uS12	1	G	31	25.467	25.39	-0.077	25.517	0.05	25.703	0.236	25.582	0.115	25.495	0.028
uS12	1	A	32	24.671	24.645	-0.026	24.413	-0.258	24.716	0.045	24.615	-0.056	24.506	-0.165
uS12	1	A	33	20.441	20.344	-0.097	20.238	-0.203	20.4	-0.041	20.272	-0.169	20.406	-0.035
uS12	1	C	34	17.619	17.507	-0.112	17.487	-0.132	17.555	-0.064	17.773	0.154	17.479	-0.14
uS12	1	G	35	16.338	15.972	-0.366	16.163	-0.175	16.206	-0.132	16.536	0.198	16.175	-0.163
uS12	1	C	36	18.672	18.433	-0.239	18.465	-0.207	18.709	0.037	18.837	0.165	18.533	-0.139
uS12	1	U	37	23.694	23.684	-0.01	23.38	-0.314	23.749	0.055	23.728	0.034	23.671	-0.023
uS12	1	G	38	28.829	28.701	-0.128	28.709	-0.12	28.841	0.012	28.806	-0.023	28.675	-0.154
uS12	1	G	39	33.172	33.113	-0.059	33.247	0.075	33.165	-0.007	33.054	-0.118	33.226	0.054
uS12	1	C	48	27.77	27.868	0.098	27.639	-0.131	27.703	-0.067	27.588	-0.182	27.63	-0.14
uS12	1	U	49	24.277	24.275	-0.002	23.977	-0.3	24.178	-0.099	23.982	-0.295	24.006	-0.271
uS12	1	A	50	23.904	23.905	0.001	24.037	0.133	23.742	-0.162	23.942	0.038	23.782	-0.122
uS12	1	A	238	47.633	47.785	0.152	47.77	0.137	47.772	0.139	47.823	0.19	47.337	-0.296
uS12	1	U	239	41.859	42.027	0.168	41.911	0.052	41.97	0.111	42.064	0.205	41.466	-0.393
uS12	1	G	240	37.025	37.074	0.049	37.345	0.32	36.706	-0.319	37.123	0.098	36.302	-0.723
uS12	1	G	241	34.928	35.187	0.259	34.457	-0.471	34.915	-0.013	35.362	0.434	34.53	-0.398
uS12	1	G	242	34.004	34.101	0.097	33.722	-0.282	33.64	-0.364	34.288	0.284	33.577	-0.427
uS12	1	A	243	35.998	36.231	0.233	36.072	0.074	35.794	-0.204	36.509	0.511	35.398	-0.6
uS12	1	U	244	38.917	38.938	0.021	39.335	0.418	39.131	0.214	39.345	0.428	38.919	0.002
uS12	1	C	280	49.147	48.781	-0.366	48.969	-0.178	49.33	0.183	49.468	0.321	48.68	-0.467
uS12	1	G	281	46.564	46.422	-0.142	46.55	-0.014	46.851	0.287	46.869	0.305	46.212	-0.352
uS12	1	A	282	44.114	44.18	0.066	43.938	-0.176	44.25	0.136	44.277	0.163	43.68	-0.434
uS12	1	U	287	29.763	30.011	0.248	29.821	0.058	30.018	0.255	30.249	0.486	29.395	-0.368
uS12	1	A	288	28.165	28.412	0.247	28.177	0.012	28.443	0.278	28.517	0.352	27.982	-0.183
uS12	1	A	300	40.209	39.968	-0.241	39.748	-0.461	39.464	-0.745	39.92	-0.289	39.841	-0.368
uS12	1	G	301	39.299	39.225	-0.074	39.018	-0.281	39.224	-0.075	39.479	0.18	38.96	-0.339
uS12	1	G	302	33.533	33.653	0.12	33.494	-0.039	33.689	0.156	33.615	0.082	33.651	0.118
uS12	1	A	303	28.467	28.48	0.013	28.362	-0.105	28.72	0.253	28.857	0.39	28.543	0.076
uS12	1	U	304	25.777	25.913	0.136	25.804	0.027	25.906	0.129	26.004	0.227	25.717	-0.06
uS12	1	G	305	27.371	27.501	0.13	27.32	-0.051	27.556	0.185	27.604	0.233	27.328	-0.043
uS12	1	G	360	28.684	28.608	-0.076	28.625	-0.059	28.653	-0.031	28.601	-0.083	28.565	-0.119
uS12	1	G	361	24.426	24.378	-0.048	24.398	-0.028	24.254	-0.172	24.295	-0.131	24.246	-0.18
uS12	1	G	362	19.591	19.64	0.049	19.513	-0.078	19.522	-0.069	19.612	0.021	19.361	-0.23
uS12	1	A	363	14.734	14.676	-0.058	14.638	-0.096	14.649	-0.085	14.766	0.032	14.638	-0.096
uS12	1	A	364	17.87	17.941	0.071	17.931	0.061	17.955	0.085	18.271	0.401	17.976	0.106
uS12	1	U	365	22.955	23.035	0.08	22.859	-0.096	23.127	0.172	23.268	0.313	22.917	-0.038
uS12	1	U	398	24.609	24.398	-0.211	24.437	-0.172	24.655	0.046	24.496	-0.113	24.652	0.043
uS12	1	G	399	24.296	24.227	-0.069	24.136	-0.16	24.28	-0.016	24.314	0.018	24.282	-0.014
uS12	1	C	418	38.915	38.834	-0.081	38.688	-0.227	38.951	0.036	39.199	0.284	38.998	0.083
uS12	1	C	419	37.673	37.611	-0.062	37.566	-0.107	37.805	0.132	37.723	0.05	37.7	0.027
uS12	1	A	498	40.914	40.785	-0.129	40.983	0.069	41.029	0.115	40.97	0.056	40.711	-0.203
uS12	1	A	499	36.395	36.243	-0.152	36.255	-0.14	36.462	0.067	36.202	-0.193	36.498	0.103
uS12	1	G	500	31.12	31.019	-0.101	30.988	-0.132	31.055	-0.065	30.972	-0.148	31.208	0.088
uS12	1	C	501	24.86	24.757	-0.103	24.715	-0.145	24.789	-0.071	24.92	0.06	24.722	-0.138
uS12	1	A	502	19.995	19.915	-0.08	19.977	-0.018	20.053	0.058	19.904	-0.091	19.946	-0.049
uS12	1	C	503	18.142	18.093	-0.049	18.061	-0.081	18.191	0.049	18.135	-0.007	18.205	0.063
uS12	1	C	504	20.796	20.803	0.007	20.598	-0.198	20.77	-0.026	20.823	0.027	20.84	0.044
uS12	1	G	505	24.57	24.625	0.055	24.466	-0.104	24.626	0.056	24.695	0.125	24.909	0.339
uS12	1	PSU	516	31.792	32.047	0.255	31.838	0.046	31.855	0.063	32.107	0.315	31.913	0.121
uS12	1	G	517	28.917	28.946	0.029	29.77	0.853	29.215	0.298	29.286	0.369	29.085	0.168
uS12	1	C	518	27.308	27.276	-0.032	27.582	0.274	27.667	0.359	27.737	0.429	27.505	0.197
uS12	1	C	519	23.602	23.86	0.258	23.612	0.01	23.844	0.242	23.712	0.11	23.692	0.09
uS12	1	A	520	19.584	19.695	0.111	19.742	0.158	19.371	-0.213	19.386	-0.198	19.841	0.257
uS12	1	G	521	16.74	16.799	0.059	16.619	-0.121	16.739	-0.001	16.909	0.169	16.757	0.017
uS12	1	C	522	12.459	12.518	0.059	12.586	0.127	12.72	0.261	12.61	0.151	12.627	0.168
uS12	1	A	523	11.774	11.869	0.095	11.696	-0.078	11.773	-0.001	11.869	0.095	11.868	0.094
uS12	1	G	524	10.83	10.77	-0.06	10.526	-0.304	10.597	-0.233	10.763	-0.067	10.485	-0.345
uS12	1	C	525	12.487	12.479	-0.008	12.625	0.138	12.813	0.326	12.633	0.146	12.702	0.215
uS12	1	C	526	17.264	17.321	0.057	17.733	0.469	17.949	0.685	17.643	0.379	17.897	0.633
uS12	1	C	528	24.176	24.041	-0.135	23.806	-0.37	23.996	-0.18	24.17	-0.006	23.87	-0.306
uS12	1	G	529	25.482	25.534	0.052	25.637	0.155	25.711	0.229	25.857	0.375	25.72	0.238
uS12	1	G	530	27.506	27.489	-0.017	27.757	0.251	27.669	0.163	27.725	0.219	27.543	0.037
uS12	1	U	531	31.898	31.986	0.088	31.748	-0.15	32.608	0.71	32.453	0.555	32.396	0.498
uS12	1	A	535	25.6	25.786	0.186	25.467	-0.133	25.837	0.237	25.894	0.294	25.793	0.193
uS12	1	C	536	20.137	20.055	-0.082	19.835	-0.302	20.099	-0.038	20.186	0.049	20.042	-0.095
uS12	1	G	537	18.3	18.107	-0.193	18.1	-0.2	18.381	0.081	18.453	0.153	18.171	-0.129
uS12	1	G	538	21.936	21.868	-0.068	21.834	-0.102	22.099	0.163	22.164	0.228	21.881	-0.055
uS12	1	A	539	27.368	27.376	0.008	27.394	0.026	27.466	0.098	27.134	-0.234	27.448	0.08
uS12	1	G	540	32.278	32.422	0.144	32.441	0.163	32.377	0.099	32.149	-0.129	32.443	0.165
uS12	1	G	541	35.674	35.854	0.18	35.749	0.075	35.733	0.059	35.479	-0.195	35.883	0.209
uS12	1	C	549	25.407	25.306	-0.101	25.16	-0.247	25.19	-0.217	25.126	-0.281	25.339	-0.068
uS12	1	G	550	21.612	21.806	0.194	21.43	-0.182	21.487	-0.125	21.439	-0.173	21.718	0.106
uS12	1	U	551	15.321	15.295	-0.026	15.095	-0.226	15.205	-0.116	15.212	-0.109	15.322	0.001
uS12	1	U	552	10.086	10.12	0.034	9.835	-0.251	10.005	-0.081	10.049	-0.037	10.13	0.044
uS12	1	A	553	8.515	8.581	0.066	8.351	-0.164	8.509	-0.006	8.564	0.049	8.566	0.051
uS12	1	A	554	12.345	12.322	-0.023	12.302	-0.043	12.368	0.023	12.441	0.096	12.306	-0.039
uS12	1	U	555	17.906	17.973	0.067	17.945	0.039	17.835	-0.071	18.045	0.139	17.94	0.034
uS12	1	C	556	22.746	22.808	0.062	22.733	-0.013	22.697	-0.049	22.813	0.067	22.791	0.045
uS12	1	G	557	26.82	26.84	0.02	26.636	-0.184	26.607	-0.213	26.829	0.009	26.714	-0.106
uS12	1	G	558	29.526	29.486	-0.04	29.404	-0.122	29.203	-0.323	29.364	-0.162	29.396	-0.13
uS12	1	A	559	30.111	29.987	-0.124	29.72	-0.391	29.618	-0.493	29.926	-0.185	29.842	-0.269
uS12	1	A	560	31.25	31.034	-0.216	30.976	-0.274	30.948	-0.302	31.168	-0.082	30.967	-0.283
uS12	1	U	561	31.515	31.405	-0.11	31.376	-0.139	31.532	0.017	31.532	0.017	31.574	0.059
uS12	1	U	562	29.382	29.208	-0.174	29.593	0.211	29.194	-0.188	29.201	-0.181	29.563	0.181
uS12	1	A	563	33.534	33.482	-0.052	33.591	0.057	33.605	0.071	33.855	0.321	33.808	0.274
uS12	1	C	564	38.894	38.84	-0.054	38.86	-0.034	39.015	0.121	39.254	0.36	38.966	0.072
uS12	1	U	565	42.669	42.651	-0.018	42.684	0.015	42.451	-0.218	42.49	-0.179	42.814	0.145
uS12	1	G	566	43.14	43.129	-0.011	42.85	-0.29	42.921	-0.219	42.998	-0.142	43.05	-0.09
uS12	1	G	567	41.363	41.238	-0.125	41.338	-0.025	41.402	0.039	41.32	-0.043	41.442	0.079
uS12	1	G	568	41.452	41.409	-0.043	41.604	0.152	41.577	0.125	41.505	0.053	41.741	0.289
uS12	1	C	569	42.348	42.154	-0.194	42.643	0.295	42.995	0.647	42.769	0.421	43.04	0.692
uS12	1	G	570	44.769	44.609	-0.16	45.066	0.297	45.394	0.625	45.109	0.34	45.353	0.584
uS12	1	G	575	41.224	41.044	-0.18	41.932	0.708	42.069	0.845	41.712	0.488	42.368	1.144
uS12	1	C	576	46.06	45.831	-0.229	46.68	0.62	47.107	1.047	46.713	0.653	47.349	1.289
uS12	1	G	760	47.288	47.067	-0.221	47.697	0.409	48.339	1.051	47.756	0.468	48.199	0.911
uS12	1	C	880	48.975	48.806	-0.169	49.215	0.24	49.416	0.441	49.05	0.075	49.528	0.553
uS12	1	G	881	45.63	45.408	-0.222	46.031	0.401	46.259	0.629	45.785	0.155	46.312	0.682
uS12	1	C	882	41.54	41.411	-0.129	41.987	0.447	42.052	0.512	41.583	0.043	42.405	0.865
uS12	1	C	883	36.219	36.198	-0.021	36.781	0.562	36.924	0.705	36.4	0.181	37.123	0.904
uS12	1	U	884	31.565	31.374	-0.191	32.031	0.466	32.163	0.598	31.539	-0.026	32.19	0.625
uS12	1	G	885	26.145	26.006	-0.139	26.577	0.432	26.588	0.443	26.264	0.119	26.927	0.782
uS12	1	G	886	27.975	27.854	-0.121	28.604	0.629	28.803	0.828	28.35	0.375	28.877	0.902
uS12	1	G	887	28.662	28.58	-0.082	29.613	0.951	29.665	1.003	29.332	0.67	30.048	1.386
uS12	1	G	888	28.022	27.909	-0.113	29.272	1.25	29.68	1.658	28.709	0.687	29.845	1.823
uS12	1	U	905	40.867	40.639	-0.228	41.635	0.768	41.607	0.74	41.089	0.222	41.914	1.047
uS12	1	A	906	37.236	37.062	-0.174	37.826	0.59	37.832	0.596	37.48	0.244	37.933	0.697
uS12	1	A	907	31.183	31.059	-0.124	31.74	0.557	31.997	0.814	31.581	0.398	31.842	0.659
uS12	1	A	908	25	24.74	-0.26	25.517	0.517	25.706	0.706	25.254	0.254	25.835	0.835
uS12	1	A	909	19.411	19.046	-0.365	19.835	0.424	20.031	0.62	19.697	0.286	20.268	0.857
uS12	1	C	910	14.221	14.089	-0.132	14.767	0.546	15.188	0.967	14.678	0.457	15.477	1.256
uS12	1	U	911	12.386	12.457	0.071	13.403	1.017	13.781	1.395	12.841	0.455	14.099	1.713
uS12	1	C	912	13.441	13.509	0.068	14.95	1.509	15.439	1.998	14.053	0.612	15.777	2.336
uS12	1	A	913	16.52	16.319	-0.201	17.768	1.248	17.758	1.238	16.551	0.031	18.194	1.674
uS12	1	A	914	22.401	22.337	-0.064	23.058	0.657	23.293	0.892	22.702	0.301	23.15	0.749
uS12	1	A	915	26.865	26.848	-0.017	27.724	0.859	28.215	1.35	27.294	0.429	27.987	1.122
uS12	1	A	1396	35.854	35.992	0.138	37.026	1.172	37.713	1.859	36.316	0.462	37.169	1.315
uS12	1	4OC	1402	35.583	36.172	0.589	37.186	1.603	37.981	2.398	36.465	0.882	37.003	1.42
uS12	1	C	1403	32.409	32.819	0.41	33.931	1.522	34.373	1.964	33.098	0.689	33.923	1.514
uS12	1	C	1404	32.054	32.303	0.249	33.583	1.529	33.819	1.765	32.69	0.636	33.681	1.627
uS12	1	A	1410	25.959	26.1	0.141	27.441	1.482	27.955	1.996	26.362	0.403	28.989	3.03
uS12	1	C	1411	20.848	20.786	-0.062	22.051	1.203	22.499	1.651	21.174	0.326	23.763	2.915
uS12	1	C	1412	16.415	16.226	-0.189	17.454	1.039	17.896	1.481	16.766	0.351	19.064	2.649
uS12	1	A	1413	15.377	14.992	-0.385	16.096	0.719	16.579	1.202	15.696	0.319	17.57	2.193
uS12	1	U	1414	19.032	18.8	-0.232	19.684	0.652	20.069	1.037	19.571	0.539	20.582	1.55
uS12	1	G	1415	25.154	24.709	-0.445	25.611	0.457	25.764	0.61	25.496	0.342	26.456	1.302
uS12	1	C	1479	28.07	29.206	1.136	31.029	2.959	31.24	3.17	29.211	1.141	28.19	0.12
uS12	1	A	1480	24.061	24.833	0.772	26.568	2.507	26.715	2.654	24.972	0.911	24.329	0.268
uS12	1	U	1481	23.097	23.233	0.136	24.771	1.674	25.066	1.969	23.666	0.569	23.901	0.804
uS12	1	G	1482	26.113	25.593	-0.52	26.953	0.84	27.227	1.114	26.214	0.101	27.389	1.276
uS12	1	G	1489	25.365	25.442	0.077	27.146	1.781	28.27	2.905	26.36	0.995	27.783	2.418
uS12	1	U	1490	21.309	21.53	0.221	23.084	1.775	24.59	3.281	22.357	1.048	23.867	2.558
uS12	1	G	1491	18.759	19.321	0.562	21.315	2.556	22.814	4.055	20.249	1.49	21.918	3.159
uS12	1	A	1492	20.699	20.894	0.195	22.161	1.462	23.98	3.281	21.931	1.232	23.792	3.093
uS12	1	A	1493	25.454	25.648	0.194	26.852	1.398	27.662	2.208	25.906	0.452	29.464	4.01
uS12	1	G	1494	30.393	30.732	0.339	32.348	1.955	34.262	3.869	32.427	2.034	33.742	3.349
uS12	1	U	1495	36.05	36.301	0.251	37.734	1.684	39.054	3.004	36.866	0.816	38.809	2.759
uS12	V	A	45	27.423	27.635	0.212	28.921	1.498	30.162	2.739	36.666	9.243	40.911	13.488
uS12	V	G	46	26.571	26.968	0.397	27.709	1.138	29.167	2.596	33.886	7.315	38.295	11.724
uS12	A	C	1914	29.381	32.071	2.69	34.428	5.047	34.772	5.391	32.498	3.117	33.506	4.125
uS13	1	C	948	20.778	20.731	-0.047	20.569	-0.209	21.032	0.254	20.687	-0.091	20.502	-0.276
uS13	1	A	949	23.255	23.243	-0.012	23.109	-0.146	23.279	0.024	23.378	0.123	23.356	0.101
uS13	1	U	950	27.869	28.045	0.176	27.998	0.129	28.04	0.171	28.127	0.258	27.949	0.08
uS13	1	G	951	33.634	33.619	-0.015	33.651	0.017	33.7	0.066	33.832	0.198	33.845	0.211
uS13	1	U	952	38.441	38.544	0.103	38.517	0.076	38.415	-0.026	38.663	0.222	38.565	0.124
uS13	1	G	953	41.685	41.761	0.076	41.726	0.041	41.88	0.195	41.832	0.147	41.712	0.027
uS13	1	G	954	43.696	43.944	0.248	44.055	0.359	43.842	0.146	43.824	0.128	43.799	0.103
uS13	1	U	955	43.07	43.247	0.177	43.054	-0.016	43.321	0.251	43.195	0.125	43.282	0.212
uS13	1	U	956	41.114	41.453	0.339	41.271	0.157	41.977	0.863	41.275	0.161	41.395	0.281
uS13	1	U	957	39.981	40.303	0.322	40.082	0.101	41.466	1.485	40.332	0.351	40.231	0.25
uS13	1	A	958	41.246	41.195	-0.051	41.129	-0.117	42.171	0.925	42.096	0.85	41.423	0.177
uS13	1	U	960	43.903	44.064	0.161	43.977	0.074	44.059	0.156	44.128	0.225	43.906	0.003
uS13	1	U	961	40.721	40.989	0.268	40.8	0.079	40.859	0.138	40.922	0.201	40.761	0.04
uS13	1	G	963	49.663	49.873	0.21	49.647	-0.016	49.775	0.112	49.845	0.182	49.661	-0.002
uS13	1	G	971	38.981	39.027	0.046	38.989	0.008	39.011	0.03	38.976	-0.005	39.01	0.029
uS13	1	G	973	42.976	43.022	0.046	43.255	0.279	43.012	0.036	43.144	0.168	43.243	0.267
uS13	1	A	975	39.682	39.738	0.056	39.667	-0.015	39.772	0.09	40.073	0.391	39.786	0.104
uS13	1	A	977	38.712	38.851	0.139	38.414	-0.298	38.682	-0.03	38.815	0.103	38.72	0.008
uS13	1	C	979	36.851	36.929	0.078	36.846	-0.005	36.853	0.002	37.402	0.551	36.719	-0.132
uS13	1	G	1221	35.788	35.668	-0.12	35.618	-0.17	35.849	0.061	36.15	0.362	35.902	0.114
uS13	1	G	1222	33.863	33.93	0.067	33.785	-0.078	33.792	-0.071	34.085	0.222	33.934	0.071
uS13	1	C	1223	34.135	34.274	0.139	34.004	-0.131	34.157	0.022	34.164	0.029	34.179	0.044
uS13	1	A	1225	29.535	29.653	0.118	29.651	0.116	29.947	0.412	29.669	0.134	29.501	-0.034
uS13	1	C	1226	28.314	28.317	0.003	28.28	-0.034	28.332	0.018	29.025	0.711	28.356	0.042
uS13	1	A	1227	28.318	28.321	0.003	28.184	-0.134	28.184	-0.134	28.172	-0.146	28.187	-0.131
uS13	1	C	1228	29.075	28.994	-0.081	29.05	-0.025	29.528	0.453	29.042	-0.033	29.033	-0.042
uS13	1	C	1230	35.312	35.363	0.051	35.272	-0.04	35.323	0.011	35.103	-0.209	35.419	0.107
uS13	1	G	1244	20.829	20.83	0.001	20.783	-0.046	20.884	0.055	20.499	-0.33	20.802	-0.027
uS13	1	G	1305	18.344	18.631	0.287	18.38	0.036	18.757	0.413	18.794	0.45	18.57	0.226
uS13	1	A	1306	16.131	15.967	-0.164	15.944	-0.187	16.041	-0.09	15.685	-0.446	15.964	-0.167
uS13	1	U	1307	16.965	17.019	0.054	16.941	-0.024	16.92	-0.045	17.01	0.045	16.988	0.023
uS13	1	U	1308	15.641	15.77	0.129	15.712	0.071	15.606	-0.035	15.781	0.14	15.708	0.067
uS13	1	G	1309	14.153	14.091	-0.062	14.044	-0.109	14.082	-0.071	14.132	-0.021	14.06	-0.093
uS13	1	G	1310	14.427	14.441	0.014	14.416	-0.011	14.539	0.112	14.588	0.161	14.532	0.105
uS13	1	A	1311	16.67	16.584	-0.086	16.626	-0.044	16.801	0.131	16.931	0.261	16.729	0.059
uS13	1	U	1321	25.047	25.202	0.155	24.879	-0.168	24.73	-0.317	25.104	0.057	25.057	0.01
uS13	1	C	1322	27.791	27.72	-0.071	27.666	-0.125	27.489	-0.302	27.88	0.089	27.783	-0.008
uS13	1	C	1328	13.297	13.251	-0.046	13.23	-0.067	13.078	-0.219	13.718	0.421	13.299	0.002
uS13	1	A	1329	8.39	8.257	-0.133	8.359	-0.031	8.185	-0.205	8.761	0.371	8.352	-0.038
uS13	1	U	1330	2.92	2.903	-0.017	2.773	-0.147	3.423	0.503	3.25	0.33	2.854	-0.066
uS13	1	A	1332	11.037	11.151	0.114	11.197	0.16	11.435	0.398	11.106	0.069	11.017	-0.02
uS13	1	A	1333	15.793	15.879	0.086	15.777	-0.016	15.98	0.187	15.8	0.007	15.814	0.021
uS14	1	G	973	22.991	22.995	0.004	22.839	-0.152	22.944	-0.047	22.696	-0.295	23.027	0.036
uS14	1	A	974	18.81	18.701	-0.109	18.681	-0.129	18.773	-0.037	18.543	-0.267	18.668	-0.142
uS14	1	A	975	19.068	19.119	0.051	19.089	0.021	19.062	-0.006	18.97	-0.098	19.129	0.061
uS14	1	G	976	13.786	13.79	0.004	13.762	-0.024	13.741	-0.045	13.54	-0.246	13.681	-0.105
uS14	1	A	977	13.318	13.279	-0.039	13.493	0.175	13.291	-0.027	13.405	0.087	13.271	-0.047
uS14	1	C	980	14.931	15.003	0.072	15.038	0.107	14.891	-0.04	14.948	0.017	15.015	0.084
uS14	1	U	981	12.153	12.332	0.179	12.423	0.27	12.473	0.32	12.272	0.119	12.083	-0.07
uS14	1	U	982	13.659	13.693	0.034	13.893	0.234	14.017	0.358	13.972	0.313	13.692	0.033
uS14	1	A	983	17.909	18.02	0.111	17.924	0.015	18.318	0.409	17.92	0.011	17.983	0.074
uS14	1	C	984	23.611	23.574	-0.037	23.734	0.123	23.422	-0.189	23.336	-0.275	23.281	-0.33
uS14	1	G	993	29.257	29.589	0.332	28.895	-0.362	29.35	0.093	29.194	-0.063	29.023	-0.234
uS14	1	A	994	23.352	23.362	0.01	23.314	-0.038	23.364	0.012	23.239	-0.113	23.184	-0.168
uS14	1	A	996	20.522	20.172	-0.35	20.128	-0.394	20.438	-0.084	20.42	-0.102	20.437	-0.085
uS14	1	U	997	25.227	24.582	-0.645	25.113	-0.114	25.427	0.2	24.945	-0.282	25.184	-0.043
uS14	1	G	1006	23.664	23.201	-0.463	23.365	-0.299	22.951	-0.713	23.166	-0.498	23.769	0.105
uS14	1	U	1007	20.912	20.809	-0.103	20.772	-0.14	20.672	-0.24	20.521	-0.391	20.955	0.043
uS14	1	U	1008	22.347	22.037	-0.31	22.05	-0.297	21.986	-0.361	22.028	-0.319	22.174	-0.173
uS14	1	G	1013	31.938	32.042	0.104	31.651	-0.287	31.999	0.061	31.876	-0.062	31.733	-0.205
uS14	1	A	1014	28.978	29.239	0.261	29.069	0.091	29.25	0.272	28.807	-0.171	29.01	0.032
uS14	1	G	1015	23.984	23.994	0.01	23.888	-0.096	24.369	0.385	24.035	0.051	24.037	0.053
uS14	1	G	1018	27.537	27.346	-0.191	27.249	-0.288	27.476	-0.061	27.545	0.008	27.848	0.311
uS14	1	A	1046	30.978	31.194	0.216	31.122	0.144	30.729	-0.249	30.3	-0.678	31.068	0.09
uS14	1	G	1047	24.948	25.273	0.325	24.781	-0.167	25.012	0.064	24.797	-0.151	25.429	0.481
uS14	1	G	1048	22.318	22.433	0.115	22.331	0.013	22.397	0.079	22.351	0.033	22.406	0.088
uS14	1	U	1049	22.783	22.89	0.107	22.873	0.09	23.077	0.294	22.848	0.065	22.931	0.148
uS14	1	G	1050	24.53	24.51	-0.02	24.423	-0.107	24.465	-0.065	24.374	-0.156	24.39	-0.14
uS14	1	G	1057	37.126	37.293	0.167	37.206	0.08	37.19	0.064	37.128	0.002	37.293	0.167
uS14	1	G	1058	35.146	35.261	0.115	35.182	0.036	35.341	0.195	35.31	0.164	35.234	0.088
uS14	1	C	1059	31.963	32.038	0.075	32.021	0.058	31.946	-0.017	31.99	0.027	32.106	0.143
uS14	1	U	1060	30.973	30.974	0.001	30.941	-0.032	30.471	-0.502	30.337	-0.636	30.957	-0.016
uS14	1	C	1109	45.99	45.91	-0.08	46.015	0.025	46.105	0.115	46.369	0.379	46.12	0.13
uS14	1	A	1110	47.383	47.207	-0.176	47.113	-0.27	47.266	-0.117	47.269	-0.114	47.409	0.026
uS14	1	A	1111	48.246	48.14	-0.106	48.127	-0.119	48.314	0.068	48.137	-0.109	48.319	0.073
uS14	1	C	1112	47.196	47.174	-0.022	47.221	0.025	47.387	0.191	47.095	-0.101	47.283	0.087
uS14	1	C	1113	44.419	44.522	0.103	44.403	-0.016	44.627	0.208	44.766	0.347	44.28	-0.139
uS14	1	C	1114	39.975	39.87	-0.105	39.902	-0.073	40.131	0.156	40.19	0.215	39.954	-0.021
uS14	1	A	1152	36.893	36.563	-0.33	36.712	-0.181	36.922	0.029	36.985	0.092	36.725	-0.168
uS14	1	G	1153	42.202	42.15	-0.052	42.065	-0.137	42.494	0.292	42.434	0.232	42.003	-0.199
uS14	1	G	1186	45.04	45.076	0.036	45.14	0.1	45.046	0.006	45.171	0.131	44.836	-0.204
uS14	1	G	1187	39.809	39.892	0.083	39.754	-0.055	39.723	-0.086	39.891	0.082	39.693	-0.116
uS14	1	A	1188	35.554	35.406	-0.148	35.426	-0.128	35.386	-0.168	35.453	-0.101	35.354	-0.2
uS14	1	U	1189	34.177	34.179	0.002	34.038	-0.139	34.236	0.059	34.3	0.123	34.237	0.06
uS14	1	G	1190	37.404	37.679	0.275	37.63	0.226	37.48	0.076	37.542	0.138	37.626	0.222
uS14	1	A	1191	41.599	41.845	0.246	41.751	0.152	41.672	0.073	41.66	0.061	41.751	0.152
uS14	1	U	1199	31.796	31.773	-0.023	31.746	-0.05	31.796	0	31.698	-0.098	31.774	-0.022
uS14	1	C	1200	27.697	27.83	0.133	27.599	-0.098	27.748	0.051	27.514	-0.183	27.797	0.1
uS14	1	A	1201	25.715	25.704	-0.011	25.713	-0.002	25.857	0.142	25.553	-0.162	25.713	-0.002
uS14	1	U	1202	23.205	23.172	-0.033	23.253	0.048	23.194	-0.011	23.115	-0.09	23.039	-0.166
uS14	1	C	1203	20.586	20.703	0.117	20.525	-0.061	20.567	-0.019	20.311	-0.275	20.542	-0.044
uS14	1	U	1205	28.403	28.58	0.177	28.62	0.217	28.738	0.335	28.535	0.132	28.731	0.328
uS14	1	G	1215	26.131	26.167	0.036	25.993	-0.138	26.075	-0.056	26.069	-0.062	25.866	-0.265
uS14	1	C	1217	18.023	17.688	-0.335	17.941	-0.082	18.073	0.05	18.104	0.081	17.955	-0.068
uS14	1	C	1218	16.196	15.751	-0.445	16.036	-0.16	16.035	-0.161	16.147	-0.049	16.04	-0.156
uS14	1	A	1219	17.056	16.855	-0.201	16.949	-0.107	17.051	-0.005	17.052	-0.004	17.019	-0.037
uS14	1	G	1253	28.853	28.82	-0.033	28.9	0.047	28.689	-0.164	28.545	-0.308	28.684	-0.169
uS14	1	A	1254	22.566	22.574	0.008	22.532	-0.034	22.834	0.268	22.233	-0.333	22.479	-0.087
uS14	1	G	1255	17.842	17.657	-0.185	17.624	-0.218	17.779	-0.063	17.995	0.153	17.828	-0.014
uS14	1	A	1256	15.996	15.758	-0.238	15.824	-0.172	16.232	0.236	16.321	0.325	15.8	-0.196
uS14	1	A	1257	13.135	12.8	-0.335	13.05	-0.085	13.33	0.195	13.278	0.143	13.098	-0.037
uS14	1	G	1316	12.901	12.782	-0.119	12.828	-0.073	13.055	0.154	13.134	0.233	12.749	-0.152
uS14	1	C	1317	11.694	11.429	-0.265	11.606	-0.088	11.59	-0.104	11.709	0.015	11.67	-0.024
uS14	1	A	1318	16.483	16.822	0.339	16.729	0.246	16.732	0.249	17.133	0.65	16.842	0.359
uS14	1	U	1348	41.771	41.769	-0.002	41.63	-0.141	41.541	-0.23	41.723	-0.048	41.707	-0.064
uS14	1	A	1357	16.76	16.771	0.011	16.772	0.012	16.567	-0.193	16.542	-0.218	16.669	-0.091
uS14	1	U	1358	12.935	12.981	0.046	12.861	-0.074	12.749	-0.186	12.902	-0.033	12.955	0.02
uS14	1	C	1367	27.799	27.621	-0.178	27.58	-0.219	27.744	-0.055	27.741	-0.058	27.495	-0.304
uS14	1	A	1368	28.795	28.715	-0.08	28.706	-0.089	28.467	-0.328	28.451	-0.344	28.636	-0.159
uS14	1	C	1369	31.845	31.79	-0.055	31.653	-0.192	31.969	0.124	31.624	-0.221	31.682	-0.163
uS15	1	C	578	30.693	30.759	0.066	30.682	-0.011	30.828	0.135	30.839	0.146	30.702	0.009
uS15	1	A	579	25.388	25.456	0.068	25.398	0.01	25.403	0.015	25.374	-0.014	25.296	-0.092
uS15	1	C	580	19.214	19.264	0.05	19.11	-0.104	19.336	0.122	19.329	0.115	19.052	-0.162
uS15	1	G	581	15.155	14.99	-0.165	14.947	-0.208	14.986	-0.169	15.115	-0.04	15.077	-0.078
uS15	1	C	582	16.839	16.679	-0.16	16.597	-0.242	16.713	-0.126	16.821	-0.018	16.659	-0.18
uS15	1	A	583	19.995	19.736	-0.259	19.883	-0.112	19.776	-0.219	19.864	-0.131	20.033	0.038
uS15	1	G	584	25.275	24.958	-0.317	25.101	-0.174	25.083	-0.192	25.069	-0.206	25.33	0.055
uS15	1	G	585	29.43	29.279	-0.151	29.367	-0.063	29.241	-0.189	29.253	-0.177	29.318	-0.112
uS15	1	G	588	28.554	28.602	0.048	28.486	-0.068	28.511	-0.043	28.255	-0.299	28.713	0.159
uS15	1	G	645	31.146	31.156	0.01	31.236	0.09	31.067	-0.079	31.015	-0.131	31.16	0.014
uS15	1	G	646	28.661	28.68	0.019	28.481	-0.18	28.624	-0.037	28.583	-0.078	28.495	-0.166
uS15	1	C	647	27.289	27.261	-0.028	27.083	-0.206	27.221	-0.068	27.024	-0.265	26.984	-0.305
uS15	1	A	648	26.492	26.311	-0.181	26.213	-0.279	26.198	-0.294	25.749	-0.743	26.289	-0.203
uS15	1	A	649	25.677	25.671	-0.006	25.632	-0.045	25.413	-0.264	25.065	-0.612	25.423	-0.254
uS15	1	G	650	24.924	25.053	0.129	24.976	0.052	25.05	0.126	24.778	-0.146	24.856	-0.068
uS15	1	C	651	24.862	25.032	0.17	24.737	-0.125	24.886	0.024	24.658	-0.204	24.918	0.056
uS15	1	U	652	25.627	25.787	0.16	25.924	0.297	25.186	-0.441	24.819	-0.808	25.773	0.146
uS15	1	U	653	25.506	25.65	0.144	25.568	0.062	25.977	0.471	25.6	0.094	25.529	0.023
uS15	1	A	655	21.158	20.966	-0.192	20.808	-0.35	21.134	-0.024	21.231	0.073	20.717	-0.441
uS15	1	G	656	15.716	15.797	0.081	15.643	-0.073	15.648	-0.068	15.976	0.26	15.679	-0.037
uS15	1	U	657	10.926	10.911	-0.015	10.894	-0.032	10.975	0.049	11.416	0.49	10.839	-0.087
uS15	1	C	658	10.503	10.39	-0.113	10.345	-0.158	10.487	-0.016	10.847	0.344	10.478	-0.025
uS15	1	U	659	14.595	14.546	-0.049	14.846	0.251	14.659	0.064	14.673	0.078	14.608	0.013
uS15	1	C	660	19.748	19.731	-0.017	19.895	0.147	19.865	0.117	20.145	0.397	19.993	0.245
uS15	1	G	661	24.589	24.475	-0.114	24.457	-0.132	24.491	-0.098	24.308	-0.281	24.528	-0.061
uS15	1	U	662	27.634	27.74	0.106	27.588	-0.046	27.669	0.035	27.972	0.338	27.752	0.118
uS15	1	G	666	28.253	28.183	-0.07	28.074	-0.179	28.118	-0.135	28.586	0.333	28.048	-0.205
uS15	1	G	667	27.062	27.108	0.046	27.036	-0.026	27.094	0.032	27.42	0.358	26.98	-0.082
uS15	1	G	668	26.349	26.439	0.09	26.462	0.113	26.423	0.074	26.696	0.347	26.394	0.045
uS15	1	G	669	27.816	27.749	-0.067	27.728	-0.088	27.715	-0.101	28.086	0.27	27.856	0.04
uS15	1	G	670	31.13	30.952	-0.178	31.042	-0.088	31.087	-0.043	31.255	0.125	31.109	-0.021
uS15	1	G	671	35.568	35.343	-0.225	35.601	0.033	35.506	-0.062	35.379	-0.189	35.726	0.158
uS15	1	C	726	28.983	28.882	-0.101	28.869	-0.114	29.054	0.071	29.168	0.185	28.815	-0.168
uS15	1	G	727	23.927	24.057	0.13	23.963	0.036	24.006	0.079	24.103	0.176	23.636	-0.291
uS15	1	A	728	21.395	21.445	0.05	21.329	-0.066	21.406	0.011	21.405	0.01	21.321	-0.074
uS15	1	A	729	26.517	26.681	0.164	26.621	0.104	26.764	0.247	26.63	0.113	26.508	-0.009
uS15	1	G	730	31.247	31.288	0.041	31.345	0.098	31.253	0.006	31.406	0.159	31.243	-0.004
uS15	1	G	731	34.388	34.416	0.028	34.347	-0.041	34.428	0.04	34.793	0.405	34.367	-0.021
uS15	1	C	732	33.746	33.873	0.127	33.697	-0.049	33.924	0.178	34.486	0.74	33.732	-0.014
uS15	1	G	733	34.005	33.985	-0.02	33.815	-0.19	34.037	0.032	34.589	0.584	33.874	-0.131
uS15	1	C	738	27.503	27.232	-0.271	27.151	-0.352	27.215	-0.288	27.188	-0.315	27.387	-0.116
uS15	1	C	739	22.497	22.224	-0.273	22.194	-0.303	22.061	-0.436	21.904	-0.593	22.386	-0.111
uS15	1	U	740	17.207	16.933	-0.274	16.849	-0.358	16.814	-0.393	16.635	-0.572	17.074	-0.133
uS15	1	G	741	13.845	13.637	-0.208	13.649	-0.196	13.587	-0.258	13.694	-0.151	13.487	-0.358
uS15	1	G	742	12.863	12.814	-0.049	12.868	0.005	12.886	0.023	13.098	0.235	12.734	-0.129
uS15	1	A	743	16.272	16.495	0.223	16.486	0.214	16.404	0.132	16.7	0.428	16.405	0.133
uS15	1	C	744	21.034	21.018	-0.016	21.245	0.211	21.116	0.082	21.456	0.422	21.103	0.069
uS15	1	G	745	24.824	24.919	0.095	24.786	-0.038	24.847	0.023	25.091	0.267	24.788	-0.036
uS15	1	A	749	25.712	25.436	-0.276	25.513	-0.199	25.639	-0.073	25.354	-0.358	25.315	-0.397
uS15	1	C	750	22.094	21.939	-0.155	22.07	-0.024	22.142	0.048	21.846	-0.248	21.875	-0.219
uS15	1	U	751	18.55	18.465	-0.085	18.347	-0.203	18.552	0.002	18.317	-0.233	18.597	0.047
uS15	1	G	752	17.422	17.395	-0.027	17.321	-0.101	17.512	0.09	17.805	0.383	17.059	-0.363
uS15	1	A	753	19.41	19.467	0.057	19.375	-0.035	19.579	0.169	19.245	-0.165	19.529	0.119
uS15	1	C	754	19.359	19.274	-0.085	19.09	-0.269	19.25	-0.109	19.325	-0.034	19.099	-0.26
uS15	1	G	755	14.391	14.421	0.03	14.353	-0.038	14.375	-0.016	14.253	-0.138	14.329	-0.062
uS15	1	C	756	17.836	17.818	-0.018	17.881	0.045	17.849	0.013	17.73	-0.106	17.836	0
uS15	1	U	757	21.961	21.861	-0.1	21.822	-0.139	21.921	-0.04	21.804	-0.157	21.783	-0.178
uS15	1	C	758	25.075	25.082	0.007	25.158	0.083	25.062	-0.013	25.037	-0.038	25.172	0.097
uS15	1	A	759	26.501	26.303	-0.198	26.394	-0.107	26.555	0.054	26.441	-0.06	26.701	0.2
uS15	1	U	762	25.949	25.689	-0.26	25.583	-0.366	25.581	-0.368	26.123	0.174	25.982	0.033
uS15	1	G	763	23.383	23.199	-0.184	22.896	-0.487	23.086	-0.297	23.527	0.144	23.336	-0.047
uS15	1	C	764	23.293	23.225	-0.068	23.191	-0.102	23.371	0.078	23.439	0.146	23.238	-0.055
uS15	1	G	765	26.383	26.394	0.011	26.361	-0.022	26.418	0.035	26.487	0.104	26.3	-0.083
uS15	1	A	766	31.537	31.431	-0.106	31.513	-0.024	31.785	0.248	31.87	0.333	31.558	0.021
uS15	1	A	767	35.876	36.105	0.229	36.008	0.132	35.93	0.054	36.042	0.166	35.897	0.021
uS15	1	C	805	39.674	39.74	0.066	39.572	-0.102	39.616	-0.058	39.827	0.153	39.621	-0.053
uS15	1	C	806	36.716	36.577	-0.139	36.503	-0.213	36.586	-0.13	36.577	-0.139	36.679	-0.037
uS15	1	A	807	33.148	33.027	-0.121	32.961	-0.187	33.003	-0.145	32.832	-0.316	33.045	-0.103
uS15	1	C	808	30.029	29.953	-0.076	29.967	-0.062	30.013	-0.016	29.923	-0.106	30.08	0.051
uS15	1	G	809	28.477	28.702	0.225	28.59	0.113	28.735	0.258	28.601	0.124	28.564	0.087
uS15	1	C	810	29.973	30.108	0.135	29.866	-0.107	30.172	0.199	30.038	0.065	30.124	0.151
uS15	1	C	811	33.062	33.052	-0.01	33.019	-0.043	33.285	0.223	33.15	0.088	33.39	0.328
uS15	1	U	822	29.689	29.798	0.109	29.542	-0.147	29.771	0.082	29.982	0.293	29.675	-0.014
uS15	1	C	823	25.427	25.451	0.024	25.297	-0.13	25.615	0.188	25.837	0.41	25.438	0.011
uS15	1	G	824	25.026	25.114	0.088	24.917	-0.109	25.177	0.151	25.193	0.167	25.028	0.002
uS15	A	U	710	26.863	27.041	0.178	27.827	0.964	27.9	1.037	27.216	0.353	27.169	0.306
uS15	A	G	711	24.64	25.815	1.175	26.629	1.989	26.661	2.021	25.163	0.523	24.688	0.048
uS15	A	U	714	16.286	19.29	3.004	19.865	3.579	19.897	3.611	18.382	2.096	15.487	-0.799
uS15	A	A	715	12.384	14.481	2.097	15.003	2.619	14.886	2.502	13.736	1.352	11.596	-0.788
uS15	A	A	716	12.205	12.745	0.54	13.259	1.054	13.291	1.086	12.458	0.253	12.057	-0.148
uS15	A	C	717	17.106	15.084	-2.022	15.668	-1.438	15.795	-1.311	15.501	-1.605	17.32	0.214
uS15	A	A	718	22.77	19.771	-2.999	20.538	-2.232	20.327	-2.443	20.443	-2.327	22.896	0.126
uS15	A	C	719	27.245	24.722	-2.523	25.387	-1.858	24.806	-2.439	25.196	-2.049	26.936	-0.309
bS16	1	G	41	35.48	35.589	0.109	35.485	0.005	35.472	-0.008	35.227	-0.253	35.571	0.091
bS16	1	G	42	29.553	29.595	0.042	29.594	0.041	29.588	0.035	29.334	-0.219	29.417	-0.136
bS16	1	C	43	24.416	24.43	0.014	24.206	-0.21	24.39	-0.026	24.255	-0.161	24.434	0.018
bS16	1	A	44	21.653	21.534	-0.119	21.814	0.161	21.741	0.088	21.638	-0.015	21.7	0.047
bS16	1	G	45	23.465	23.536	0.071	23.648	0.183	23.602	0.137	23.595	0.13	23.633	0.168
bS16	1	G	46	28.063	28.122	0.059	28.176	0.113	27.882	-0.181	28.002	-0.061	28.191	0.128
bS16	1	A	60	26.755	26.818	0.063	26.527	-0.228	26.586	-0.169	26.662	-0.093	26.781	0.026
bS16	1	G	107	27.161	27.356	0.195	27.102	-0.059	27.167	0.006	27.552	0.391	27.03	-0.131
bS16	1	G	108	25.58	25.296	-0.284	25.468	-0.112	24.956	-0.624	24.934	-0.646	25.668	0.088
bS16	1	A	109	28.571	28.495	-0.076	28.484	-0.087	28.655	0.084	28.804	0.233	28.398	-0.173
bS16	1	C	110	25.161	25.002	-0.159	24.984	-0.177	25.073	-0.088	25.097	-0.064	25.191	0.03
bS16	1	G	111	20.31	20.261	-0.049	20.113	-0.197	20.622	0.312	20.435	0.125	20.314	0.004
bS16	1	G	112	19.654	19.654	0	19.657	0.003	19.726	0.072	19.735	0.081	19.761	0.107
bS16	1	G	113	24.105	24.095	-0.01	24.28	0.175	24.109	0.004	24.358	0.253	24.251	0.146
bS16	1	U	114	29.296	29.326	0.03	29.385	0.089	29.401	0.105	29.338	0.042	29.348	0.052
bS16	1	U	123	30.591	30.55	-0.041	30.405	-0.186	30.535	-0.056	30.749	0.158	30.435	-0.156
bS16	1	C	124	27.149	27.103	-0.046	26.918	-0.231	27.046	-0.103	27.127	-0.022	26.737	-0.412
bS16	1	U	125	26.394	26.372	-0.022	26.074	-0.32	26.224	-0.17	26.191	-0.203	26.043	-0.351
bS16	1	G	126	27.6	27.71	0.11	27.348	-0.252	27.62	0.02	27.539	-0.061	27.31	-0.29
bS16	1	U	133	31.996	31.751	-0.245	31.91	-0.086	32.008	0.012	32.136	0.14	31.856	-0.14
bS16	1	G	134	27.342	27.225	-0.117	27.67	0.328	27.375	0.033	27.393	0.051	27.278	-0.064
bS16	1	C	135	26.252	26.315	0.063	26.27	0.018	26.175	-0.077	26.276	0.024	26.192	-0.06
bS16	1	C	136	22.481	22.57	0.089	22.394	-0.087	22.278	-0.203	22.071	-0.41	22.424	-0.057
bS16	1	U	137	20.063	20.144	0.081	20.091	0.028	20.171	0.108	19.995	-0.068	20.331	0.268
bS16	1	G	138	23.153	22.953	-0.2	23.163	0.01	23.073	-0.08	22.39	-0.763	22.902	-0.251
bS16	1	A	139	27.473	27.491	0.018	27.651	0.178	27.535	0.062	27.187	-0.286	27.702	0.229
bS16	1	G	220	26.762	26.673	-0.089	26.543	-0.219	26.822	0.06	26.733	-0.029	26.671	-0.091
bS16	1	C	221	29.919	29.793	-0.126	30.118	0.199	29.962	0.043	29.943	0.024	29.931	0.012
bS16	1	G	226	33.457	33.559	0.102	33.397	-0.06	33.534	0.077	33.596	0.139	33.21	-0.247
bS16	1	G	227	27.784	27.78	-0.004	27.534	-0.25	27.617	-0.167	27.969	0.185	27.423	-0.361
bS16	1	A	228	22.789	22.815	0.026	22.651	-0.138	22.681	-0.108	22.981	0.192	22.354	-0.435
bS16	1	U	229	18.581	18.718	0.137	18.521	-0.06	18.491	-0.09	18.719	0.138	18.192	-0.389
bS16	1	G	230	18.421	18.399	-0.022	18.129	-0.292	18.33	-0.091	18.42	-0.001	18.177	-0.244
bS16	1	U	231	22.655	22.551	-0.104	22.546	-0.109	22.616	-0.039	22.689	0.034	22.542	-0.113
bS16	1	G	232	28.838	28.776	-0.062	28.683	-0.155	28.675	-0.163	28.793	-0.045	28.646	-0.192
bS16	1	C	233	34.158	34.144	-0.014	33.965	-0.193	34.011	-0.147	34.272	0.114	33.94	-0.218
bS16	1	C	307	27.585	27.539	-0.046	27.509	-0.076	27.645	0.06	27.123	-0.462	27.938	0.353
bS16	1	C	308	22.765	22.833	0.068	22.881	0.116	22.849	0.084	22.646	-0.119	22.984	0.219
bS16	1	A	309	18.054	18.034	-0.02	18.037	-0.017	18.075	0.021	18.122	0.068	18.192	0.138
bS16	1	G	310	17.699	17.796	0.097	17.91	0.211	17.615	-0.084	17.848	0.149	17.829	0.13
bS16	1	C	311	20.883	20.872	-0.011	20.791	-0.092	20.86	-0.023	20.981	0.098	20.76	-0.123
bS16	1	C	312	26.354	26.27	-0.084	26.169	-0.185	26.289	-0.065	26.505	0.151	26.227	-0.127
bS16	1	A	313	31.678	31.745	0.067	31.64	-0.038	31.685	0.007	31.919	0.241	31.572	-0.106
bS16	1	A	325	33.34	33.362	0.022	33.166	-0.174	33.256	-0.084	33.188	-0.152	33.411	0.071
bS16	1	G	326	33.087	32.97	-0.117	32.837	-0.25	33.088	0.001	33.383	0.296	33.025	-0.062
bS16	1	A	327	32.683	32.647	-0.036	32.359	-0.324	32.561	-0.122	32.859	0.176	32.529	-0.154
bS16	1	C	328	33.878	33.77	-0.108	33.582	-0.296	33.778	-0.1	34.05	0.172	33.635	-0.243
bS16	1	A	373	21.893	21.939	0.046	21.825	-0.068	21.62	-0.273	21.954	0.061	21.73	-0.163
bS16	1	A	374	16.992	16.94	-0.052	17.118	0.126	17.335	0.343	17.596	0.604	16.952	-0.04
bS16	1	U	375	11.539	11.584	0.045	11.627	0.088	11.499	-0.04	11.8	0.261	11.551	0.012
bS16	1	G	376	8.395	8.275	-0.12	8.3	-0.095	8.075	-0.32	8.734	0.339	8.31	-0.085
bS16	1	G	377	12.065	11.995	-0.07	12.028	-0.037	12.315	0.25	12.405	0.34	12.201	0.136
bS16	1	G	378	17.577	17.58	0.003	17.615	0.038	17.516	-0.061	17.637	0.06	17.615	0.038
bS16	1	C	379	22.214	22.34	0.126	22.292	0.078	22.296	0.082	22.415	0.201	22.47	0.256
bS16	1	G	380	25.646	25.776	0.13	25.741	0.095	25.814	0.168	25.859	0.213	25.961	0.315
bS16	1	C	381	26.769	26.708	-0.061	26.836	0.067	26.988	0.219	26.928	0.159	26.706	-0.063
bS16	1	A	382	21.968	21.792	-0.176	22.048	0.08	21.93	-0.038	22.261	0.293	22.057	0.089
bS16	1	A	383	21.324	21.239	-0.085	21.308	-0.016	21.378	0.054	21.321	-0.003	21.587	0.263
bS16	1	G	384	23.838	23.817	-0.021	23.949	0.111	23.921	0.083	24.076	0.238	24.014	0.176
bS16	1	C	385	26.707	26.784	0.077	26.605	-0.102	26.654	-0.053	26.727	0.02	26.859	0.152
bS16	1	G	388	25.568	25.518	-0.05	25.474	-0.094	25.409	-0.159	25.272	-0.296	25.445	-0.123
bS16	1	A	389	24.895	24.642	-0.253	24.74	-0.155	24.904	0.009	25.046	0.151	24.845	-0.05
bS16	1	U	390	19.816	19.62	-0.196	19.72	-0.096	19.656	-0.16	19.777	-0.039	19.618	-0.198
bS16	1	G	391	16.768	16.628	-0.14	16.671	-0.097	16.732	-0.036	16.867	0.099	16.786	0.018
bS16	1	C	392	18.407	18.445	0.038	18.518	0.111	18.395	-0.012	18.444	0.037	18.439	0.032
bS16	1	A	393	25.033	25.069	0.036	24.984	-0.049	24.976	-0.057	25.159	0.126	25.027	-0.006
bS16	1	G	394	30.89	30.829	-0.061	30.911	0.021	30.873	-0.017	30.749	-0.141	30.941	0.051
bS16	1	C	395	35.706	35.709	0.003	35.747	0.041	35.615	-0.091	35.622	-0.084	35.546	-0.16
bS16	1	G	449	22.708	22.808	0.1	22.438	-0.27	22.722	0.014	22.607	-0.101	22.611	-0.097
bS16	1	G	450	17.321	17.091	-0.23	16.69	-0.631	17.292	-0.029	17.18	-0.141	17.312	-0.009
bS16	1	A	451	13.984	14.041	0.057	13.875	-0.109	14.023	0.039	14.209	0.225	14.038	0.054
bS16	1	A	452	16.188	16.172	-0.016	16.213	0.025	16.257	0.069	16.621	0.433	16.039	-0.149
bS16	1	G	453	15.119	15.094	-0.025	14.793	-0.326	15.154	0.035	15.465	0.346	15.05	-0.069
bS16	1	G	454	17.993	17.842	-0.151	17.768	-0.225	17.893	-0.1	18.069	0.076	17.876	-0.117
bS16	1	G	455	23.519	23.408	-0.111	23.112	-0.407	23.356	-0.163	23.752	0.233	23.302	-0.217
bS16	1	U	471	26.337	26.847	0.51	26.754	0.417	26.66	0.323	26.659	0.322	26.628	0.291
bS16	1	U	472	22.039	21.928	-0.111	21.961	-0.078	21.964	-0.075	22.216	0.177	21.996	-0.043
bS16	1	U	473	19.666	19.432	-0.234	19.501	-0.165	19.815	0.149	19.902	0.236	19.515	-0.151
bS16	1	G	474	20.76	20.241	-0.519	20.953	0.193	21.174	0.414	21.083	0.323	20.769	0.009
bS16	1	C	475	24.298	24.336	0.038	24.668	0.37	24.829	0.531	25.205	0.907	24.646	0.348
bS16	1	U	476	28.745	28.439	-0.306	28.715	-0.03	28.654	-0.091	29.014	0.269	28.58	-0.165
bS16	1	G	481	25.359	25.416	0.057	25.56	0.201	25.401	0.042	25.291	-0.068	25.437	0.078
bS16	1	A	482	26.599	26.685	0.086	26.331	-0.268	26.539	-0.06	26.872	0.273	26.406	-0.193
bS16	1	C	483	28.66	28.645	-0.015	28.623	-0.037	28.86	0.2	28.907	0.247	28.699	0.039
bS16	1	G	484	29.243	29.06	-0.183	28.861	-0.382	29.15	-0.093	29.079	-0.164	29.279	0.036
bS16	1	U	485	32.564	32.845	0.281	32.714	0.15	32.822	0.258	32.642	0.078	32.76	0.196
bS16	1	U	486	31.854	31.372	-0.482	30.825	-1.029	31.587	-0.267	30.652	-1.202	31.411	-0.443
bS16	1	A	487	30.372	30.255	-0.117	29.826	-0.546	30.29	-0.082	29.992	-0.38	30.165	-0.207
bS16	1	C	488	29.763	29.752	-0.011	29.44	-0.323	29.742	-0.021	29.755	-0.008	29.646	-0.117
bS16	1	G	604	27.14	27.075	-0.065	26.39	-0.75	26.309	-0.831	26.581	-0.559	25.963	-1.177
bS16	1	U	605	23.47	23.525	0.055	23.069	-0.401	23.008	-0.462	22.946	-0.524	22.74	-0.73
bS16	1	G	606	21.773	21.832	0.059	21.377	-0.396	21.528	-0.245	21.516	-0.257	21.393	-0.38
bS16	1	A	607	22.101	22.092	-0.009	21.947	-0.154	22.005	-0.096	22.033	-0.068	21.856	-0.245
bS16	1	A	608	17.446	17.563	0.117	17.3	-0.146	17.503	0.057	17.61	0.164	17.307	-0.139
bS16	1	A	609	14.775	14.906	0.131	14.878	0.103	14.863	0.088	14.915	0.14	14.756	-0.019
bS16	1	U	610	17.629	17.729	0.1	17.687	0.058	17.683	0.054	17.665	0.036	17.776	0.147
bS16	1	C	611	23.006	23.132	0.126	23.343	0.337	23.46	0.454	23.06	0.054	23.219	0.213
bS16	1	G	615	27.885	27.658	-0.227	27.526	-0.359	27.938	0.053	28.255	0.37	27.833	-0.052
bS16	1	G	616	24.408	24.483	0.075	24.477	0.069	24.54	0.132	24.653	0.245	24.585	0.177
bS16	1	G	617	22.252	22.232	-0.02	22.306	0.054	22.244	-0.008	22.139	-0.113	22.414	0.162
bS16	1	C	618	22.345	22.52	0.175	22.769	0.424	22.607	0.262	22.88	0.535	22.497	0.152
bS16	1	U	619	26	25.947	-0.053	26.066	0.066	25.888	-0.112	25.901	-0.099	26.056	0.056
bS16	1	C	620	26.586	26.421	-0.165	26.322	-0.264	26.644	0.058	26.341	-0.245	26.635	0.049
bS16	1	A	621	27.408	27.14	-0.268	27.212	-0.196	27.239	-0.169	26.984	-0.424	27.429	0.021
bS16	1	A	622	27.225	27.338	0.113	27.28	0.055	27.15	-0.075	26.956	-0.269	27.365	0.14
bS16	1	C	623	25.163	25.112	-0.051	24.953	-0.21	25.087	-0.076	25.018	-0.145	25.077	-0.086
bS16	1	C	624	19.54	19.494	-0.046	19.503	-0.037	19.585	0.045	19.507	-0.033	19.443	-0.097
bS16	1	U	625	14.176	14.103	-0.073	13.864	-0.312	14.074	-0.102	14.185	0.009	14.035	-0.141
bS16	1	G	626	11.791	11.646	-0.145	11.427	-0.364	11.761	-0.03	11.923	0.132	11.582	-0.209
bS16	1	G	627	12.516	12.639	0.123	12.611	0.095	12.781	0.265	12.84	0.324	12.434	-0.082
bS16	1	G	628	17.74	17.626	-0.114	17.845	0.105	17.779	0.039	17.912	0.172	17.705	-0.035
bS16	1	A	629	23.606	23.493	-0.113	23.896	0.29	23.578	-0.028	23.668	0.062	23.743	0.137
uS17	1	A	120	22.941	22.879	-0.062	23.11	0.169	23.055	0.114	22.877	-0.064	23.213	0.272
uS17	1	U	121	21.763	21.691	-0.072	22.349	0.586	22.945	1.182	22.939	1.176	22.166	0.403
uS17	1	G	122	23.649	23.535	-0.114	23.772	0.123	23.894	0.245	23.752	0.103	24.046	0.397
uS17	1	G	126	24.336	24.227	-0.109	24.124	-0.212	24.031	-0.305	24.294	-0.042	24.083	-0.253
uS17	1	G	127	21.468	21.372	-0.096	21.235	-0.233	21.133	-0.335	21.187	-0.281	21.053	-0.415
uS17	1	G	128	19.373	19.32	-0.053	18.994	-0.379	19.141	-0.232	19.919	0.546	19.305	-0.068
uS17	1	A	129	18.858	18.781	-0.077	18.81	-0.048	19.159	0.301	19.601	0.743	18.512	-0.346
uS17	1	A	130	20.062	19.911	-0.151	19.794	-0.268	19.63	-0.432	19.505	-0.557	19.952	-0.11
uS17	1	A	131	26.4	26.484	0.084	26.301	-0.099	26.37	-0.03	26.342	-0.058	26.262	-0.138
uS17	1	C	132	31.764	31.618	-0.146	31.334	-0.43	31.836	0.072	31.66	-0.104	31.632	-0.132
uS17	1	C	233	25.726	25.616	-0.11	25.649	-0.077	25.646	-0.08	25.521	-0.205	25.545	-0.181
uS17	1	C	234	20.228	20.141	-0.087	20.038	-0.19	20.322	0.094	20.239	0.011	20.15	-0.078
uS17	1	C	235	14.755	14.773	0.018	14.47	-0.285	14.802	0.047	14.709	-0.046	14.685	-0.07
uS17	1	A	236	10.615	10.511	-0.104	10.636	0.021	10.571	-0.044	10.631	0.016	10.443	-0.172
uS17	1	G	237	11.147	10.986	-0.161	11.045	-0.102	11.225	0.078	11.68	0.533	11.182	0.035
uS17	1	A	238	16.156	16.145	-0.011	16.08	-0.076	16.185	0.029	16.172	0.016	16.233	0.077
uS17	1	U	239	22.037	21.91	-0.127	21.908	-0.129	21.986	-0.051	22.013	-0.024	22.198	0.161
uS17	1	G	240	26.518	26.561	0.043	25.987	-0.531	27.05	0.532	26.767	0.249	27.101	0.583
uS17	1	G	241	28.275	28.203	-0.072	28.896	0.621	28.555	0.28	28.259	-0.016	28.526	0.251
uS17	1	G	242	30.725	30.831	0.106	31.22	0.495	31.36	0.635	30.953	0.228	30.934	0.209
uS17	1	U	249	27.252	27.282	0.03	27.158	-0.094	27.239	-0.013	27.331	0.079	27.393	0.141
uS17	1	A	250	26.957	27.028	0.071	26.934	-0.023	27.055	0.098	27.176	0.219	27.178	0.221
uS17	1	G	251	28.794	28.741	-0.053	29.086	0.292	28.512	-0.282	28.708	-0.086	28.628	-0.166
uS17	1	U	252	24.969	24.837	-0.132	24.75	-0.219	24.961	-0.008	24.963	-0.006	24.398	-0.571
uS17	1	A	253	18.749	18.866	0.117	18.824	0.075	18.978	0.229	18.884	0.135	19.099	0.35
uS17	1	G	254	15.737	15.442	-0.295	15.627	-0.11	15.58	-0.157	15.571	-0.166	15.614	-0.123
uS17	1	G	255	16.223	16.179	-0.044	16.18	-0.043	16.246	0.023	16.179	-0.044	16.214	-0.009
uS17	1	U	256	20.222	20.204	-0.018	19.952	-0.27	20.39	0.168	20.386	0.164	20.233	0.011
uS17	1	G	257	25.488	25.543	0.055	25.49	0.002	25.577	0.089	25.357	-0.131	25.618	0.13
uS17	1	G	258	30.359	30.212	-0.147	30.452	0.093	30.306	-0.053	30.349	-0.01	30.581	0.222
uS17	1	A	263	30.7	30.64	-0.06	30.452	-0.248	30.591	-0.109	30.479	-0.221	30.53	-0.17
uS17	1	C	264	25.515	25.325	-0.19	25.225	-0.29	25.636	0.121	25.49	-0.025	25.425	-0.09
uS17	1	G	265	21.264	21.196	-0.068	21.287	0.023	21.444	0.18	21.357	0.093	21.25	-0.014
uS17	1	G	266	20.662	20.378	-0.284	20.441	-0.221	20.626	-0.036	20.582	-0.08	20.484	-0.178
uS17	1	C	267	21.273	21.22	-0.053	21.171	-0.102	21.537	0.264	21.24	-0.033	21.191	-0.082
uS17	1	U	268	26.375	26.239	-0.136	26.421	0.046	26.434	0.059	26.101	-0.274	26.286	-0.089
uS17	1	C	269	30.343	30.36	0.017	30.248	-0.095	30.397	0.054	30.213	-0.13	30.55	0.207
uS17	1	C	272	31.097	31.116	0.019	31.119	0.022	31.302	0.205	31.082	-0.015	31.264	0.167
uS17	1	U	273	27.925	27.786	-0.139	27.63	-0.295	27.874	-0.051	28.279	0.354	27.579	-0.346
uS17	1	A	274	24.272	24.235	-0.037	24.178	-0.094	24.372	0.1	23.972	-0.3	24.018	-0.254
uS17	1	G	275	19.87	19.835	-0.035	19.798	-0.072	20.229	0.359	20.155	0.285	19.946	0.076
uS17	1	G	276	13.958	13.879	-0.079	13.941	-0.017	14.239	0.281	14.811	0.853	13.917	-0.041
uS17	1	C	277	11.776	11.874	0.098	11.78	0.004	11.781	0.005	12.014	0.238	11.652	-0.124
uS17	1	G	278	13.416	13.276	-0.14	13.28	-0.136	13.278	-0.138	13.409	-0.007	13.014	-0.402
uS17	1	A	279	16.269	16.485	0.216	16.358	0.089	16.486	0.217	16.564	0.295	16.531	0.262
uS17	1	C	280	19.36	19.357	-0.003	19.468	0.108	19.346	-0.014	19.569	0.209	19.515	0.155
uS17	1	G	281	17.78	18.15	0.37	18	0.22	17.806	0.026	17.954	0.174	18.045	0.265
uS17	1	A	282	21.394	21.454	0.06	21.601	0.207	21.386	-0.008	21.685	0.291	21.71	0.316
uS17	1	U	283	21.633	21.73	0.097	21.437	-0.196	21.513	-0.12	21.699	0.066	21.598	-0.035
uS17	1	C	284	27.014	27.116	0.102	26.825	-0.189	26.98	-0.034	27.132	0.118	27.06	0.046
uS17	1	A	300	36.498	36.452	-0.046	36.358	-0.14	36.711	0.213	36.577	0.079	36.56	0.062
uS17	1	G	301	31.871	32.048	0.177	32.116	0.245	32.126	0.255	32.028	0.157	32.136	0.265
uS17	1	G	302	33.368	33.289	-0.079	33.28	-0.088	33.241	-0.127	33.554	0.186	33.132	-0.236
uS17	1	A	303	36.341	36.417	0.076	36.328	-0.013	36.127	-0.214	36.222	-0.119	36.104	-0.237
uS17	1	A	560	44.31	44.385	0.075	44.25	-0.06	44.506	0.196	44.494	0.184	44.36	0.05
uS17	1	U	562	42.274	42.409	0.135	42.219	-0.055	42.463	0.189	42.438	0.164	42.134	-0.14
uS17	1	A	563	37.108	37.197	0.089	37.051	-0.057	37.359	0.251	37.202	0.094	37.066	-0.042
uS17	1	C	564	35.199	35.114	-0.085	35.067	-0.132	35.227	0.028	35.317	0.118	35.01	-0.189
uS17	1	U	565	35.876	35.743	-0.133	35.726	-0.15	35.93	0.054	36.077	0.201	35.804	-0.072
uS17	1	G	566	40.246	40.219	-0.027	40.4	0.154	40.434	0.188	40.565	0.319	40.52	0.274
uS17	1	G	567	40.241	40.166	-0.075	40.215	-0.026	40.406	0.165	40.463	0.222	40.164	-0.077
uS17	1	A	583	23.39	23.255	-0.135	23.081	-0.309	22.886	-0.504	22.757	-0.633	22.497	-0.893
uS17	1	G	584	19.028	18.956	-0.072	18.888	-0.14	18.67	-0.358	18.669	-0.359	18.334	-0.694
uS17	1	G	585	19.562	19.388	-0.174	19.397	-0.165	19.401	-0.161	19.389	-0.173	19.306	-0.256
uS17	1	C	586	22.746	22.549	-0.197	22.805	0.059	22.547	-0.199	22.541	-0.205	22.9	0.154
uS17	1	G	587	26.166	25.87	-0.296	26.171	0.005	26.045	-0.121	26.084	-0.082	26.365	0.199
uS17	1	G	588	30.057	29.782	-0.275	30.004	-0.053	29.93	-0.127	29.732	-0.325	30.768	0.711
uS17	1	U	594	23.619	23.399	-0.22	24.052	0.433	24.367	0.748	23.916	0.297	25.22	1.601
uS17	1	A	595	18.951	18.872	-0.079	19.455	0.504	19.89	0.939	19.669	0.718	20.685	1.734
uS17	1	A	596	15.803	15.539	-0.264	16.342	0.539	16.677	0.874	16.163	0.36	17.32	1.517
uS17	1	G	597	15.931	15.928	-0.003	16.377	0.446	16.315	0.384	15.957	0.026	17.283	1.352
uS17	1	U	598	20.02	19.869	-0.151	20.33	0.31	20.372	0.352	20.176	0.156	20.97	0.95
uS17	1	C	599	25.26	25.157	-0.103	25.586	0.326	25.601	0.341	25.314	0.054	26.196	0.936
uS17	1	A	600	29.233	29.22	-0.013	29.397	0.164	29.659	0.426	29.344	0.111	30.17	0.937
uS17	1	U	632	29.799	29.761	-0.038	28.802	-0.997	29.279	-0.52	29.89	0.091	28.917	-0.882
uS17	1	G	633	27.892	27.695	-0.197	26.61	-1.282	26.917	-0.975	27.79	-0.102	26.932	-0.96
uS17	1	C	634	22.138	21.922	-0.216	21.356	-0.782	21.587	-0.551	22.318	0.18	21.232	-0.906
uS17	1	A	635	17.319	17.526	0.207	16.683	-0.636	16.956	-0.363	17.491	0.172	16.69	-0.629
uS17	1	U	636	15.384	15.395	0.011	15.257	-0.127	15.613	0.229	15.689	0.305	15.868	0.484
uS17	1	C	637	17.082	17.255	0.173	17.773	0.691	18.015	0.933	17.615	0.533	18.619	1.537
uS17	1	U	638	21.019	21.161	0.142	22.226	1.207	22.406	1.387	21.447	0.428	23.124	2.105
uS17	1	G	639	25.186	25.324	0.138	26.132	0.946	26.767	1.581	25.45	0.264	27.506	2.32
uS17	1	U	644	28.077	27.705	-0.372	27.981	-0.096	28.27	0.193	27.888	-0.189	28.741	0.664
uS17	1	G	645	23.826	23.386	-0.44	23.687	-0.139	23.948	0.122	23.519	-0.307	24.299	0.473
uS17	1	G	646	19.536	19.163	-0.373	19.508	-0.028	19.412	-0.124	19.27	-0.266	20.179	0.643
uS17	1	C	647	18.183	17.722	-0.461	18.161	-0.022	18.179	-0.004	17.788	-0.395	18.895	0.712
uS17	1	A	648	21.321	20.779	-0.542	21.507	0.186	21.489	0.168	20.952	-0.369	21.927	0.606
uS17	1	A	649	26.676	26.493	-0.183	26.88	0.204	26.984	0.308	26.406	-0.27	27.276	0.6
uS17	1	C	754	27.866	27.506	-0.36	27.678	-0.188	27.557	-0.309	27.295	-0.571	27.863	-0.003
uS17	1	G	877	38.192	37.958	-0.234	38.228	0.036	38.293	0.101	37.943	-0.249	38.379	0.187
uS17	1	A	878	32.786	32.565	-0.221	32.578	-0.208	32.853	0.067	32.584	-0.202	32.756	-0.03
uS17	1	C	879	29.259	29.023	-0.236	29.136	-0.123	29.187	-0.072	29.165	-0.094	29.124	-0.135
uS17	1	C	880	29.039	29.091	0.052	28.985	-0.054	28.866	-0.173	28.906	-0.133	28.69	-0.349
uS17	1	G	881	31.92	31.966	0.046	31.793	-0.127	31.578	-0.342	31.774	-0.146	31.457	-0.463
bS18	1	G	661	28.172	27.88	-0.292	27.749	-0.423	27.905	-0.267	27.677	-0.495	27.725	-0.447
bS18	1	U	662	21.908	21.628	-0.28	21.527	-0.381	21.584	-0.324	21.413	-0.495	21.452	-0.456
bS18	1	A	663	17.699	17.564	-0.135	17.53	-0.169	17.521	-0.178	17.494	-0.205	17.424	-0.275
bS18	1	G	664	15.107	14.999	-0.108	15.012	-0.095	15.096	-0.011	14.997	-0.11	15.043	-0.064
bS18	1	A	665	16.015	15.965	-0.05	15.939	-0.076	16.016	0.001	16.208	0.193	15.955	-0.06
bS18	1	G	666	20.714	20.766	0.052	20.837	0.123	20.867	0.153	20.442	-0.272	20.857	0.143
bS18	1	G	667	25.37	25.09	-0.28	25.135	-0.235	25.484	0.114	24.895	-0.475	25.337	-0.033
bS18	1	G	671	30.414	30.392	-0.022	30.076	-0.338	30.299	-0.115	30.426	0.012	29.955	-0.459
bS18	1	U	672	26.908	27.118	0.21	26.838	-0.07	26.911	0.003	27.006	0.098	26.764	-0.144
bS18	1	A	673	23.01	23.153	0.143	22.857	-0.153	23.021	0.011	23.095	0.085	22.795	-0.215
bS18	1	G	674	20.37	20.261	-0.109	20.077	-0.293	20.346	-0.024	20.656	0.286	20.113	-0.257
bS18	1	A	675	19.711	19.923	0.212	20.109	0.398	19.932	0.221	20.708	0.997	20.159	0.448
bS18	1	A	676	22.897	22.985	0.088	22.747	-0.15	23.092	0.195	22.95	0.053	22.933	0.036
bS18	1	U	677	27.837	27.738	-0.099	27.651	-0.186	27.776	-0.061	27.633	-0.204	27.706	-0.131
bS18	1	U	678	33.077	33.051	-0.026	32.964	-0.113	33.034	-0.043	33.021	-0.056	32.95	-0.127
bS18	1	A	706	36.629	36.35	-0.279	36.433	-0.196	36.524	-0.105	36.078	-0.551	36.481	-0.148
bS18	1	U	707	33.311	33.217	-0.094	33.146	-0.165	33.313	0.002	33.052	-0.259	33.111	-0.2
bS18	1	C	708	31.245	31.026	-0.219	30.924	-0.321	31.42	0.175	30.789	-0.456	31.123	-0.122
bS18	1	U	709	30.464	30.361	-0.103	30.174	-0.29	30.458	-0.006	30.174	-0.29	30.316	-0.148
bS18	1	G	710	31.011	30.596	-0.415	30.662	-0.349	30.841	-0.17	30.444	-0.567	31.062	0.051
bS18	1	U	717	22.618	22.598	-0.02	22.529	-0.089	22.484	-0.134	22.181	-0.437	22.571	-0.047
bS18	1	A	718	15.837	16.042	0.205	15.983	0.146	16.021	0.184	15.79	-0.047	16.031	0.194
bS18	1	C	719	15.518	15.58	0.062	15.542	0.024	15.515	-0.003	15.599	0.081	15.562	0.044
bS18	1	C	720	12.288	12.337	0.049	12.107	-0.181	12.342	0.054	12.596	0.308	12.308	0.02
bS18	1	G	721	10.6	10.56	-0.04	10.601	0.001	10.685	0.085	10.985	0.385	10.569	-0.031
bS18	1	G	722	16.715	16.726	0.011	16.768	0.053	16.577	-0.138	16.795	0.08	16.713	-0.002
bS18	1	U	723	20.784	21.217	0.433	21.158	0.374	21.3	0.516	21.381	0.597	20.904	0.12
bS18	1	G	724	21.953	21.488	-0.465	21.767	-0.186	21.737	-0.216	22.187	0.234	22.026	0.073
bS18	1	G	725	21.728	21.704	-0.024	21.717	-0.011	21.65	-0.078	21.891	0.163	21.698	-0.03
bS18	1	C	726	23.266	23.106	-0.16	23.209	-0.057	23.115	-0.151	23.344	0.078	23.124	-0.142
bS18	1	G	727	27.12	27.039	-0.081	27.164	0.044	27.024	-0.096	27.098	-0.022	27.026	-0.094
bS18	1	G	733	23.043	23.318	0.275	23.216	0.173	23.164	0.121	22.945	-0.098	23.186	0.143
bS18	1	G	734	18.279	18.296	0.017	18.061	-0.218	18.217	-0.062	17.94	-0.339	18.202	-0.077
bS18	1	C	735	13.495	13.451	-0.044	13.504	0.009	13.529	0.034	13.535	0.04	13.297	-0.198
bS18	1	C	736	14.176	14.237	0.061	14.362	0.186	14.224	0.048	14.488	0.312	14.19	0.014
bS18	1	C	737	18.754	19.021	0.267	18.754	0	18.931	0.177	19.276	0.522	18.767	0.013
bS18	1	C	738	24.61	24.658	0.048	24.537	-0.073	24.601	-0.009	24.686	0.076	24.574	-0.036
bS18	1	G	832	27.692	27.812	0.12	27.741	0.049	28.017	0.325	27.825	0.133	27.793	0.101
bS18	1	G	833	21.772	21.842	0.07	21.811	0.039	22.137	0.365	21.994	0.222	21.703	-0.069
bS18	1	U	834	17.6	17.581	-0.019	17.475	-0.125	17.624	0.024	17.533	-0.067	17.531	-0.069
bS18	1	U	835	16.433	16.288	-0.145	16.33	-0.103	16.381	-0.052	16.351	-0.082	16.311	-0.122
bS18	1	G	836	18.963	18.708	-0.255	18.834	-0.129	18.806	-0.157	18.812	-0.151	18.857	-0.106
bS18	1	U	837	23.599	23.295	-0.304	23.454	-0.145	23.421	-0.178	23.697	0.098	23.436	-0.163
bS18	1	G	838	28.392	28.136	-0.256	28.262	-0.13	27.897	-0.495	27.93	-0.462	28.093	-0.299
bS18	1	U	843	30.351	30.914	0.563	29.985	-0.366	27.716	-2.635	30.81	0.459	30.757	0.406
bS18	1	G	844	26.632	26.592	-0.04	25.615	-1.017	24.907	-1.725	26.121	-0.511	27.066	0.434
bS18	1	A	845	19.886	21.391	1.505	19.568	-0.318	21.018	1.132	21.14	1.254	20.469	0.583
bS18	1	G	846	22.052	21.582	-0.47	22.65	0.598	23.825	1.773	22.829	0.777	22.229	0.177
bS18	1	G	847	27.571	26.63	-0.941	26.868	-0.703	27.967	0.396	27.204	-0.367	27.095	-0.476
bS18	1	C	848	32.103	32.005	-0.098	31.766	-0.337	32.972	0.869	31.958	-0.145	31.818	-0.285
uS19	1	U	955	36.082	36.145	0.063	35.971	-0.111	35.995	-0.087	35.941	-0.141	36.216	0.134
uS19	1	U	956	31.926	32.162	0.236	31.899	-0.027	32.391	0.465	31.766	-0.16	31.946	0.02
uS19	1	U	957	26.819	26.901	0.082	26.735	-0.084	27.456	0.637	27.106	0.287	26.789	-0.03
uS19	1	A	958	22.843	22.941	0.098	22.822	-0.021	23.39	0.547	23.263	0.42	22.938	0.095
uS19	1	A	959	25.693	25.799	0.106	25.861	0.168	25.727	0.034	25.723	0.03	25.777	0.084
uS19	1	U	960	27.857	28.011	0.154	27.982	0.125	28.152	0.295	28.182	0.325	27.966	0.109
uS19	1	U	961	26.942	26.903	-0.039	26.887	-0.055	27.227	0.285	26.954	0.012	27.04	0.098
uS19	1	C	979	19.65	19.607	-0.043	19.507	-0.143	19.76	0.11	19.4	-0.25	19.483	-0.167
uS19	1	C	980	20.005	20.056	0.051	20.018	0.013	20.28	0.275	19.934	-0.071	19.999	-0.006
uS19	1	U	981	25.268	25.216	-0.052	25.305	0.037	25.284	0.016	25.624	0.356	25.453	0.185
uS19	1	C	984	28.846	28.846	0	29.136	0.29	28.824	-0.022	28.778	-0.068	28.617	-0.229
uS19	1	C	985	26.768	26.869	0.101	26.798	0.03	26.879	0.111	26.812	0.044	26.786	0.018
uS19	1	U	986	23.864	23.935	0.071	23.783	-0.081	24.024	0.16	23.94	0.076	23.73	-0.134
uS19	1	G	987	21.819	21.733	-0.086	21.564	-0.255	21.829	0.01	21.79	-0.029	21.536	-0.283
uS19	1	G	1013	17.035	17.023	-0.012	16.738	-0.297	17.106	0.071	16.876	-0.159	16.752	-0.283
uS19	1	A	1014	13.436	13.674	0.238	13.419	-0.017	13.883	0.447	13.603	0.167	13.168	-0.268
uS19	1	G	1015	15.4	15.113	-0.287	15.237	-0.163	15.177	-0.223	16.189	0.789	15.262	-0.138
uS19	1	C	1218	24.216	24.208	-0.008	24.185	-0.031	24.317	0.101	24.24	0.024	24.18	-0.036
uS19	1	A	1219	18.535	18.446	-0.089	18.505	-0.03	18.561	0.026	18.598	0.063	18.456	-0.079
uS19	1	G	1222	15.638	15.875	0.237	15.756	0.118	15.732	0.094	15.854	0.216	15.614	-0.024
uS19	1	G	1316	25.638	25.865	0.227	25.532	-0.106	25.534	-0.104	25.337	-0.301	25.674	0.036
uS19	1	C	1317	22.789	22.567	-0.222	22.74	-0.049	22.473	-0.316	22.63	-0.159	22.696	-0.093
uS19	1	A	1318	18.147	18.087	-0.06	17.899	-0.248	18.027	-0.12	17.663	-0.484	17.865	-0.282
uS19	1	A	1319	14.086	13.952	-0.134	13.686	-0.4	14.164	0.078	13.885	-0.201	13.694	-0.392
bS20	1	C	54	45.775	45.568	-0.207	45.519	-0.256	45.494	-0.281	45.609	-0.166	45.568	-0.207
bS20	1	A	55	47.298	47.121	-0.177	47.234	-0.064	46.955	-0.343	47.07	-0.228	47.251	-0.047
bS20	1	U	56	48.764	48.662	-0.102	48.531	-0.233	48.462	-0.302	48.662	-0.102	48.976	0.212
bS20	1	G	57	48.447	48.454	0.007	48.13	-0.317	48.369	-0.078	48.827	0.38	48.469	0.022
bS20	1	C	58	46.639	46.794	0.155	46.821	0.182	46.539	-0.1	46.612	-0.027	46.703	0.064
bS20	1	A	59	42.923	42.922	-0.001	42.83	-0.093	42.941	0.018	42.792	-0.131	42.827	-0.096
bS20	1	A	60	39.057	39.171	0.114	39.073	0.016	39.13	0.073	39.157	0.1	39.14	0.083
bS20	1	G	61	37.882	37.869	-0.013	37.723	-0.159	37.898	0.016	38.045	0.163	37.775	-0.107
bS20	1	U	62	39.164	39.261	0.097	39.348	0.184	39.257	0.093	39.286	0.122	39.247	0.083
bS20	1	C	63	39.086	39.313	0.227	39.235	0.149	39.172	0.086	39.328	0.242	39.24	0.154
bS20	1	G	64	38.685	38.886	0.201	38.709	0.024	38.802	0.117	38.697	0.012	38.734	0.049
bS20	1	A	66	33.775	33.822	0.047	33.66	-0.115	33.797	0.022	34.202	0.427	33.749	-0.026
bS20	1	C	99	44.385	44.533	0.148	44.077	-0.308	44.236	-0.149	44.319	-0.066	44.528	0.143
bS20	1	G	100	41.447	41.07	-0.377	41.099	-0.348	41.239	-0.208	40.921	-0.526	41.45	0.003
bS20	1	A	101	39.192	39.07	-0.122	39.531	0.339	39.194	0.002	38.949	-0.243	39.128	-0.064
bS20	1	G	102	34.71	34.587	-0.123	34.636	-0.074	34.732	0.022	34.182	-0.528	34.397	-0.313
bS20	1	U	103	29.294	29.337	0.043	29.242	-0.052	29.404	0.11	29.306	0.012	29.269	-0.025
bS20	1	G	104	24.331	24.341	0.01	24.39	0.059	24.414	0.083	24.102	-0.229	24.392	0.061
bS20	1	G	105	22.277	22.245	-0.032	22.132	-0.145	22.301	0.024	22.031	-0.246	22.122	-0.155
bS20	1	C	106	22.754	22.734	-0.02	22.61	-0.144	22.781	0.027	22.563	-0.191	22.58	-0.174
bS20	1	G	107	25.219	25.077	-0.142	25.233	0.014	25.243	0.024	25.111	-0.108	25.262	0.043
bS20	1	G	108	28.109	28.312	0.203	28.238	0.129	28.62	0.511	29.022	0.913	28.057	-0.052
bS20	1	A	109	30.347	30.048	-0.299	30.136	-0.211	30.259	-0.088	30.429	0.082	30.245	-0.102
bS20	1	C	110	30.882	30.923	0.041	30.959	0.077	30.663	-0.219	30.993	0.111	30.918	0.036
bS20	1	A	130	27.835	27.823	-0.012	27.959	0.124	28.381	0.546	28.235	0.4	27.703	-0.132
bS20	1	A	131	21.514	21.251	-0.263	21.236	-0.278	21.568	0.054	21.517	0.003	21.532	0.018
bS20	1	C	132	19.044	18.983	-0.061	19.042	-0.002	19.249	0.205	19.204	0.16	18.954	-0.09
bS20	1	U	133	18.112	18.295	0.183	18.058	-0.054	18.092	-0.02	18.204	0.092	18.071	-0.041
bS20	1	G	134	22.042	22.215	0.173	21.547	-0.495	22.012	-0.03	22.246	0.204	21.928	-0.114
bS20	1	C	135	24.384	24.39	0.006	24.321	-0.063	24.49	0.106	24.656	0.272	24.428	0.044
bS20	1	A	149	26.082	26.237	0.155	25.644	-0.438	26.412	0.33	25.901	-0.181	26.24	0.158
bS20	1	U	150	26.478	26.66	0.182	26.59	0.112	26.825	0.347	26.662	0.184	26.397	-0.081
bS20	1	A	151	28.875	28.965	0.09	29.097	0.222	29.207	0.332	29.433	0.558	28.725	-0.15
bS20	1	A	152	32.457	32.574	0.117	32.735	0.278	32.539	0.082	32.378	-0.079	32.302	-0.155
bS20	1	C	153	37.363	37.876	0.513	37.786	0.423	37.732	0.369	37.776	0.413	37.395	0.032
bS20	1	A	162	41.186	42.339	1.153	42.111	0.925	42.522	1.336	42.8	1.614	41.946	0.76
bS20	1	C	163	36.76	37.102	0.342	36.958	0.198	37.538	0.778	38.126	1.366	37.008	0.248
bS20	1	G	164	31.565	32.517	0.952	32.029	0.464	32.902	1.337	33.11	1.545	31.709	0.144
bS20	1	G	165	30.522	31.556	1.034	31.38	0.858	32.029	1.507	32.2	1.678	30.459	-0.063
bS20	1	U	166	30.861	31.921	1.06	31.669	0.808	32.317	1.456	32.28	1.419	30.475	-0.386
bS20	1	U	173	26.266	26.577	0.311	26.481	0.215	26.405	0.139	26.189	-0.077	26.664	0.398
bS20	1	A	174	22.126	22.464	0.338	22.358	0.232	22.431	0.305	22.414	0.288	22.407	0.281
bS20	1	C	175	18.222	18.112	-0.11	18.105	-0.117	17.997	-0.225	17.722	-0.5	18.011	-0.211
bS20	1	C	176	13.747	13.736	-0.011	13.739	-0.008	13.671	-0.076	13.541	-0.206	13.77	0.023
bS20	1	G	177	12.195	12.123	-0.072	11.974	-0.221	12.203	0.008	12.024	-0.171	12.119	-0.076
bS20	1	C	178	15.416	15.386	-0.03	14.908	-0.508	15.319	-0.097	15.549	0.133	15.5	0.084
bS20	1	A	179	19.817	19.786	-0.031	19.745	-0.072	19.929	0.112	19.862	0.045	19.759	-0.058
bS20	1	U	180	23.571	23.65	0.079	23.32	-0.251	23.55	-0.021	23.479	-0.092	23.328	-0.243
bS20	1	A	181	24.907	25.268	0.361	24.278	-0.629	24.638	-0.269	24.62	-0.287	24.828	-0.079
bS20	1	A	182	23.964	24.055	0.091	23.487	-0.477	24.007	0.043	23.421	-0.543	23.982	0.018
bS20	1	G	184	23.486	23.253	-0.233	23.085	-0.401	23.4	-0.086	23.173	-0.313	23.261	-0.225
bS20	1	U	185	19.177	19.029	-0.148	18.998	-0.179	19.162	-0.015	19.106	-0.071	18.87	-0.307
bS20	1	C	186	16.297	16.275	-0.022	16.159	-0.138	16.414	0.117	16.359	0.062	16.169	-0.128
bS20	1	G	187	17.835	17.742	-0.093	17.752	-0.083	17.801	-0.034	17.661	-0.174	17.675	-0.16
bS20	1	C	188	22.904	22.715	-0.189	23.133	0.229	22.8	-0.104	22.582	-0.322	22.71	-0.194
bS20	1	A	189	24.997	24.878	-0.119	25.133	0.136	25.9	0.903	24.723	-0.274	25.004	0.007
bS20	1	A	190	27.382	27.202	-0.18	27.24	-0.142	26.861	-0.521	26.537	-0.845	27.224	-0.158
bS20	1	G	191	27.981	27.674	-0.307	27.625	-0.356	27.653	-0.328	27.429	-0.552	27.736	-0.245
bS20	1	A	192	22.654	22.532	-0.122	22.296	-0.358	22.402	-0.252	22.303	-0.351	22.613	-0.041
bS20	1	C	193	17.877	18.075	0.198	17.604	-0.273	17.82	-0.057	17.781	-0.096	17.714	-0.163
bS20	1	C	194	14.577	14.692	0.115	14.06	-0.517	14.492	-0.085	14.791	0.214	14.387	-0.19
bS20	1	A	195	14.162	14.196	0.034	14.18	0.018	14.205	0.043	14.193	0.031	14.025	-0.137
bS20	1	A	196	16.538	16.981	0.443	16.834	0.296	16.873	0.335	17.409	0.871	16.535	-0.003
bS20	1	A	197	21.503	21.513	0.01	21.229	-0.274	21.116	-0.387	21.838	0.335	21.417	-0.086
bS20	1	C	221	26.377	26.615	0.238	26.15	-0.227	26.371	-0.006	26.526	0.149	26.381	0.004
bS20	1	C	222	21.317	21.461	0.144	21.18	-0.137	21.208	-0.109	21.49	0.173	21.209	-0.108
bS20	1	A	223	18.002	17.665	-0.337	17.758	-0.244	17.873	-0.129	18.214	0.212	17.986	-0.016
bS20	1	U	224	17.887	17.758	-0.129	17.731	-0.156	17.908	0.021	17.821	-0.066	17.666	-0.221
bS20	1	C	225	21.193	21.114	-0.079	21.001	-0.192	21.212	0.019	21.219	0.026	21.081	-0.112
bS20	1	G	226	25.923	25.853	-0.07	26.105	0.182	25.725	-0.198	25.697	-0.226	25.876	-0.047
bS20	1	G	257	25.989	26.113	0.124	25.832	-0.157	26.277	0.288	26.29	0.301	26.215	0.226
bS20	1	G	258	20.589	20.61	0.021	20.335	-0.254	20.512	-0.077	20.384	-0.205	20.439	-0.15
bS20	1	G	259	14.888	14.856	-0.032	14.879	-0.009	14.952	0.064	15.025	0.137	14.76	-0.128
bS20	1	G	260	10.441	10.33	-0.111	10.389	-0.052	10.564	0.123	10.462	0.021	10.401	-0.04
bS20	1	U	261	10.273	10.31	0.037	10.225	-0.048	10.292	0.019	10.445	0.172	10.401	0.128
bS20	1	A	262	12.365	12.184	-0.181	12.447	0.082	12.489	0.124	12.478	0.113	12.386	0.021
bS20	1	A	263	14.459	14.369	-0.09	14.464	0.005	14.631	0.172	14.536	0.077	14.556	0.097
bS20	1	C	264	19.008	19.018	0.01	19.107	0.099	19.066	0.058	18.972	-0.036	18.992	-0.016
bS20	1	G	265	23.005	22.886	-0.119	22.871	-0.134	23.037	0.032	22.862	-0.143	22.957	-0.048
bS20	1	G	266	24.956	25.138	0.182	25.205	0.249	25.241	0.285	25.033	0.077	25.099	0.143
bS20	1	C	316	36.082	36.093	0.011	36.214	0.132	35.987	-0.095	36.299	0.217	36.232	0.15
bS20	1	A	321	20.35	20.091	-0.259	20.289	-0.061	20.217	-0.133	20.157	-0.193	20.263	-0.087
bS20	1	C	322	14.856	14.887	0.031	14.834	-0.022	15	0.144	14.921	0.065	14.872	0.016
bS20	1	U	323	13.438	13.611	0.173	13.429	-0.009	13.555	0.117	13.315	-0.123	13.643	0.205
bS20	1	G	324	14.669	14.808	0.139	14.79	0.121	14.799	0.13	14.65	-0.019	14.848	0.179
bS20	1	A	325	16.788	16.762	-0.026	16.861	0.073	16.923	0.135	17.411	0.623	16.643	-0.145
bS20	1	G	326	17.014	17.171	0.157	17.134	0.12	17.04	0.026	17.08	0.066	16.969	-0.045
bS20	1	A	327	20.531	20.716	0.185	20.913	0.382	20.636	0.105	20.651	0.12	20.707	0.176
bS20	1	A	329	26.835	26.674	-0.161	26.755	-0.08	26.856	0.021	26.977	0.142	26.744	-0.091
bS20	1	C	330	30.261	30.25	-0.011	30.374	0.113	30.168	-0.093	30.328	0.067	30.24	-0.021
bS20	1	G	331	31.717	31.737	0.02	31.854	0.137	31.745	0.028	31.715	-0.002	32.049	0.332
bS20	1	G	332	33.024	32.936	-0.088	32.87	-0.154	32.955	-0.069	33.047	0.023	32.855	-0.169
bS20	1	U	333	29.963	29.997	0.034	29.967	0.004	30.056	0.093	29.852	-0.111	29.942	-0.021
bS20	1	C	334	28.319	28.388	0.069	28.459	0.14	28.351	0.032	28.416	0.097	28.421	0.102
bS20	1	C	335	29.181	29.215	0.034	29.313	0.132	29.255	0.074	29.33	0.149	29.487	0.306
bS20	1	G	348	36.097	37.32	1.223	37.714	1.617	38.16	2.063	38.354	2.257	37.014	0.917
bS20	1	A	349	36.235	36.288	0.053	36.304	0.069	36.562	0.327	36.582	0.347	36.257	0.022
bS20	1	G	350	36.938	36.617	-0.321	36.347	-0.591	36.456	-0.482	36.453	-0.485	36.596	-0.342
bS20	1	G	351	37.548	37.325	-0.223	37.396	-0.152	36.812	-0.736	36.875	-0.673	37.642	0.094
bS20	1	C	352	40.929	40.796	-0.133	40.805	-0.124	40.924	-0.005	41.039	0.11	40.901	-0.028
bS20	1	G	354	41.415	41.49	0.075	41.376	-0.039	41.289	-0.126	41.666	0.251	41.617	0.202
bS20	1	G	378	34.92	35.028	0.108	34.761	-0.159	34.974	0.054	35.147	0.227	34.87	-0.05
bS20	1	C	379	31.827	31.768	-0.059	31.67	-0.157	31.926	0.099	32.032	0.205	31.629	-0.198
bS20	1	G	380	31.968	32.008	0.04	31.878	-0.09	32.012	0.044	32.194	0.226	31.874	-0.094
bS20	1	C	386	45.464	45.421	-0.043	45.364	-0.1	45.406	-0.058	45.943	0.479	45.354	-0.11
bS20	1	U	387	44.008	44.124	0.116	43.967	-0.041	44.064	0.056	44.54	0.532	43.796	-0.212
bS20	1	G	388	45.442	45.357	-0.085	45.57	0.128	45.465	0.023	45.146	-0.296	45.214	-0.228
bS20	1	A	389	44.839	44.737	-0.102	44.867	0.028	44.472	-0.367	44.796	-0.043	44.869	0.03
bS20	1	A	1434	27.293	27.014	-0.279	27.031	-0.262	27.006	-0.287	26.935	-0.358	27.525	0.232
bS20	1	G	1435	22.348	22.289	-0.059	22.206	-0.142	22.368	0.02	22.178	-0.17	22.348	0
bS20	1	U	1436	16.929	16.768	-0.161	16.788	-0.141	16.832	-0.097	16.843	-0.086	16.971	0.042
bS20	1	A	1437	11.894	11.81	-0.084	11.74	-0.154	11.965	0.071	11.99	0.096	12.027	0.133
bS20	1	G	1438	10.816	10.816	0	10.664	-0.152	10.761	-0.055	10.707	-0.109	10.78	-0.036
bS20	1	G	1439	13.585	13.694	0.109	13.596	0.011	13.947	0.362	13.65	0.065	13.884	0.299
bS20	1	U	1440	18.206	18.17	-0.036	18.335	0.129	18.005	-0.201	17.788	-0.418	18.452	0.246
bS20	1	A	1441	24.16	21.078	-3.082	23.577	-0.583	21.497	-2.663	21.27	-2.89	24.328	0.168
bS20	1	A	1446	22.191	23.831	1.64	22.322	0.131	24.285	2.094	23.682	1.491	22.211	0.02
bS20	1	A	1447	20.002	20.568	0.566	20.366	0.364	19.854	-0.148	19.68	-0.322	20.167	0.165
bS20	1	C	1448	20.415	20.267	-0.148	20.492	0.077	20.524	0.109	20.274	-0.141	20.565	0.15
bS20	1	C	1449	20.467	20.383	-0.084	20.648	0.181	20.314	-0.153	20.642	0.175	20.548	0.081
bS20	1	U	1450	23.794	23.827	0.033	24.074	0.28	24.214	0.42	24.364	0.57	24.158	0.364
bS20	1	G	1455	24.352	24.021	-0.331	24.009	-0.343	24.013	-0.339	24.478	0.126	24.337	-0.015
bS20	1	A	1456	18.836	19.159	0.323	18.91	0.074	18.995	0.159	18.65	-0.186	18.754	-0.082
bS20	1	G	1457	13.479	13.558	0.079	13.518	0.039	13.523	0.044	13.508	0.029	13.416	-0.063
bS20	1	G	1458	10.567	10.702	0.135	10.576	0.009	10.627	0.06	10.703	0.136	10.638	0.071
bS20	1	G	1459	12.589	12.636	0.047	12.772	0.183	12.654	0.065	12.64	0.051	12.504	-0.085
bS20	1	C	1460	17.613	17.752	0.139	17.911	0.298	17.796	0.183	17.867	0.254	17.531	-0.082
bS20	1	G	1461	22.857	22.921	0.064	23.141	0.284	23.012	0.155	23.196	0.339	22.747	-0.11
bS20	1	C	1462	26.385	26.342	-0.043	26.583	0.198	26.571	0.186	26.177	-0.208	26.351	-0.034

## Sheet: LSU
protein	RNA ch	base	nb	D step1	D step2	dif 2-1	D step 3	dif 3-1	D step 4	dif 4-1	D step 5	dif 5-1	D step 6	dif 6-1
uL2	1	G	670	28.475	28.274	-0.201	29.112	0.637	29.207	0.732	28.864	0.389	28.814	0.339
uL2	1	G	671	26.989	26.828	-0.161	27.897	0.908	27.947	0.958	27.155	0.166	27.522	0.533
uL2	1	U	672	29.551	29.116	-0.435	30.331	0.78	30.433	0.882	29.482	-0.069	29.937	0.386
uL2	1	A	673	33.988	33.564	-0.424	34.819	0.831	34.718	0.73	33.67	-0.318	34.333	0.345
uL2	1	C	679	36.705	36.453	-0.252	36.879	0.174	36.442	-0.263	35.195	-1.51	36.548	-0.157
uL2	1	C	680	33.223	33.102	-0.121	33.515	0.292	33.051	-0.172	31.214	-2.009	32.995	-0.228
uL2	1	A	681	32.524	31.957	-0.567	32.611	0.087	32.073	-0.451	30.159	-2.365	32.453	-0.071
uL2	1	G	682	35.615	34.519	-1.096	35.052	-0.563	34.686	-0.929	32.987	-2.628	35.59	-0.025
uL2	1	G	711	33.852	32.744	-1.108	33.47	-0.382	33.338	-0.514	31.241	-2.611	33.655	-0.197
uL2	1	A	712	28.468	27.633	-0.835	28.308	-0.16	28.155	-0.313	26.611	-1.857	28.124	-0.344
uL2	1	G	713	25.012	24.411	-0.601	24.968	-0.044	24.972	-0.04	23.681	-1.331	24.996	-0.016
uL2	1	G	714	25.465	25.318	-0.147	26.063	0.598	25.85	0.385	25.01	-0.455	25.598	0.133
uL2	1	A	715	28.988	29.124	0.136	29.661	0.673	29.554	0.566	28.997	0.009	29.173	0.185
uL2	1	U	772	25.548	26.567	1.019	26.311	0.763	26.173	0.625	26.088	0.54	25.807	0.259
uL2	1	G	773	20.217	21.237	1.02	20.883	0.666	20.805	0.588	20.586	0.369	20.548	0.331
uL2	1	G	774	16.55	17.579	1.029	17.572	1.022	17.315	0.765	17.501	0.951	16.785	0.235
uL2	1	G	775	18.479	18.71	0.231	19.016	0.537	18.758	0.279	17.994	-0.485	18.587	0.108
uL2	1	G	776	23.026	23.075	0.049	23.433	0.407	23.309	0.283	22.368	-0.658	23.094	0.068
uL2	1	A	777	28.486	28.417	-0.069	28.646	0.16	27.973	-0.513	27.823	-0.663	28.398	-0.088
uL2	1	U	801	33.032	33.278	0.246	33.056	0.024	32.733	-0.299	32.309	-0.723	32.736	-0.296
uL2	1	A	802	29.792	30.308	0.516	30.034	0.242	29.756	-0.036	29.183	-0.609	29.748	-0.044
uL2	1	A	807	29.122	29.205	0.083	29.785	0.663	29.751	0.629	29.458	0.336	29.45	0.328
uL2	1	C	808	28.322	28.512	0.19	29.009	0.687	29.026	0.704	28.721	0.399	28.657	0.335
uL2	1	G	809	30.158	30.246	0.088	31.095	0.937	30.433	0.275	30.399	0.241	30.586	0.428
uL2	1	C	810	34.294	34.21	-0.084	34.545	0.251	34.964	0.67	35.035	0.741	34.69	0.396
uL2	1	C	899	36.232	36.779	0.547	36.752	0.52	36.746	0.514	36.55	0.318	36.61	0.378
uL2	1	A	900	38.731	39.286	0.555	39.138	0.407	39.118	0.387	39.359	0.628	39.036	0.305
uL2	A	C	678	49.345	49.54	0.195	49.519	0.174	49.589	0.244	49.635	0.29	49.518	0.173
uL2	A	G	681	45.928	46.057	0.129	45.878	-0.05	46.021	0.093	45.924	-0.004	45.955	0.027
uL2	A	G	682	45.361	44.985	-0.376	45.099	-0.262	45.213	-0.148	45.2	-0.161	45.234	-0.127
uL2	A	U	686	38.339	38.331	-0.008	38.19	-0.149	38.21	-0.129	38.233	-0.106	38.343	0.004
uL2	A	A	689	35.972	35.923	-0.049	35.815	-0.157	35.943	-0.029	35.927	-0.045	35.901	-0.071
uL2	A	G	690	30.864	30.903	0.039	30.788	-0.076	30.99	0.126	30.924	0.06	30.854	-0.01
uL2	A	C	691	25.353	25.44	0.087	25.355	0.002	25.405	0.052	25.497	0.144	25.476	0.123
uL2	A	C	692	22.143	22.158	0.015	22.026	-0.117	22.138	-0.005	22.22	0.077	22.145	0.002
uL2	A	A	693	22.568	22.377	-0.191	22.361	-0.207	22.366	-0.202	22.545	-0.023	22.435	-0.133
uL2	A	U	694	25.941	25.926	-0.015	25.788	-0.153	26.001	0.06	25.92	-0.021	25.915	-0.026
uL2	A	G	695	31.173	31.136	-0.037	30.956	-0.217	30.942	-0.231	31.03	-0.143	31.149	-0.024
uL2	A	G	696	34.974	34.89	-0.084	34.759	-0.215	34.867	-0.107	34.934	-0.04	35.005	0.031
uL2	A	U	703	45.479	45.659	0.18	45.519	0.04	45.566	0.087	45.741	0.262	45.574	0.095
uL2	A	G	704	42.9	43.016	0.116	42.993	0.093	43.435	0.535	43.486	0.586	42.83	-0.07
uL2	A	A	705	37.628	37.8	0.172	37.723	0.095	38.094	0.466	37.792	0.164	37.674	0.046
uL2	A	A	706	33.995	34.433	0.438	34.308	0.313	34.419	0.424	34.26	0.265	34.042	0.047
uL2	A	G	707	31.074	31.733	0.659	31.493	0.419	31.701	0.627	31.45	0.376	31.093	0.019
uL2	A	G	708	32.376	33.28	0.904	33.359	0.983	33.196	0.82	33.009	0.633	32.293	-0.083
uL2	A	U	709	36.936	38.022	1.086	37.965	1.029	37.888	0.952	37.744	0.808	36.606	-0.33
uL2	A	C	719	36.556	40.815	4.259	41.237	4.681	41.174	4.618	39.658	3.102	36.403	-0.153
uL2	A	U	720	40.936	44.633	3.697	44.868	3.932	44.295	3.359	43.78	2.844	40.685	-0.251
uL2	A	A	721	44.807	47.283	2.476	47.341	2.534	47.605	2.798	46.76	1.953	44.906	0.099
uL2	A	A	722	47.19	48.733	1.543	48.627	1.437	48.581	1.391	48.395	1.205	47.35	0.16
uL2	A	G	726	35.893	36.357	0.464	36.335	0.442	36.07	0.177	36.691	0.798	36.358	0.465
uL2	A	A	727	32.151	32.497	0.346	32.409	0.258	31.989	-0.162	32.388	0.237	32.433	0.282
uL2	A	G	728	28.139	27.851	-0.288	27.942	-0.197	28.236	0.097	28.496	0.357	28.131	-0.008
uL2	A	G	729	28.075	28.114	0.039	28.411	0.336	28.175	0.1	27.963	-0.112	27.987	-0.088
uL2	A	A	730	32.757	32.904	0.147	32.746	-0.011	32.758	0.001	32.692	-0.065	32.726	-0.031
uL2	A	C	731	36.833	36.796	-0.037	36.679	-0.154	36.935	0.102	36.831	-0.002	36.726	-0.107
uL2	A	C	732	42.283	42.346	0.063	42.144	-0.139	42.328	0.045	42.285	0.002	42.357	0.074
uL2	A	G	760	41.208	41.258	0.05	41.288	0.08	41.446	0.238	41.448	0.24	41.266	0.058
uL2	A	A	761	37.089	37.163	0.074	37.115	0.026	37.084	-0.005	37.231	0.142	37.173	0.084
uL2	A	U	762	36.551	36.588	0.037	36.335	-0.216	36.788	0.237	36.693	0.142	36.473	-0.078
uL2	A	G	763	31.107	31.243	0.136	31.247	0.14	31.306	0.199	31.32	0.213	31.284	0.177
uL2	A	A	764	25.532	25.559	0.027	25.704	0.172	25.49	-0.042	25.621	0.089	25.615	0.083
uL2	A	C	765	27.168	27.133	-0.035	27.17	0.002	27.071	-0.097	27.233	0.065	27.239	0.071
uL2	A	U	766	32.603	32.573	-0.03	32.447	-0.156	32.619	0.016	32.406	-0.197	32.612	0.009
uL2	A	U	767	36.525	36.497	-0.028	36.411	-0.114	36.57	0.045	36.55	0.025	36.54	0.015
uL2	A	C	772	33.92	33.866	-0.054	33.791	-0.129	33.815	-0.105	34.039	0.119	33.827	-0.093
uL2	A	U	773	32.165	32.123	-0.042	32.097	-0.068	32.098	-0.067	32.254	0.089	32.222	0.057
uL2	A	G	774	32.687	32.603	-0.084	32.694	0.007	32.612	-0.075	32.715	0.028	32.71	0.023
uL2	A	G	775	36.614	36.552	-0.062	36.543	-0.071	36.597	-0.017	36.6	-0.014	36.638	0.024
uL2	A	G	776	41.039	41.203	0.164	41.152	0.113	40.993	-0.046	41.287	0.248	41.206	0.167
uL2	A	G	777	35.512	35.571	0.059	35.563	0.051	35.546	0.034	35.636	0.124	35.534	0.022
uL2	A	G	778	31.038	31.108	0.07	30.985	-0.053	31.026	-0.012	31.083	0.045	31.048	0.01
uL2	A	U	779	27.882	27.897	0.015	27.764	-0.118	27.884	0.002	27.926	0.044	27.818	-0.064
uL2	A	G	780	26.787	26.779	-0.008	26.745	-0.042	26.761	-0.026	26.865	0.078	26.808	0.021
uL2	A	A	781	27.297	27.322	0.025	27.32	0.023	27.425	0.128	27.422	0.125	27.373	0.076
uL2	A	A	782	31.738	31.719	-0.019	31.686	-0.052	31.929	0.191	31.862	0.124	31.859	0.121
uL2	A	A	783	35.67	35.643	-0.027	35.63	-0.04	35.762	0.092	35.767	0.097	35.663	-0.007
uL2	A	G	784	39.407	39.425	0.018	39.448	0.041	39.615	0.208	39.393	-0.014	39.406	-0.001
uL2	A	G	785	42.194	42.127	-0.067	42.185	-0.009	42.389	0.195	42.307	0.113	42.272	0.078
uL2	A	C	786	41.911	41.897	-0.014	41.893	-0.018	42.082	0.171	42.117	0.206	41.938	0.027
uL2	A	C	787	41.966	41.946	-0.02	41.934	-0.032	42.084	0.118	42.245	0.279	42.067	0.101
uL2	A	A	792	44.363	44.369	0.006	44.349	-0.014	44.465	0.102	44.51	0.147	44.655	0.292
uL2	A	A	793	46.062	46.226	0.164	46.152	0.09	46.136	0.074	46.151	0.089	46.26	0.198
uL2	A	A	794	45.369	45.274	-0.095	45.284	-0.085	45.479	0.11	45.476	0.107	45.43	0.061
uL2	A	U	1352	35.104	34.983	-0.121	34.836	-0.268	34.726	-0.378	34.774	-0.33	35.039	-0.065
uL2	A	A	1353	29.308	29.171	-0.137	29.003	-0.305	29.224	-0.084	29.185	-0.123	29.267	-0.041
uL2	A	A	1354	25.875	25.744	-0.131	25.681	-0.194	25.553	-0.322	25.658	-0.217	25.858	-0.017
uL2	A	G	1355	25.03	24.984	-0.046	24.856	-0.174	24.946	-0.084	25.07	0.04	24.97	-0.06
uL2	A	G	1356	29.854	29.702	-0.152	29.724	-0.13	29.782	-0.072	29.814	-0.04	29.783	-0.071
uL2	A	C	1357	34.77	34.788	0.018	34.529	-0.241	34.64	-0.13	34.635	-0.135	34.633	-0.137
uL2	A	G	1358	38.001	37.85	-0.151	37.73	-0.271	37.944	-0.057	37.91	-0.091	37.986	-0.015
uL2	A	G	1369	37.567	37.265	-0.302	37.185	-0.382	37.374	-0.193	37.507	-0.06	37.36	-0.207
uL2	A	C	1370	31.977	31.763	-0.214	31.79	-0.187	31.894	-0.083	31.927	-0.05	31.85	-0.127
uL2	A	G	1371	27.581	27.498	-0.083	27.4	-0.181	27.434	-0.147	27.523	-0.058	27.542	-0.039
uL2	A	U	1372	27.579	27.33	-0.249	27.208	-0.371	27.551	-0.028	27.558	-0.021	27.361	-0.218
uL2	A	A	1373	29.184	29.167	-0.017	29.046	-0.138	29.019	-0.165	29.145	-0.039	29.216	0.032
uL2	A	G	1380	37.978	37.836	-0.142	37.721	-0.257	37.893	-0.085	37.909	-0.069	37.987	0.009
uL2	A	G	1381	37.089	36.953	-0.136	36.791	-0.298	37.021	-0.068	37.03	-0.059	36.99	-0.099
uL2	A	G	1422	32	32.077	0.077	31.896	-0.104	31.937	-0.063	31.895	-0.105	31.79	-0.21
uL2	A	G	1423	29.683	29.678	-0.005	29.548	-0.135	29.602	-0.081	29.579	-0.104	29.527	-0.156
uL2	A	G	1424	29.568	29.456	-0.112	29.401	-0.167	29.523	-0.045	29.534	-0.034	29.388	-0.18
uL2	A	G	1425	31.462	31.252	-0.21	31.301	-0.161	31.268	-0.194	31.471	0.009	31.372	-0.09
uL2	A	G	1426	33.432	33.313	-0.119	33.107	-0.325	33.359	-0.073	33.241	-0.191	33.661	0.229
uL2	A	A	1427	33.675	33.778	0.103	33.551	-0.124	33.718	0.043	33.559	-0.116	33.874	0.199
uL2	A	C	1428	29.632	29.686	0.054	29.623	-0.009	29.539	-0.093	29.483	-0.149	29.659	0.027
uL2	A	G	1429	28.562	28.449	-0.113	28.431	-0.131	28.5	-0.062	28.453	-0.109	28.42	-0.142
uL2	A	G	1430	29.099	28.974	-0.125	28.988	-0.111	29.105	0.006	29.091	-0.008	29.033	-0.066
uL2	A	A	1431	31.274	31.187	-0.087	31.141	-0.133	31.234	-0.04	31.277	0.003	31.26	-0.014
uL2	A	G	1432	34.862	34.872	0.01	34.821	-0.041	34.819	-0.043	34.906	0.044	35.015	0.153
uL2	A	C	1480	38.659	38.697	0.038	38.464	-0.195	38.361	-0.298	38.743	0.084	38.666	0.007
uL2	A	U	1481	35.988	36.022	0.034	35.658	-0.33	35.949	-0.039	35.642	-0.346	35.942	-0.046
uL2	A	G	1482	36.867	36.934	0.067	36.813	-0.054	36.979	0.112	36.971	0.104	36.806	-0.061
uL2	A	C	1489	41.704	41.772	0.068	41.547	-0.157	41.712	0.008	41.882	0.178	41.633	-0.071
uL2	A	A	1490	37.017	37.226	0.209	37.174	0.157	36.913	-0.104	37.571	0.554	36.91	-0.107
uL2	A	G	1491	31.989	32.137	0.148	31.759	-0.23	32.159	0.17	32.441	0.452	31.807	-0.182
uL2	A	G	1492	29.197	29.29	0.093	29.179	-0.018	29.41	0.213	29.436	0.239	29.183	-0.014
uL2	A	C	1493	30.539	30.425	-0.114	30.366	-0.173	30.656	0.117	30.483	-0.056	30.365	-0.174
uL2	A	A	1494	33.159	33.097	-0.062	33.119	-0.04	32.857	-0.302	33.393	0.234	33.412	0.253
uL2	A	A	1495	38.18	38.405	0.225	38.338	0.158	37.979	-0.201	37.961	-0.219	38.051	-0.129
uL2	A	A	1496	41.387	41.298	-0.089	41.337	-0.05	40.965	-0.422	40.911	-0.476	41.542	0.155
uL2	A	U	1497	41.998	41.756	-0.242	41.811	-0.187	41.997	-0.001	41.928	-0.07	41.871	-0.127
uL2	A	C	1499	38.205	38.243	0.038	38.237	0.032	38.294	0.089	38.284	0.079	38.303	0.098
uL2	A	G	1500	33.26	33.221	-0.039	33.016	-0.244	33.145	-0.115	33.289	0.029	33.317	0.057
uL2	A	G	1501	30.407	30.522	0.115	30.933	0.526	30.4	-0.007	30.849	0.442	30.904	0.497
uL2	A	A	1502	31.853	32.369	0.516	32.401	0.548	32.062	0.209	32.307	0.454	32.369	0.516
uL2	A	A	1503	36.603	36.715	0.112	36.629	0.026	37.167	0.564	36.806	0.203	36.665	0.062
uL2	A	A	1504	42.829	42.916	0.087	42.562	-0.267	42.363	-0.466	42.617	-0.212	42.509	-0.32
uL2	A	U	1559	38.108	38.164	0.056	37.772	-0.336	38.061	-0.047	38.071	-0.037	38.123	0.015
uL2	A	G	1560	33.248	33.385	0.137	33.369	0.121	33.347	0.099	33.339	0.091	33.477	0.229
uL2	A	C	1561	34.317	34.593	0.276	34.362	0.045	34.423	0.106	34.509	0.192	34.457	0.14
uL2	A	U	1562	33.955	34.014	0.059	33.92	-0.035	34.01	0.055	33.879	-0.076	34.16	0.205
uL2	A	U	1563	31.289	31.316	0.027	31.272	-0.017	31.325	0.036	31.251	-0.038	31.301	0.012
uL2	A	C	1564	26.744	26.66	-0.084	26.582	-0.162	26.695	-0.049	26.679	-0.065	26.713	-0.031
uL2	A	C	1565	21.913	21.768	-0.145	21.857	-0.056	21.771	-0.142	21.73	-0.183	21.994	0.081
uL2	A	A	1566	17.302	17.382	0.08	17.548	0.246	17.399	0.097	17.382	0.08	17.371	0.069
uL2	A	G	1567	15.104	15.14	0.036	15.033	-0.071	15.022	-0.082	15.031	-0.073	15.203	0.099
uL2	A	G	1568	18.111	18.131	0.02	18.147	0.036	18.246	0.135	18.09	-0.021	18.196	0.085
uL2	A	A	1569	22.794	22.749	-0.045	22.703	-0.091	22.479	-0.315	22.33	-0.464	22.882	0.088
uL2	A	A	1570	24.28	24.218	-0.062	24.153	-0.127	24.219	-0.061	24.402	0.122	24.349	0.069
uL2	A	A	1571	27.214	27.26	0.046	27.092	-0.122	26.855	-0.359	27.297	0.083	27.311	0.097
uL2	A	A	1572	33.437	33.178	-0.259	33.11	-0.327	33.296	-0.141	33.198	-0.239	33.077	-0.36
uL2	A	U	1692	44.089	44.347	0.258	44.32	0.231	44.389	0.3	44.347	0.258	44.192	0.103
uL2	A	U	1693	38.647	38.939	0.292	38.993	0.346	38.884	0.237	38.708	0.061	38.732	0.085
uL2	A	C	1694	34.468	34.765	0.297	34.71	0.242	34.752	0.284	34.839	0.371	34.734	0.266
uL2	A	G	1695	38.07	38.205	0.135	38.252	0.182	38.398	0.328	38.342	0.272	38.191	0.121
uL2	A	G	1696	40.553	40.937	0.384	40.874	0.321	40.735	0.182	40.833	0.28	40.67	0.117
uL2	A	G	1697	42.488	42.639	0.151	42.756	0.268	42.784	0.296	42.877	0.389	42.623	0.135
uL2	A	A	1698	47.17	47.51	0.34	47.403	0.233	47.476	0.306	47.489	0.319	47.435	0.265
uL2	A	G	1699	45.824	46.109	0.285	46.017	0.193	46.113	0.289	46.119	0.295	46.079	0.255
uL2	A	C	1771	43.519	43.509	-0.01	43.537	0.018	43.635	0.116	43.389	-0.13	43.607	0.088
uL2	A	A	1772	38.393	38.57	0.177	38.372	-0.021	38.622	0.229	38.461	0.068	38.573	0.18
uL2	A	A	1773	33.164	33.317	0.153	33.437	0.273	33.432	0.268	33.24	0.076	33.271	0.107
uL2	A	C	1774	33.847	33.794	-0.053	33.82	-0.027	33.888	0.041	34.08	0.233	33.848	0.001
uL2	A	U	1775	35.266	35.289	0.023	35.12	-0.146	35.258	-0.008	35.362	0.096	35.129	-0.137
uL2	A	G	1776	35.32	35.269	-0.051	35.237	-0.083	35.3	-0.02	35.347	0.027	35.303	-0.017
uL2	A	U	1777	33.58	33.644	0.064	33.619	0.039	33.705	0.125	33.855	0.275	33.58	0
uL2	A	U	1778	34.777	34.78	0.003	34.846	0.069	34.826	0.049	35.029	0.252	34.677	-0.1
uL2	A	U	1779	38.608	38.632	0.024	38.682	0.074	38.685	0.077	38.788	0.18	38.723	0.115
uL2	A	A	1780	44.059	44.044	-0.015	43.874	-0.185	44.163	0.104	44.125	0.066	43.952	-0.107
uL2	A	A	1786	39.232	39.232	0	39.431	0.199	39.584	0.352	39.302	0.07	39.305	0.073
uL2	A	A	1787	36.672	36.677	0.005	36.586	-0.086	36.57	-0.102	36.716	0.044	36.554	-0.118
uL2	A	C	1788	33.459	33.469	0.01	33.545	0.086	33.635	0.176	33.735	0.276	33.478	0.019
uL2	A	A	1789	28.101	28.244	0.143	28.304	0.203	28.288	0.187	28.317	0.216	28.241	0.14
uL2	A	C	1790	23.202	23.24	0.038	23.355	0.153	23.303	0.101	23.383	0.181	23.209	0.007
uL2	A	A	1791	20.587	20.552	-0.035	20.552	-0.035	20.554	-0.033	20.594	0.007	20.595	0.008
uL2	A	G	1792	18.09	18.213	0.123	18.253	0.163	18.156	0.066	18.258	0.168	18.259	0.169
uL2	A	C	1793	19.232	19.265	0.033	19.271	0.039	19.406	0.174	19.281	0.049	19.159	-0.073
uL2	A	A	1794	20.702	20.53	-0.172	20.719	0.017	20.746	0.044	20.744	0.042	20.673	-0.029
uL2	A	C	1795	21.655	21.58	-0.075	21.673	0.018	21.683	0.028	21.603	-0.052	21.545	-0.11
uL2	A	U	1796	22.309	22.554	0.245	22.52	0.211	22.427	0.118	22.276	-0.033	22.417	0.108
uL2	A	G	1797	20.665	20.661	-0.004	20.57	-0.095	20.858	0.193	20.739	0.074	20.841	0.176
uL2	A	U	1798	18.817	19.004	0.187	19.079	0.262	18.862	0.045	18.869	0.052	18.91	0.093
uL2	A	G	1799	15.737	15.587	-0.15	15.556	-0.181	15.939	0.202	15.731	-0.006	15.562	-0.175
uL2	A	C	1800	15.946	15.988	0.042	16.04	0.094	15.914	-0.032	16.101	0.155	15.954	0.008
uL2	A	A	1801	14.741	14.718	-0.023	14.672	-0.069	14.711	-0.03	14.793	0.052	14.763	0.022
uL2	A	A	1802	15.095	15.039	-0.056	14.971	-0.124	14.946	-0.149	15.131	0.036	15.071	-0.024
uL2	A	A	1803	17.888	17.871	-0.017	17.745	-0.143	17.924	0.036	17.885	-0.003	17.745	-0.143
uL2	A	C	1804	20.818	20.825	0.007	20.817	-0.001	20.75	-0.068	20.871	0.053	20.727	-0.091
uL2	A	A	1805	23.292	23.178	-0.114	23.219	-0.073	23.305	0.013	23.416	0.124	23.245	-0.047
uL2	A	C	1806	26.287	26.248	-0.039	26.274	-0.013	26.329	0.042	26.453	0.166	26.343	0.056
uL2	A	G	1807	29.912	29.896	-0.016	29.897	-0.015	29.964	0.052	30.067	0.155	30.005	0.093
uL2	A	A	1808	33.343	33.276	-0.067	33.258	-0.085	33.25	-0.093	33.247	-0.096	33.201	-0.142
uL2	A	A	1809	30.931	30.596	-0.335	30.881	-0.05	31.018	0.087	30.859	-0.072	30.68	-0.251
uL2	A	A	1810	28.199	28.295	0.096	28.153	-0.046	28.053	-0.146	28.019	-0.18	28.286	0.087
uL2	A	G	1811	25.893	25.846	-0.047	25.792	-0.101	25.784	-0.109	25.922	0.029	25.88	-0.013
uL2	A	U	1812	21.671	21.595	-0.076	21.479	-0.192	21.509	-0.162	21.559	-0.112	21.651	-0.02
uL2	A	G	1813	18.228	18.116	-0.112	18.117	-0.111	18.178	-0.05	18.188	-0.04	18.206	-0.022
uL2	A	G	1814	14.818	14.773	-0.045	14.754	-0.064	14.829	0.011	14.694	-0.124	14.821	0.003
uL2	A	A	1815	9.974	9.965	-0.009	9.926	-0.048	9.966	-0.008	9.823	-0.151	10.062	0.088
uL2	A	C	1816	12.098	12.03	-0.068	12.016	-0.082	12.033	-0.065	12.187	0.089	12.044	-0.054
uL2	A	G	1817	8.025	7.943	-0.082	7.895	-0.13	7.998	-0.027	8.104	0.079	7.765	-0.26
uL2	A	U	1818	2.152	2.098	-0.054	2.038	-0.114	2.178	0.026	2.263	0.111	2.128	-0.024
uL2	A	A	1819	5.145	5.146	0.001	5.117	-0.028	5.238	0.093	5.267	0.122	5.121	-0.024
uL2	A	U	1820	9.139	9.139	0	9.152	0.013	9.195	0.056	9.274	0.135	9.015	-0.124
uL2	A	A	1821	6.995	6.975	-0.02	7.053	0.058	6.891	-0.104	7.04	0.045	6.828	-0.167
uL2	A	C	1822	7.78	7.587	-0.193	7.549	-0.231	7.815	0.035	7.93	0.15	7.672	-0.108
uL2	A	G	1823	12.928	12.827	-0.101	12.849	-0.079	12.906	-0.022	13.031	0.103	12.833	-0.095
uL2	A	G	1824	18.402	18.369	-0.033	18.351	-0.051	18.495	0.093	18.553	0.151	18.485	0.083
uL2	A	U	1825	23.279	23.32	0.041	23.263	-0.016	23.384	0.105	23.377	0.098	23.239	-0.04
uL2	A	G	1826	27.1	27.086	-0.014	27.032	-0.068	27.236	0.136	27.155	0.055	26.955	-0.145
uL2	A	U	1827	30.058	30.098	0.04	30.219	0.161	30.214	0.156	30.21	0.152	30.111	0.053
uL2	A	G	1828	31.369	31.437	0.068	31.42	0.051	31.567	0.198	31.616	0.247	31.396	0.027
uL2	A	A	1829	29.442	29.389	-0.053	29.596	0.154	29.65	0.208	29.604	0.162	29.375	-0.067
uL2	A	C	1830	26.114	26.088	-0.026	26.067	-0.047	26.117	0.003	26.247	0.133	25.9	-0.214
uL2	A	G	1831	29.319	29.167	-0.152	29.215	-0.104	29.3	-0.019	29.269	-0.05	29.287	-0.032
uL2	A	C	1832	33.142	32.826	-0.316	33.001	-0.141	32.965	-0.177	32.981	-0.161	33.143	0.001
uL2	A	G	1840	43.718	43.277	-0.441	43.212	-0.506	43.633	-0.085	43.45	-0.268	43.424	-0.294
uL2	A	U	1841	42.947	42.922	-0.025	42.803	-0.144	42.702	-0.245	42.824	-0.123	42.917	-0.03
uL2	A	G	1842	38.823	38.531	-0.292	38.485	-0.338	38.539	-0.284	38.446	-0.377	38.78	-0.043
uL2	A	C	1843	32.822	32.584	-0.238	32.565	-0.257	32.699	-0.123	32.597	-0.225	32.851	0.029
uL2	A	C	1844	28.53	28.391	-0.139	28.259	-0.271	28.452	-0.078	28.304	-0.226	28.505	-0.025
uL2	A	G	1845	27.888	27.777	-0.111	28.076	0.188	28.26	0.372	27.978	0.09	27.866	-0.022
uL2	A	G	1846	31.189	32.8	1.611	32.841	1.652	32.626	1.437	32.643	1.454	31.285	0.096
uL2	A	A	1847	35.948	37.292	1.344	37.445	1.497	37.48	1.532	37.53	1.582	36.13	0.182
uL2	A	A	1890	39.292	40.257	0.965	40.322	1.03	40.275	0.983	40.213	0.921	39.224	-0.068
uL2	A	G	1891	36.398	37.376	0.978	37.565	1.167	37.642	1.244	37.612	1.214	36.792	0.394
uL2	A	C	1892	38.321	39.233	0.912	39.352	1.031	39.594	1.273	39.742	1.421	38.582	0.261
uL2	A	C	1893	42.748	43.457	0.709	43.455	0.707	43.752	1.004	44.061	1.313	42.904	0.156
uL2	A	U	1898	34.036	34.075	0.039	34.153	0.117	34.062	0.026	34.062	0.026	34.014	-0.022
uL2	A	A	1899	31.52	31.621	0.101	31.826	0.306	31.576	0.056	31.727	0.207	31.524	0.004
uL2	A	A	1900	30.944	30.832	-0.112	31.174	0.23	31.052	0.108	30.914	-0.03	30.84	-0.104
uL2	A	A	1901	26.914	27.066	0.152	27.008	0.094	26.927	0.013	27.221	0.307	27.055	0.141
uL2	A	C	1902	31.733	31.553	-0.18	31.392	-0.341	31.94	0.207	31.855	0.122	31.677	-0.056
uL2	A	G	1903	36.428	36.193	-0.235	36.381	-0.047	36.58	0.152	36.377	-0.051	36.224	-0.204
uL2	A	G	1904	41.949	41.9	-0.049	42.023	0.074	42.122	0.173	41.992	0.043	41.921	-0.028
uL2	A	C	1905	46.294	46.134	-0.16	46.115	-0.179	46.537	0.243	46.427	0.133	46.155	-0.139
uL2	A	A	1938	48.92	48.92	0	48.701	-0.219	49.194	0.274	49.077	0.157	49.044	0.124
uL2	A	G	1968	43.273	43.295	0.022	43.327	0.054	43.668	0.395	43.408	0.135	43.179	-0.094
uL2	A	A	1969	39.295	39.417	0.122	39.438	0.143	39.463	0.168	39.389	0.094	39.22	-0.075
uL2	A	A	1970	33.921	33.946	0.025	34.074	0.153	34.096	0.175	34.097	0.176	33.831	-0.09
uL2	A	U	1971	31.134	31.251	0.117	31.248	0.114	31.294	0.16	31.212	0.078	31.234	0.1
uL2	A	G	1972	35.034	35.03	-0.004	34.951	-0.083	34.947	-0.087	34.996	-0.038	35.054	0.02
uL2	A	G	1973	37.463	37.449	-0.014	37.499	0.036	37.547	0.084	37.52	0.057	37.511	0.048
uL2	A	C	1974	41.358	41.386	0.028	41.51	0.152	41.573	0.215	41.5	0.142	41.43	0.072
uL2	A	A	1977	42.166	42.152	-0.014	42.193	0.027	42.231	0.065	42.363	0.197	42.216	0.05
uL2	A	A	1978	42.885	43.015	0.13	43.025	0.14	43.027	0.142	43.133	0.248	42.94	0.055
uL2	A	U	1979	41.732	41.844	0.112	41.917	0.185	41.889	0.157	42.037	0.305	41.821	0.089
uL2	A	G	1980	41.52	41.648	0.128	41.613	0.093	41.7	0.18	41.606	0.086	41.55	0.03
uL2	A	A	1981	41.717	41.595	-0.122	41.809	0.092	41.885	0.168	41.977	0.26	41.657	-0.06
uL2	A	C	2072	46.368	46.411	0.043	46.443	0.075	46.487	0.119	46.524	0.156	46.395	0.027
uL2	A	C	2073	41.237	41.414	0.177	41.405	0.168	41.501	0.264	41.458	0.221	41.279	0.042
uL2	A	U	2074	39.097	39.299	0.202	39.314	0.217	39.257	0.16	39.182	0.085	39.12	0.023
uL2	A	U	2075	38.739	38.89	0.151	38.948	0.209	38.894	0.155	38.869	0.13	38.828	0.089
uL2	A	U	2076	40.521	40.753	0.232	40.78	0.259	40.848	0.327	40.794	0.273	40.634	0.113
uL2	A	A	2077	45.426	45.794	0.368	45.824	0.398	45.863	0.437	45.799	0.373	45.693	0.267
uL2	A	G	2083	34.602	34.858	0.256	34.89	0.288	34.996	0.394	34.837	0.235	34.673	0.071
uL2	A	C	2084	29.689	30.059	0.37	30.123	0.434	30.283	0.594	30.13	0.441	29.802	0.113
uL2	A	U	2085	28.565	29.305	0.74	29.439	0.874	29.449	0.884	29.282	0.717	28.566	0.001
uL2	A	U	2086	32.133	32.749	0.616	32.858	0.725	33.045	0.912	32.75	0.617	32.272	0.139
uL2	A	G	2087	36.237	36.914	0.677	37.027	0.79	37.235	0.998	36.854	0.617	36.3	0.063
uL2	A	A	2088	41.248	42.01	0.762	42.055	0.807	42.105	0.857	41.832	0.584	41.29	0.042
uL2	A	C	2089	45.011	45.471	0.46	45.578	0.567	45.487	0.476	45.243	0.232	44.981	-0.03
uL2	A	G	2193	39.075	36.527	-2.548	36.393	-2.682	36.682	-2.393	36.956	-2.119	37.786	-1.289
uL2	A	U	2194	36.845	34.935	-1.91	34.747	-2.098	35.318	-1.527	35.481	-1.364	35.993	-0.852
uL2	A	U	2195	36.098	35.002	-1.096	35.12	-0.978	35.466	-0.632	35.492	-0.606	35.684	-0.414
uL2	A	C	2196	36.735	36.273	-0.462	36.394	-0.341	36.922	0.187	36.412	-0.323	36.66	-0.075
uL2	A	U	2197	37.891	38.346	0.455	37.872	-0.019	38.024	0.133	37.657	-0.234	38.213	0.322
uL2	A	G	2201	32.441	32.585	0.144	32.552	0.111	32.503	0.062	32.469	0.028	32.437	-0.004
uL2	A	U	2202	27.197	27.235	0.038	27.145	-0.052	27.168	-0.029	27.166	-0.031	27.092	-0.105
uL2	A	U	2203	23.498	23.715	0.217	23.432	-0.066	23.666	0.168	23.605	0.107	23.359	-0.139
uL2	A	G	2204	19.535	19.577	0.042	19.561	0.026	19.589	0.054	19.563	0.028	19.701	0.166
uL2	A	A	2205	20.465	20.473	0.008	20.456	-0.009	20.511	0.046	20.402	-0.063	20.319	-0.146
uL2	A	C	2206	24.326	24.273	-0.053	24.215	-0.111	24.276	-0.05	24.169	-0.157	24.239	-0.087
uL2	A	C	2207	29.977	30.016	0.039	29.943	-0.034	29.805	-0.172	29.795	-0.182	29.892	-0.085
uL2	A	U	2213	26.376	26.216	-0.16	26.138	-0.238	26.261	-0.115	26.24	-0.136	26.32	-0.056
uL2	A	C	2214	24.797	24.697	-0.1	24.574	-0.223	24.647	-0.15	24.737	-0.06	24.845	0.048
uL2	A	C	2215	26.796	26.763	-0.033	26.76	-0.036	26.784	-0.012	26.777	-0.019	26.86	0.064
uL2	A	G	2221	33.119	33.268	0.149	33.099	-0.02	33.153	0.034	33.022	-0.097	33.204	0.085
uL2	A	C	2222	29.544	29.638	0.094	29.453	-0.091	29.639	0.095	29.728	0.184	29.723	0.179
uL2	A	G	2223	27.819	27.752	-0.067	27.655	-0.164	27.746	-0.073	28.035	0.216	27.893	0.074
uL2	A	G	2224	29.424	29.47	0.046	29.407	-0.017	29.462	0.038	29.544	0.12	29.667	0.243
uL2	A	A	2225	34.236	34.137	-0.099	34.109	-0.127	34.315	0.079	34.234	-0.002	34.273	0.037
uL2	A	C	2226	36.715	36.667	-0.048	36.664	-0.051	36.712	-0.003	36.661	-0.054	36.73	0.015
uL2	A	A	2227	32.331	32.296	-0.035	32.253	-0.078	32.41	0.079	32.37	0.039	32.262	-0.069
uL2	A	G	2228	28.838	28.84	0.002	28.954	0.116	28.938	0.1	28.918	0.08	28.908	0.07
uL2	A	U	2229	30.566	30.581	0.015	30.569	0.003	30.866	0.3	30.708	0.142	30.561	-0.005
uL2	A	G	2230	35.779	35.764	-0.015	35.736	-0.043	35.93	0.151	35.826	0.047	35.81	0.031
uL2	A	U	2236	41.465	42.159	0.694	42.155	0.69	42.376	0.911	42.247	0.782	41.654	0.189
uL2	A	G	2237	38.155	38.753	0.598	38.8	0.645	38.86	0.705	38.852	0.697	38.455	0.3
uL2	A	G	2238	37.645	37.925	0.28	37.731	0.086	38.015	0.37	37.018	-0.627	37.816	0.171
uL2	A	G	2239	34.644	34.926	0.282	34.934	0.29	35	0.356	35.012	0.368	34.716	0.072
uL2	A	U	2240	35.213	35.373	0.16	35.622	0.409	35.572	0.359	35.669	0.456	35.42	0.207
uL2	A	A	2241	39.86	40.296	0.436	40.397	0.537	40.081	0.221	40.348	0.488	40.189	0.329
uL2	A	G	2242	46.141	46.151	0.01	46.176	0.035	46.504	0.363	46.145	0.004	46.054	-0.087
uL2	A	C	2440	46.79	46.795	0.005	46.874	0.084	47.005	0.215	46.986	0.196	46.832	0.042
uL2	A	G	2588	44.464	44.427	-0.037	44.488	0.024	44.587	0.123	44.645	0.181	44.516	0.052
uL2	A	A	2589	40.292	40.188	-0.104	40.363	0.071	40.378	0.086	40.312	0.02	40.194	-0.098
uL2	A	A	2590	38.75	38.795	0.045	38.793	0.043	38.869	0.119	38.805	0.055	38.673	-0.077
uL2	A	C	2591	40.334	40.164	-0.17	40.261	-0.073	40.427	0.093	40.271	-0.063	40.242	-0.092
uL2	A	G	2592	43.359	43.324	-0.035	43.367	0.008	43.512	0.153	43.499	0.14	43.321	-0.038
uL2	A	U	2593	47.138	46.978	-0.16	47.009	-0.129	47.281	0.143	46.908	-0.23	47.304	0.166
uL2	A	C	2594	49.484	49.442	-0.042	49.615	0.131	49.692	0.208	49.424	-0.06	49.411	-0.073
uL2	A	U	2596	46.341	46.499	0.158	46.325	-0.016	46.45	0.109	46.137	-0.204	46.315	-0.026
uL2	A	G	2597	41.525	41.756	0.231	41.637	0.112	41.717	0.192	41.738	0.213	41.56	0.035
uL2	A	A	2598	40.332	40.211	-0.121	40.312	-0.02	40.566	0.234	40.475	0.143	40.266	-0.066
uL2	A	G	2599	42.255	42.211	-0.044	42.234	-0.021	42.387	0.132	42.322	0.067	42.199	-0.056
uL2	A	A	2600	48.562	48.583	0.021	48.576	0.014	48.757	0.195	48.635	0.073	48.479	-0.083
uL3	A	U	4	39.916	40.021	0.105	40.019	0.103	40.091	0.175	40.062	0.146	40.033	0.117
uL3	A	A	5	36.924	37.086	0.162	37.177	0.253	37.011	0.087	37.065	0.141	37.046	0.122
uL3	A	A	6	36.888	36.874	-0.014	37.042	0.154	37.059	0.171	36.913	0.025	36.924	0.036
uL3	A	A	743	48.236	48.338	0.102	48.309	0.073	48.306	0.07	48.272	0.036	48.301	0.065
uL3	A	U	744	44.654	44.837	0.183	44.741	0.087	44.804	0.15	44.703	0.049	44.776	0.122
uL3	A	1MG	745	44.454	44.564	0.11	44.48	0.026	44.459	0.005	44.612	0.158	44.59	0.136
uL3	A	PSU	746	47.639	47.665	0.026	47.596	-0.043	47.675	0.036	47.764	0.125	47.7	0.061
uL3	A	A	1129	43.23	43.16	-0.07	43.189	-0.041	43.238	0.008	43.091	-0.139	43.049	-0.181
uL3	A	U	1130	40.591	40.504	-0.087	40.478	-0.113	40.688	0.097	40.652	0.061	40.414	-0.177
uL3	A	G	1131	35.124	35.194	0.07	35.037	-0.087	35.224	0.1	35.176	0.052	35.108	-0.016
uL3	A	U	1132	40.052	39.927	-0.125	40.014	-0.038	40.153	0.101	40.033	-0.019	39.97	-0.082
uL3	A	A	1269	41.965	41.968	0.003	41.88	-0.085	42.078	0.113	42.069	0.104	42.004	0.039
uL3	A	G	1653	27.127	27.026	-0.101	26.983	-0.144	27.156	0.029	27.231	0.104	27.013	-0.114
uL3	A	A	1654	25.072	25.237	0.165	25.203	0.131	25.309	0.237	25.169	0.097	25.031	-0.041
uL3	A	A	1655	26.215	26.222	0.007	26.137	-0.078	26.217	0.002	26.16	-0.055	26.209	-0.006
uL3	A	C	1656	27.512	27.53	0.018	27.536	0.024	27.586	0.074	27.524	0.012	27.54	0.028
uL3	A	U	1657	33.357	33.352	-0.005	33.393	0.036	33.393	0.036	33.371	0.014	33.383	0.026
uL3	A	C	1658	38.62	38.591	-0.029	38.546	-0.074	38.6	-0.02	38.609	-0.011	38.639	0.019
uL3	A	G	1659	42.834	42.952	0.118	42.842	0.008	42.841	0.007	42.915	0.081	42.975	0.141
uL3	A	G	1660	44.397	44.468	0.071	44.537	0.14	44.45	0.053	44.449	0.052	44.44	0.043
uL3	A	G	1661	42.559	42.557	-0.002	42.439	-0.12	42.699	0.14	42.689	0.13	42.577	0.018
uL3	A	A	1668	46.305	46.307	0.002	46.333	0.028	46.377	0.072	46.465	0.16	46.283	-0.022
uL3	A	A	1669	47.113	47.15	0.037	47.093	-0.02	47.152	0.039	47.207	0.094	47.206	0.093
uL3	A	C	1670	43.801	43.848	0.047	43.886	0.085	43.691	-0.11	43.869	0.068	43.796	-0.005
uL3	A	U	1671	42.195	42.406	0.211	42.409	0.214	42.552	0.357	42.439	0.244	42.389	0.194
uL3	A	A	1672	46.661	46.752	0.091	46.841	0.18	46.934	0.273	46.831	0.17	46.733	0.072
uL3	A	A	1677	47.989	48.014	0.025	47.882	-0.107	47.997	0.008	48.113	0.124	47.957	-0.032
uL3	A	A	1678	45.798	45.876	0.078	45.452	-0.346	46.024	0.226	45.957	0.159	45.498	-0.3
uL3	A	G	1992	39.57	39.498	-0.072	39.451	-0.119	39.563	-0.007	39.489	-0.081	39.562	-0.008
uL3	A	U	1993	40.514	40.731	0.217	40.544	0.03	40.273	-0.241	40.492	-0.022	40.61	0.096
uL3	A	C	1994	37.815	37.802	-0.013	37.808	-0.007	37.991	0.176	37.888	0.073	37.87	0.055
uL3	A	U	1995	34.596	34.577	-0.019	34.612	0.016	34.661	0.065	34.582	-0.014	34.566	-0.03
uL3	A	C	1996	30.918	30.898	-0.02	30.843	-0.075	30.887	-0.031	30.781	-0.137	30.918	0
uL3	A	C	1997	30.176	30.278	0.102	30.241	0.065	30.269	0.093	30.196	0.02	30.152	-0.024
uL3	A	A	1998	25.935	25.975	0.04	25.962	0.027	25.921	-0.014	25.904	-0.031	25.879	-0.056
uL3	A	C	1999	24.297	24.276	-0.021	24.282	-0.015	24.394	0.097	24.414	0.117	24.248	-0.049
uL3	A	C	2000	26.519	26.52	0.001	26.471	-0.048	26.545	0.026	26.583	0.064	26.606	0.087
uL3	A	C	2006	35.432	35.426	-0.006	35.397	-0.035	35.478	0.046	35.453	0.021	35.482	0.05
uL3	A	U	2007	33.398	33.341	-0.057	33.364	-0.034	33.51	0.112	33.507	0.109	33.1	-0.298
uL3	A	C	2023	40.37	40.377	0.007	40.329	-0.041	40.518	0.148	40.44	0.07	40.331	-0.039
uL3	A	G	2024	39.145	39.191	0.046	39.1	-0.045	39.397	0.252	39.223	0.078	39.134	-0.011
uL3	A	C	2025	38.562	38.646	0.084	38.601	0.039	38.75	0.188	38.816	0.254	38.518	-0.044
uL3	A	U	2026	41.129	41.136	0.007	40.982	-0.147	41.343	0.214	41.388	0.259	41.051	-0.078
uL3	A	G	2027	46.73	46.625	-0.105	46.638	-0.092	46.735	0.005	46.755	0.025	46.633	-0.097
uL3	A	A	2033	48.423	48.512	0.089	48.473	0.05	48.406	-0.017	48.507	0.084	48.413	-0.01
uL3	A	U	2034	44.537	44.587	0.05	44.642	0.105	44.535	-0.002	44.565	0.028	44.48	-0.057
uL3	A	G	2035	46.014	46.085	0.071	45.955	-0.059	46.449	0.435	46.087	0.073	46.105	0.091
uL3	A	U	2041	34.862	34.809	-0.053	34.742	-0.12	34.952	0.09	34.884	0.022	34.762	-0.1
uL3	A	A	2042	30.933	30.739	-0.194	30.857	-0.076	31.018	0.085	30.954	0.021	30.911	-0.022
uL3	A	C	2043	30.762	30.756	-0.006	30.812	0.05	30.912	0.15	30.762	0	30.774	0.012
uL3	A	C	2044	34.935	35.035	0.1	35.122	0.187	34.976	0.041	35.001	0.066	35.045	0.11
uL3	A	C	2047	35.355	35.353	-0.002	35.394	0.039	35.385	0.03	35.357	0.002	35.429	0.074
uL3	A	G	2048	33.393	33.339	-0.054	33.287	-0.106	33.371	-0.022	33.398	0.005	33.375	-0.018
uL3	A	G	2049	31.721	31.791	0.07	31.879	0.158	31.78	0.059	31.947	0.226	31.632	-0.089
uL3	A	C	2050	32.219	32.263	0.044	32.215	-0.004	32.398	0.179	32.629	0.41	32.252	0.033
uL3	A	A	2051	34.314	34.359	0.045	34.483	0.169	34.463	0.149	34.903	0.589	34.156	-0.158
uL3	A	A	2052	37.577	37.661	0.084	37.519	-0.058	37.647	0.07	37.643	0.066	37.563	-0.014
uL3	A	G	2053	41.542	41.629	0.087	41.553	0.011	41.641	0.099	41.614	0.072	41.534	-0.008
uL3	A	A	2054	45.565	45.606	0.041	45.577	0.012	45.678	0.113	45.679	0.114	45.544	-0.021
uL3	A	C	2055	49.314	49.347	0.033	49.258	-0.056	49.407	0.093	49.427	0.113	49.32	0.006
uL3	A	G	2508	48.911	49.156	0.245	49.213	0.302	49.235	0.324	49.227	0.316	49.225	0.314
uL3	A	G	2509	45.13	45.297	0.167	45.155	0.025	45.276	0.146	45.495	0.365	45.14	0.01
uL3	A	C	2510	40.745	40.737	-0.008	40.878	0.133	40.774	0.029	40.961	0.216	40.783	0.038
uL3	A	U	2511	35.752	35.747	-0.005	35.792	0.04	35.724	-0.028	35.67	-0.082	35.68	-0.072
uL3	A	C	2512	30.78	30.749	-0.031	30.727	-0.053	30.797	0.017	30.799	0.019	30.743	-0.037
uL3	A	A	2513	28.227	28.334	0.107	28.279	0.052	28.199	-0.028	28.212	-0.015	28.354	0.127
uL3	A	U	2514	29.247	29.338	0.091	29.244	-0.003	29.232	-0.015	29.135	-0.112	29.209	-0.038
uL3	A	C	2515	31.583	31.678	0.095	31.595	0.012	31.658	0.075	31.609	0.026	31.62	0.037
uL3	A	A	2516	36.199	36.314	0.115	36.273	0.074	36.184	-0.015	36.156	-0.043	36.273	0.074
uL3	A	G	2544	27.707	27.682	-0.025	27.704	-0.003	27.848	0.141	27.784	0.077	27.737	0.03
uL3	A	G	2545	27.356	27.344	-0.012	27.297	-0.059	27.388	0.032	27.41	0.054	27.336	-0.02
uL3	A	U	2546	30.92	30.841	-0.079	30.819	-0.101	31.004	0.084	31.037	0.117	30.924	0.004
uL3	A	A	2547	36.398	36.479	0.081	36.232	-0.166	36.611	0.213	36.335	-0.063	36.562	0.164
uL3	A	U	2548	37.863	37.963	0.1	38.032	0.169	38.169	0.306	38.248	0.385	38.044	0.181
uL3	A	G	2549	40.446	40.769	0.323	40.536	0.09	40.691	0.245	40.762	0.316	40.578	0.132
uL3	A	G	2550	47.107	47.335	0.228	47.247	0.14	47.378	0.271	47.35	0.243	47.243	0.136
uL3	A	G	2570	46.979	47.165	0.186	47.088	0.109	47.043	0.064	47.05	0.071	47.051	0.072
uL3	A	U	2571	46.385	46.365	-0.02	46.291	-0.094	46.418	0.033	46.458	0.073	46.267	-0.118
uL3	A	A	2572	43.838	43.843	0.005	43.646	-0.192	44.036	0.198	44.029	0.191	43.599	-0.239
uL3	A	C	2573	48.378	48.384	0.006	48.253	-0.125	48.357	-0.021	48.424	0.046	48.3	-0.078
uL3	A	G	2574	45.295	45.124	-0.171	45.088	-0.207	45.283	-0.012	45.229	-0.066	44.956	-0.339
uL3	A	C	2575	44.349	44.323	-0.026	44.24	-0.109	44.308	-0.041	44.394	0.045	44.249	-0.1
uL3	A	G	2576	43.186	43.16	-0.026	43.147	-0.039	43.239	0.053	43.193	0.007	43.156	-0.03
uL3	A	A	2577	43.511	43.525	0.014	43.432	-0.079	43.559	0.048	43.569	0.058	43.43	-0.081
uL3	A	G	2578	39.537	39.643	0.106	39.544	0.007	39.667	0.13	39.575	0.038	39.487	-0.05
uL3	A	C	2579	41.99	42.049	0.059	42.164	0.174	42.081	0.091	41.886	-0.104	41.916	-0.074
uL3	A	PSU	2580	44.638	44.665	0.027	44.596	-0.042	44.591	-0.047	44.62	-0.018	44.509	-0.129
uL3	A	G	2581	48.353	48.228	-0.125	48.187	-0.166	48.494	0.141	48.306	-0.047	48.432	0.079
uL3	A	C	2611	47.628	47.687	0.059	47.705	0.077	47.706	0.078	47.621	-0.007	47.636	0.008
uL3	A	C	2612	45.625	45.673	0.048	45.622	-0.003	45.731	0.106	45.586	-0.039	45.661	0.036
uL3	A	U	2613	42.796	42.787	-0.009	42.76	-0.036	42.724	-0.072	42.53	-0.266	42.578	-0.218
uL3	A	A	2614	39.205	39.429	0.224	39.304	0.099	39.285	0.08	39.396	0.191	39.469	0.264
uL3	A	U	2617	37.533	37.586	0.053	37.565	0.032	37.486	-0.047	37.599	0.066	37.495	-0.038
uL3	A	G	2618	34.927	34.954	0.027	35.025	0.098	34.992	0.065	34.982	0.055	34.952	0.025
uL3	A	C	2619	30.658	30.835	0.177	30.664	0.006	30.676	0.018	30.73	0.072	30.776	0.118
uL3	A	C	2620	25.309	25.481	0.172	25.456	0.147	25.307	-0.002	25.305	-0.004	25.341	0.032
uL3	A	G	2621	20.421	20.439	0.018	20.355	-0.066	20.519	0.098	20.471	0.05	20.345	-0.076
uL3	A	U	2622	18.318	18.454	0.136	18.413	0.095	18.321	0.003	18.317	-0.001	18.367	0.049
uL3	A	G	2623	20.145	20.184	0.039	20.193	0.048	20.2	0.055	20.255	0.11	20.155	0.01
uL3	A	G	2624	25.264	25.31	0.046	25.32	0.056	25.361	0.097	25.336	0.072	25.209	-0.055
uL3	A	A	2632	30.853	30.894	0.041	31.002	0.149	30.96	0.107	31.148	0.295	30.81	-0.043
uL3	A	G	2633	25.739	25.78	0.041	25.671	-0.068	25.783	0.044	25.578	-0.161	25.648	-0.091
uL3	A	A	2634	20.498	20.31	-0.188	20.559	0.061	20.534	0.036	20.36	-0.138	20.539	0.041
uL3	A	A	2635	15.117	15.214	0.097	15.146	0.029	15.164	0.047	15.224	0.107	15.083	-0.034
uL3	A	C	2636	12.981	13.06	0.079	12.962	-0.019	13	0.019	12.957	-0.024	13.087	0.106
uL3	A	U	2637	15.911	15.908	-0.003	15.895	-0.016	15.881	-0.03	15.675	-0.236	15.886	-0.025
uL3	A	G	2638	19.841	20.142	0.301	20.004	0.163	19.57	-0.271	19.658	-0.183	20.01	0.169
uL3	A	A	2639	23.403	23.641	0.238	23.467	0.064	23.964	0.561	23.916	0.513	23.472	0.069
uL3	A	G	2641	26.116	26.243	0.127	26.07	-0.046	26.239	0.123	26.095	-0.021	26.056	-0.06
uL3	A	G	2642	24.348	24.305	-0.043	24.338	-0.01	24.448	0.1	24.361	0.013	24.327	-0.021
uL3	A	G	2643	22.227	22.281	0.054	22.159	-0.068	22.349	0.122	22.252	0.025	22.274	0.047
uL3	A	G	2644	20.62	20.695	0.075	20.725	0.105	20.763	0.143	20.705	0.085	20.726	0.106
uL3	A	G	2645	21.894	21.773	-0.121	21.862	-0.032	21.951	0.057	22.214	0.32	21.931	0.037
uL3	A	C	2646	25.29	25.259	-0.031	25.291	0.001	25.476	0.186	25.564	0.274	25.474	0.184
uL3	A	G	2669	33.825	33.707	-0.118	33.541	-0.284	33.436	-0.389	33.659	-0.166	33.635	-0.19
uL3	A	A	2670	30.861	30.453	-0.408	30.471	-0.39	30.566	-0.295	30.604	-0.257	30.659	-0.202
uL3	A	G	2671	28.664	28.52	-0.144	28.552	-0.112	28.301	-0.363	28.672	0.008	28.588	-0.076
uL3	A	U	2672	28.117	28.05	-0.067	27.9	-0.217	28.117	0	28.144	0.027	28.087	-0.03
uL3	A	G	2673	28.218	28.239	0.021	28.094	-0.124	28.3	0.082	28.273	0.055	28.211	-0.007
uL3	A	A	2675	28.89	28.872	-0.018	28.851	-0.039	28.921	0.031	28.8	-0.09	28.93	0.04
uL3	A	C	2676	26.657	26.693	0.036	26.591	-0.066	26.692	0.035	26.582	-0.075	26.691	0.034
uL3	A	G	2677	22.34	22.449	0.109	22.25	-0.09	22.401	0.061	22.296	-0.044	22.327	-0.013
uL3	A	C	2678	17.042	16.984	-0.058	17.004	-0.038	16.972	-0.07	16.902	-0.14	17.007	-0.035
uL3	A	A	2679	12.228	12.321	0.093	12.28	0.052	11.984	-0.244	12.211	-0.017	12.191	-0.037
uL3	A	U	2680	9.97	9.928	-0.042	9.826	-0.144	9.965	-0.005	10.166	0.196	9.91	-0.06
uL3	A	C	2681	13.311	13.352	0.041	13.503	0.192	13.467	0.156	13.483	0.172	13.157	-0.154
uL3	A	A	2682	18.606	18.643	0.037	18.789	0.183	18.812	0.206	18.632	0.026	18.566	-0.04
uL3	A	C	2683	23.047	23.002	-0.045	23.132	0.085	22.962	-0.085	22.996	-0.051	23.107	0.06
uL3	A	U	2684	27.561	27.555	-0.006	27.567	0.006	27.598	0.037	27.624	0.063	27.644	0.083
uL3	A	G	2685	31.24	31.249	0.009	31.252	0.012	31.175	-0.065	31.302	0.062	31.23	-0.01
uL3	A	U	2720	29.931	29.829	-0.102	29.835	-0.096	29.832	-0.099	29.9	-0.031	29.848	-0.083
uL3	A	A	2721	25.479	25.471	-0.008	25.436	-0.043	25.509	0.03	25.564	0.085	25.569	0.09
uL3	A	G	2722	20.487	20.395	-0.092	20.462	-0.025	20.385	-0.102	20.363	-0.124	20.491	0.004
uL3	A	C	2723	17.659	17.59	-0.069	17.615	-0.044	17.682	0.023	17.603	-0.056	17.748	0.089
uL3	A	U	2724	18.189	18.198	0.009	18.27	0.081	18.353	0.164	18.236	0.047	18.28	0.091
uL3	A	A	2725	21.038	21.416	0.378	20.937	-0.101	21.052	0.014	21.176	0.138	21.312	0.274
uL3	A	A	2726	25.788	25.722	-0.066	25.875	0.087	25.855	0.067	25.869	0.081	25.852	0.064
uL3	A	A	2727	26.205	26.407	0.202	26.311	0.106	26.353	0.148	26.257	0.052	26.311	0.106
uL3	A	U	2728	24.2	24.045	-0.155	24.202	0.002	24.309	0.109	24.238	0.038	24.174	-0.026
uL3	A	G	2729	20.327	20.298	-0.029	20.306	-0.021	20.274	-0.053	20.328	0.001	20.293	-0.034
uL3	A	C	2730	17.229	17.156	-0.073	17.232	0.003	17.301	0.072	17.414	0.185	17.183	-0.046
uL3	A	G	2731	16.345	16.284	-0.061	16.259	-0.086	16.264	-0.081	16.503	0.158	16.292	-0.053
uL3	A	G	2732	18.182	18.247	0.065	18.194	0.012	18.238	0.056	18.457	0.275	18.238	0.056
uL3	A	A	2733	22.129	22.193	0.064	22.133	0.004	22.14	0.011	22.179	0.05	22.025	-0.104
uL3	A	A	2734	26.243	26.185	-0.058	26.097	-0.146	26.094	-0.149	26.18	-0.063	26.17	-0.073
uL3	A	G	2735	28.929	28.888	-0.041	28.862	-0.067	28.751	-0.178	28.796	-0.133	28.824	-0.105
uL3	A	A	2736	30.594	30.6	0.006	30.606	0.012	30.437	-0.157	30.737	0.143	30.631	0.037
uL3	A	G	2770	20.352	20.341	-0.011	20.08	-0.272	20.213	-0.139	20.286	-0.066	20.099	-0.253
uL3	A	C	2771	16.801	16.707	-0.094	16.625	-0.176	16.599	-0.202	16.75	-0.051	16.682	-0.119
uL3	A	C	2772	11.665	11.767	0.102	11.651	-0.014	11.777	0.112	11.887	0.222	11.724	0.059
uL3	A	C	2773	8.112	8.103	-0.009	7.985	-0.127	8.176	0.064	8.111	-0.001	8.1	-0.012
uL3	A	C	2774	10.049	10.023	-0.026	9.97	-0.079	9.992	-0.057	10.011	-0.038	9.95	-0.099
uL3	A	G	2775	14.832	14.765	-0.067	14.766	-0.066	14.745	-0.087	14.834	0.002	14.783	-0.049
uL3	A	A	2776	19.513	19.6	0.087	19.632	0.119	19.547	0.034	19.636	0.123	19.601	0.088
uL3	A	A	2778	25.202	25.376	0.174	25.406	0.204	25.318	0.116	25.503	0.301	25.296	0.094
uL3	A	G	2782	28.929	28.909	-0.02	28.892	-0.037	28.838	-0.091	29.004	0.075	28.848	-0.081
uL3	A	U	2783	29.548	29.507	-0.041	29.472	-0.076	29.435	-0.113	29.447	-0.101	29.529	-0.019
uL3	A	U	2784	28.821	28.692	-0.129	28.745	-0.076	28.955	0.134	28.808	-0.013	28.836	0.015
uL3	A	C	2785	28.242	28.222	-0.02	28.27	0.028	28.407	0.165	28.365	0.123	28.247	0.005
uL3	A	U	2786	29.035	29.049	0.014	29.085	0.05	29.015	-0.02	29.114	0.079	29.103	0.068
uL3	A	C	2787	31.142	31.07	-0.072	31.045	-0.097	31.056	-0.086	31.136	-0.006	31.155	0.013
uL3	A	C	2788	34.231	34.313	0.082	34.151	-0.08	34.338	0.107	34.433	0.202	34.318	0.087
uL3	A	C	2789	38.658	38.631	-0.027	38.678	0.02	38.823	0.165	38.772	0.114	38.694	0.036
uL3	A	U	2790	43.408	43.554	0.146	43.606	0.198	43.464	0.056	43.628	0.22	43.647	0.239
uL3	A	G	2808	45.257	45.29	0.033	45.225	-0.032	45.088	-0.169	45.281	0.024	45.128	-0.129
uL3	A	A	2809	38.862	38.967	0.105	38.892	0.03	39.175	0.313	39.065	0.203	38.902	0.04
uL3	A	A	2810	35.098	35.144	0.046	35.186	0.088	35.26	0.162	35.185	0.087	35.079	-0.019
uL3	A	G	2811	29.774	29.807	0.033	29.821	0.047	30.014	0.24	29.864	0.09	29.78	0.006
uL3	A	G	2812	25.959	26.015	0.056	26.076	0.117	26.094	0.135	26	0.041	25.892	-0.067
uL3	A	A	2813	26.052	25.927	-0.125	26.037	-0.015	26.148	0.096	26.033	-0.019	25.99	-0.062
uL3	A	A	2814	29.216	29.269	0.053	29.284	0.068	29.274	0.058	29.219	0.003	29.233	0.017
uL3	A	C	2815	32.58	32.528	-0.052	32.55	-0.03	32.621	0.041	32.569	-0.011	32.589	0.009
uL3	A	G	2816	33.765	33.67	-0.095	33.614	-0.151	33.83	0.065	33.713	-0.052	33.789	0.024
uL3	A	U	2817	32.749	32.849	0.1	32.816	0.067	32.866	0.117	32.83	0.081	32.832	0.083
uL3	A	U	2818	30.202	30.248	0.046	30.173	-0.029	30.246	0.044	30.221	0.019	30.159	-0.043
uL3	A	G	2819	24.437	24.556	0.119	24.461	0.024	24.5	0.063	24.424	-0.013	24.445	0.008
uL3	A	A	2820	20.317	20.249	-0.068	20.196	-0.121	20.253	-0.064	20.304	-0.013	20.029	-0.288
uL3	A	A	2821	14.025	14.237	0.212	13.64	-0.385	13.719	-0.306	13.719	-0.306	14.268	0.243
uL3	A	G	2822	16.109	16.197	0.088	16.175	0.066	16.181	0.072	16.209	0.1	16.167	0.058
uL3	A	A	2823	21.989	21.963	-0.026	22.06	0.071	21.897	-0.092	21.99	0.001	22.116	0.127
uL3	A	C	2824	25.743	25.725	-0.018	25.812	0.069	25.91	0.167	25.781	0.038	25.73	-0.013
uL3	A	G	2825	27.923	27.898	-0.025	27.671	-0.252	27.851	-0.072	27.985	0.062	27.964	0.041
uL3	A	A	2826	25.556	25.524	-0.032	25.575	0.019	25.606	0.05	25.74	0.184	25.597	0.041
uL3	A	C	2827	20.962	20.933	-0.029	20.945	-0.017	20.93	-0.032	21.057	0.095	20.939	-0.023
uL3	A	G	2828	17.145	17.068	-0.077	17.127	-0.018	17.149	0.004	17.163	0.018	17.062	-0.083
uL3	A	A	2829	17.304	17.231	-0.073	17.262	-0.042	17.18	-0.124	17.177	-0.127	17.106	-0.198
uL3	A	C	2830	20.961	20.78	-0.181	20.814	-0.147	20.899	-0.062	20.859	-0.102	20.954	-0.007
uL3	A	G	2831	26.972	26.952	-0.02	26.992	0.02	26.887	-0.085	26.96	-0.012	27.053	0.081
uL3	A	U	2832	32.27	32.366	0.096	32.354	0.084	32.07	-0.2	32.566	0.296	32.445	0.175
uL3	A	U	2833	37.048	37.15	0.102	36.623	-0.425	36.683	-0.365	36.955	-0.093	36.864	-0.184
uL3	A	G	2834	31.353	31.164	-0.189	31.356	0.003	31.281	-0.072	31.005	-0.348	31.233	-0.12
uL3	A	A	2835	27.216	27.098	-0.118	27.08	-0.136	27.069	-0.147	27.01	-0.206	27.096	-0.12
uL3	A	U	2836	23.202	23.237	0.035	23.079	-0.123	23.279	0.077	23.209	0.007	23.24	0.038
uL3	A	A	2837	23.611	23.65	0.039	23.512	-0.099	23.634	0.023	23.643	0.032	23.582	-0.029
uL3	A	U	2845	32.772	32.647	-0.125	32.714	-0.058	32.718	-0.054	32.776	0.004	32.71	-0.062
uL3	A	G	2846	33.255	33.175	-0.08	33.111	-0.144	33.186	-0.069	33.301	0.046	33.16	-0.095
uL3	A	C	2874	24.15	24.222	0.072	24.212	0.062	23.975	-0.175	23.875	-0.275	24.504	0.354
uL3	A	C	2875	21.96	21.934	-0.026	21.945	-0.015	21.957	-0.003	21.976	0.016	22.024	0.064
uL3	A	G	2876	22.729	22.64	-0.089	22.527	-0.202	22.748	0.019	22.685	-0.044	22.606	-0.123
uL3	A	G	2877	26.38	26.272	-0.108	26.222	-0.158	26.383	0.003	26.31	-0.07	26.375	-0.005
uL3	A	U	2878	31.526	31.423	-0.103	31.49	-0.036	31.665	0.139	31.577	0.051	31.48	-0.046
uL3	A	A	2879	35.622	35.425	-0.197	35.491	-0.131	35.793	0.171	35.541	-0.081	35.637	0.015
uL3	A	U	2884	34.752	34.857	0.105	34.841	0.089	34.863	0.111	34.687	-0.065	34.735	-0.017
uL3	A	G	2885	37.944	38.173	0.229	37.894	-0.05	37.925	-0.019	37.809	-0.135	37.177	-0.767
uL3	A	A	2886	40.015	39.996	-0.019	40.028	0.013	40.221	0.206	40.186	0.171	40.051	0.036
uL4	A	G	27	48.443	48.338	-0.105	48.361	-0.082	48.258	-0.185	48.212	-0.231	48.31	-0.133
uL4	A	A	28	41.272	41.316	0.044	41.202	-0.07	41.201	-0.071	41.217	-0.055	41.173	-0.099
uL4	A	U	29	36.346	36.364	0.018	36.292	-0.054	36.285	-0.061	36.265	-0.081	36.317	-0.029
uL4	A	G	36	33.769	33.941	0.172	33.829	0.06	33.819	0.05	33.836	0.067	33.955	0.186
uL4	A	C	37	31.246	31.34	0.094	31.238	-0.008	31.237	-0.009	31.184	-0.062	31.265	0.019
uL4	A	A	38	28.182	28.189	0.007	28.187	0.005	28.286	0.104	28.177	-0.005	28.128	-0.054
uL4	A	G	39	24.775	24.811	0.036	24.872	0.097	24.898	0.123	24.726	-0.049	24.913	0.138
uL4	A	U	40	21.942	21.836	-0.106	21.881	-0.061	21.867	-0.075	21.97	0.028	21.717	-0.225
uL4	A	C	41	21.082	20.991	-0.091	21.121	0.039	21.016	-0.066	21.408	0.326	21.136	0.054
uL4	A	A	182	41.405	41.484	0.079	41.376	-0.029	41.274	-0.131	41.344	-0.061	41.114	-0.291
uL4	A	A	207	43.445	43.421	-0.024	43.473	0.028	43.455	0.01	43.538	0.093	43.453	0.008
uL4	A	C	208	45.225	45.303	0.078	45.272	0.047	45.27	0.045	45.247	0.022	45.228	0.003
uL4	A	C	238	29.1	29.257	0.157	29.193	0.093	29.052	-0.048	29.115	0.015	29.196	0.096
uL4	A	C	239	28.512	28.512	0	28.553	0.041	28.716	0.204	28.779	0.267	28.571	0.059
uL4	A	G	261	31.492	31.626	0.134	31.566	0.074	31.521	0.029	31.662	0.17	31.471	-0.021
uL4	A	A	299	35.278	35.315	0.037	35.21	-0.068	35.208	-0.07	35.173	-0.105	35.024	-0.254
uL4	A	A	300	36.922	36.993	0.071	37.031	0.109	36.918	-0.004	36.97	0.048	36.91	-0.012
uL4	A	G	301	37.669	37.722	0.053	37.698	0.029	37.694	0.025	37.64	-0.029	37.661	-0.008
uL4	A	G	312	30.562	30.605	0.043	30.55	-0.012	30.745	0.183	30.615	0.053	30.527	-0.035
uL4	A	G	313	30.114	30.036	-0.078	29.957	-0.157	30.404	0.29	30.432	0.318	30.138	0.024
uL4	A	C	316	37.073	37.054	-0.019	36.681	-0.392	37.124	0.051	36.729	-0.344	36.88	-0.193
uL4	A	G	317	37.487	37.527	0.04	37.191	-0.296	37.733	0.246	37.318	-0.169	37.176	-0.311
uL4	A	C	318	35.57	35.538	-0.032	35.439	-0.131	35.371	-0.199	35.261	-0.309	35.422	-0.148
uL4	A	G	319	33.55	33.511	-0.039	33.64	0.09	33.496	-0.054	33.337	-0.213	33.408	-0.142
uL4	A	A	320	30.715	30.734	0.019	30.755	0.04	30.625	-0.09	30.552	-0.163	30.579	-0.136
uL4	A	U	321	27.099	27.127	0.028	27.123	0.024	27.125	0.026	26.983	-0.116	27.048	-0.051
uL4	A	A	322	22.654	22.613	-0.041	22.618	-0.036	22.592	-0.062	22.575	-0.079	22.652	-0.002
uL4	A	C	323	22.66	22.576	-0.084	22.647	-0.013	22.652	-0.008	22.7	0.04	22.632	-0.028
uL4	A	A	324	17.539	17.805	0.266	17.56	0.021	17.541	0.002	17.552	0.013	17.636	0.097
uL4	A	G	325	18.733	19.035	0.302	18.891	0.158	18.968	0.235	19.272	0.539	18.839	0.106
uL4	A	A	332	26.862	27.057	0.195	26.841	-0.021	26.954	0.092	26.716	-0.146	27.082	0.22
uL4	A	G	333	26.109	26.169	0.06	26.124	0.015	26.163	0.054	26.261	0.152	26.227	0.118
uL4	A	C	334	29.524	29.564	0.04	29.665	0.141	29.833	0.309	29.686	0.162	29.655	0.131
uL4	A	U	339	29.47	29.356	-0.114	29.517	0.047	29.691	0.221	29.385	-0.085	29.498	0.028
uL4	A	A	340	25.316	25.548	0.232	25.354	0.038	25.452	0.136	25.331	0.015	25.362	0.046
uL4	A	C	341	24.917	25.163	0.246	25.304	0.387	25.009	0.092	25.064	0.147	25.233	0.316
uL4	A	A	342	30.63	30.341	-0.289	30.456	-0.174	30.594	-0.036	30.21	-0.42	30.463	-0.167
uL4	A	C	343	36.347	36.067	-0.28	36.151	-0.196	36.314	-0.033	36.172	-0.175	36.272	-0.075
uL4	A	C	433	30.794	30.749	-0.045	30.799	0.005	30.874	0.08	30.631	-0.163	30.823	0.029
uL4	A	U	434	31.649	31.584	-0.065	31.703	0.054	31.131	-0.518	30.961	-0.688	31.878	0.229
uL4	A	C	435	34.299	34.343	0.044	34.175	-0.124	34.565	0.266	34.11	-0.189	34.606	0.307
uL4	A	C	436	36.156	36.128	-0.028	36.404	0.248	36.38	0.224	36.74	0.584	36.815	0.659
uL4	A	C	440	24.28	24.138	-0.142	24.215	-0.065	24.32	0.04	24.302	0.022	24.256	-0.024
uL4	A	U	441	18.53	18.452	-0.078	18.469	-0.061	18.392	-0.138	18.323	-0.207	18.542	0.012
uL4	A	G	442	14.662	14.712	0.05	14.453	-0.209	14.642	-0.02	14.663	0.001	14.724	0.062
uL4	A	A	443	13.046	13.101	0.055	13.009	-0.037	13.121	0.075	13.022	-0.024	13.071	0.025
uL4	A	C	444	17.123	17.205	0.082	17.159	0.036	17.024	-0.099	17.08	-0.043	17.144	0.021
uL4	A	C	445	21.991	22.115	0.124	22.095	0.104	22.038	0.047	21.934	-0.057	21.984	-0.007
uL4	A	G	446	26.759	26.841	0.082	26.995	0.236	26.521	-0.238	26.543	-0.216	26.879	0.12
uL4	A	A	447	32.606	32.61	0.004	32.652	0.046	32.614	0.008	32.641	0.035	32.579	-0.027
uL4	A	U	448	38.069	38.186	0.117	38.15	0.081	38.232	0.163	38.209	0.14	37.992	-0.077
uL4	A	A	449	36.273	36.302	0.029	36.288	0.015	36.281	0.008	36.244	-0.029	36.128	-0.145
uL4	A	G	450	31.419	31.405	-0.014	31.344	-0.075	31.481	0.062	31.517	0.098	31.358	-0.061
uL4	A	U	451	30.626	30.725	0.099	30.651	0.025	30.672	0.046	30.639	0.013	30.52	-0.106
uL4	A	G	452	36.478	36.511	0.033	36.505	0.027	36.492	0.014	36.452	-0.026	36.484	0.006
uL4	A	A	453	38.072	38.13	0.058	38	-0.072	37.99	-0.082	38.01	-0.062	37.942	-0.13
uL4	A	A	454	37.85	37.915	0.065	37.931	0.081	37.877	0.027	37.861	0.011	37.967	0.117
uL4	A	G	458	44.634	44.543	-0.091	44.606	-0.028	44.627	-0.007	44.749	0.115	44.732	0.098
uL4	A	G	468	48.942	49.023	0.081	48.995	0.053	48.946	0.004	48.948	0.006	49.126	0.184
uL4	A	G	469	46.758	46.751	-0.007	46.77	0.012	46.785	0.027	46.707	-0.051	46.762	0.004
uL4	A	A	470	44.407	44.504	0.097	44.37	-0.037	44.385	-0.022	44.513	0.106	44.352	-0.055
uL4	A	A	471	43.326	43.238	-0.088	43.234	-0.092	43.378	0.052	43.382	0.056	43.179	-0.147
uL4	A	A	472	43.664	43.71	0.046	43.598	-0.066	43.559	-0.105	43.612	-0.052	43.726	0.062
uL4	A	G	473	42.524	42.541	0.017	42.587	0.063	42.436	-0.088	42.598	0.074	42.35	-0.174
uL4	A	G	583	39.088	39.2	0.112	39.174	0.086	39.211	0.123	39.2	0.112	39.163	0.075
uL4	A	C	584	34.992	35.12	0.128	35.056	0.064	34.984	-0.008	34.954	-0.038	34.989	-0.003
uL4	A	G	585	33.536	33.651	0.115	33.588	0.052	33.573	0.037	33.526	-0.01	33.5	-0.036
uL4	A	A	586	34.159	34.207	0.048	34.204	0.045	33.943	-0.216	33.873	-0.286	34.158	-0.001
uL4	A	C	587	33.028	33.066	0.038	32.976	-0.052	33.163	0.135	33.061	0.033	33.008	-0.02
uL4	A	U	588	29.253	29.336	0.083	29.264	0.011	29.254	0.001	29.207	-0.046	29.171	-0.082
uL4	A	U	589	24.446	24.462	0.016	24.517	0.071	24.377	-0.069	24.308	-0.138	24.412	-0.034
uL4	A	A	590	22.115	22.209	0.094	22.067	-0.048	22.063	-0.052	22.002	-0.113	22.047	-0.068
uL4	A	U	591	22.691	22.851	0.16	22.802	0.111	22.794	0.103	22.717	0.026	22.735	0.044
uL4	A	A	592	26.003	26.227	0.224	26.032	0.029	26.06	0.057	25.929	-0.074	26.121	0.118
uL4	A	U	593	30.131	30.23	0.099	30.363	0.232	30.003	-0.128	30.021	-0.11	30.305	0.174
uL4	A	U	598	28.073	27.984	-0.089	27.945	-0.128	27.99	-0.083	28.171	0.098	27.98	-0.093
uL4	A	A	599	23.92	23.83	-0.09	23.864	-0.056	23.803	-0.117	24.076	0.156	23.841	-0.079
uL4	A	G	600	21.9	21.816	-0.084	21.872	-0.028	21.929	0.029	22.067	0.167	21.863	-0.037
uL4	A	C	601	22.843	22.758	-0.085	22.969	0.126	23.004	0.161	23.119	0.276	22.943	0.1
uL4	A	A	602	27.653	27.621	-0.032	27.535	-0.118	27.575	-0.078	27.719	0.066	27.695	0.042
uL4	A	A	603	33.463	33.31	-0.153	33.438	-0.025	33.548	0.085	33.555	0.092	33.475	0.012
uL4	A	G	604	34.835	34.712	-0.123	34.773	-0.062	34.928	0.093	34.881	0.046	34.723	-0.112
uL4	A	G	605	27.971	27.881	-0.09	28	0.029	28.009	0.038	27.859	-0.112	28.012	0.041
uL4	A	U	606	23.063	23.04	-0.023	23.073	0.01	23.157	0.094	23.052	-0.011	23.071	0.008
uL4	A	U	607	19.849	19.836	-0.013	19.959	0.11	19.964	0.115	19.965	0.116	19.856	0.007
uL4	A	A	608	19.877	19.869	-0.008	19.946	0.069	19.918	0.041	19.771	-0.106	19.974	0.097
uL4	A	A	609	21.108	21.073	-0.035	21.222	0.114	21.145	0.037	21.081	-0.027	21.175	0.067
uL4	A	C	610	23.288	23.325	0.037	23.379	0.091	23.324	0.036	23.281	-0.007	23.352	0.064
uL4	A	A	613	20.319	20.461	0.142	20.596	0.277	20.296	-0.023	20.536	0.217	20.382	0.063
uL4	A	A	614	15.742	16.619	0.877	16.38	0.638	16.697	0.955	16.65	0.908	15.992	0.25
uL4	A	U	615	9.794	9.679	-0.115	9.77	-0.024	9.593	-0.201	9.746	-0.048	9.765	-0.029
uL4	A	A	616	11.494	11.51	0.016	11.523	0.029	11.508	0.014	11.659	0.165	11.649	0.155
uL4	A	G	617	14.977	14.968	-0.009	14.975	-0.002	14.954	-0.023	15.023	0.046	14.996	0.019
uL4	A	G	618	20.534	20.503	-0.031	20.485	-0.049	20.671	0.137	20.567	0.033	20.573	0.039
uL4	A	G	619	25.562	25.6	0.038	25.62	0.058	25.724	0.162	25.666	0.104	25.695	0.133
uL4	A	G	620	29.024	28.883	-0.141	28.872	-0.152	29.075	0.051	28.907	-0.117	28.997	-0.027
uL4	A	A	621	32.312	32.46	0.148	32.44	0.128	32.468	0.156	32.573	0.261	32.491	0.179
uL4	A	U	657	32.236	32.179	-0.057	32.161	-0.075	32.215	-0.021	32.177	-0.059	32.208	-0.028
uL4	A	U	658	27.376	27.324	-0.052	27.375	-0.001	27.501	0.125	27.309	-0.067	27.384	0.008
uL4	A	G	659	21.928	21.984	0.056	21.962	0.034	21.942	0.014	21.967	0.039	22.005	0.077
uL4	A	C	660	17.482	17.321	-0.161	17.49	0.008	17.569	0.087	17.611	0.129	17.418	-0.064
uL4	A	A	661	17.685	17.661	-0.024	17.608	-0.077	17.502	-0.183	17.65	-0.035	17.689	0.004
uL4	A	G	662	22.161	22.202	0.041	22.112	-0.049	22.176	0.015	22.188	0.027	22.223	0.062
uL4	A	G	669	37.244	37.272	0.028	37.25	0.006	37.373	0.129	37.478	0.234	37.132	-0.112
uL4	A	A	670	39.642	39.606	-0.036	39.62	-0.022	39.675	0.033	39.502	-0.14	39.542	-0.1
uL4	A	C	671	36.839	36.841	0.002	36.809	-0.03	36.742	-0.097	36.433	-0.406	36.719	-0.12
uL4	A	C	672	36.975	37.009	0.034	36.901	-0.074	36.875	-0.1	37.083	0.108	36.942	-0.033
uL4	A	C	673	39.769	39.816	0.047	39.796	0.027	39.792	0.023	39.798	0.029	39.747	-0.022
uL4	A	G	674	44.706	44.825	0.119	44.787	0.081	44.705	-0.001	44.689	-0.017	44.74	0.034
uL4	A	A	675	49.379	49.434	0.055	49.479	0.1	49.574	0.195	49.473	0.094	49.395	0.016
uL4	A	G	798	46.616	46.69	0.074	46.644	0.028	46.592	-0.024	46.538	-0.078	46.633	0.017
uL4	A	G	799	43.847	43.839	-0.008	43.856	0.009	43.82	-0.027	43.732	-0.115	43.819	-0.028
uL4	A	A	800	42.919	43.056	0.137	43.006	0.087	42.881	-0.038	42.884	-0.035	42.972	0.053
uL4	A	G	801	41.387	41.431	0.044	41.526	0.139	41.461	0.074	41.364	-0.023	41.447	0.06
uL4	A	A	802	44.744	44.869	0.125	44.875	0.131	44.717	-0.027	44.683	-0.061	44.786	0.042
uL4	A	U	803	44.372	44.463	0.091	44.438	0.066	44.442	0.07	44.458	0.086	44.358	-0.014
uL4	A	A	804	46.484	46.531	0.047	46.504	0.02	46.552	0.068	46.576	0.092	46.488	0.004
uL4	A	G	805	48.02	48.037	0.017	48.007	-0.013	47.998	-0.022	48.129	0.109	47.939	-0.081
uL4	A	G	809	49.405	49.407	0.002	49.373	-0.032	49.299	-0.106	49.376	-0.029	49.442	0.037
uL4	A	U	810	44.347	44.373	0.026	44.422	0.075	44.282	-0.065	44.268	-0.079	44.363	0.016
uL4	A	U	811	39.848	39.873	0.025	39.794	-0.054	39.855	0.007	39.838	-0.01	39.821	-0.027
uL4	A	C	1200	21.779	21.872	0.093	21.82	0.041	21.771	-0.008	21.824	0.045	21.771	-0.008
uL4	A	U	1201	16.325	16.4	0.075	16.249	-0.076	16.358	0.033	16.287	-0.038	16.316	-0.009
uL4	A	G	1202	11.672	11.708	0.036	11.592	-0.08	11.637	-0.035	11.545	-0.127	11.652	-0.02
uL4	A	U	1203	9.761	9.672	-0.089	9.629	-0.132	9.767	0.006	9.92	0.159	9.637	-0.124
uL4	A	A	1204	13.906	14.055	0.149	13.907	0.001	13.959	0.053	14.164	0.258	13.964	0.058
uL4	A	A	1205	14.307	14.431	0.124	14.534	0.227	14.469	0.162	14.298	-0.009	14.277	-0.03
uL4	A	G	1206	20.586	20.663	0.077	20.642	0.056	20.701	0.115	20.613	0.027	20.482	-0.104
uL4	A	C	1207	23.304	23.336	0.032	23.39	0.086	23.485	0.181	23.439	0.135	23.352	0.048
uL4	A	C	1243	22.128	22.047	-0.081	21.971	-0.157	22.082	-0.046	22.133	0.005	22.036	-0.092
uL4	A	A	1244	19.023	19.12	0.097	19.069	0.046	18.899	-0.124	19.048	0.025	19.046	0.023
uL4	A	G	1245	15.805	15.883	0.078	15.754	-0.051	15.685	-0.12	16.063	0.258	15.908	0.103
uL4	A	A	1246	15.624	15.728	0.104	15.687	0.063	15.552	-0.072	15.921	0.297	15.731	0.107
uL4	A	A	1247	19.008	18.932	-0.076	19.014	0.006	19.085	0.077	19.362	0.354	18.954	-0.054
uL4	A	G	1248	22.559	22.62	0.061	22.642	0.083	22.539	-0.02	22.579	0.02	22.515	-0.044
uL4	A	U	1249	28.293	28.346	0.053	28.317	0.024	28.079	-0.214	28.288	-0.005	28.265	-0.028
uL4	A	G	1250	30.988	31.035	0.047	31.105	0.117	30.918	-0.07	30.986	-0.002	31.025	0.037
uL4	A	A	1253	44.396	44.392	-0.004	44.349	-0.047	44.135	-0.261	44.24	-0.156	44.28	-0.116
uL4	A	A	1254	48.965	49.007	0.042	49.003	0.038	48.961	-0.004	48.992	0.027	48.974	0.009
uL4	A	C	1257	48.524	48.556	0.032	48.619	0.095	48.448	-0.076	48.626	0.102	48.636	0.112
uL4	A	U	1258	47.576	47.594	0.018	47.498	-0.078	47.558	-0.018	47.817	0.241	47.444	-0.132
uL4	A	G	1259	48.488	48.577	0.089	48.489	0.001	48.317	-0.171	48.562	0.074	48.45	-0.038
uL5	B	G	18	33.105	32.248	-0.857	32.172	-0.933	32.723	-0.382	32.816	-0.289	32.92	-0.185
uL5	B	C	19	32.531	31.571	-0.96	31.627	-0.904	32.313	-0.218	32.261	-0.27	32.36	-0.171
uL5	B	G	20	34.405	33.388	-1.017	33.319	-1.086	34.164	-0.241	33.974	-0.431	34.037	-0.368
uL5	B	G	21	37.001	35.435	-1.566	35.699	-1.302	36.538	-0.463	36.378	-0.623	36.472	-0.529
uL5	B	U	22	38.511	37.738	-0.773	38.261	-0.25	38.629	0.118	38.585	0.074	38.468	-0.043
uL5	B	G	23	39.335	38.938	-0.397	39.195	-0.14	39.268	-0.067	39.267	-0.068	39.185	-0.15
uL5	B	G	24	39.197	38.626	-0.571	38.954	-0.243	38.726	-0.471	39.102	-0.095	38.899	-0.298
uL5	B	U	25	39.177	39.061	-0.116	39.378	0.201	39.268	0.091	39.075	-0.102	39.29	0.113
uL5	B	A	29	32.419	32.049	-0.37	32.345	-0.074	32.404	-0.015	32.265	-0.154	32.361	-0.058
uL5	B	C	30	26.865	26.481	-0.384	26.673	-0.192	26.603	-0.262	26.752	-0.113	26.864	-0.001
uL5	B	C	31	21.704	21.356	-0.348	21.648	-0.056	21.639	-0.065	21.801	0.097	21.682	-0.022
uL5	B	U	32	21.783	21.898	0.115	21.872	0.089	21.865	0.082	21.706	-0.077	21.885	0.102
uL5	B	G	33	22.477	22.404	-0.073	22.489	0.012	22.319	-0.158	22.064	-0.413	22.57	0.093
uL5	B	A	34	23.13	23.059	-0.071	23.092	-0.038	22.793	-0.337	22.675	-0.455	22.701	-0.429
uL5	B	C	35	25.754	26.058	0.304	24.94	-0.814	24.972	-0.782	24.651	-1.103	25.66	-0.094
uL5	B	C	36	28.777	28.405	-0.372	28.676	-0.101	28.275	-0.502	28.275	-0.502	28.993	0.216
uL5	B	U	40	24.594	24.741	0.147	24.571	-0.023	24.81	0.216	24.812	0.218	24.707	0.113
uL5	B	G	41	19.463	19.632	0.169	19.822	0.359	19.456	-0.007	20.149	0.686	19.709	0.246
uL5	B	C	42	20.225	20.321	0.096	20.152	-0.073	20.138	-0.087	20.091	-0.134	20.317	0.092
uL5	B	C	43	17.808	17.985	0.177	17.732	-0.076	17.925	0.117	17.977	0.169	17.909	0.101
uL5	B	G	44	17.622	17.65	0.028	17.349	-0.273	17.799	0.177	17.562	-0.06	17.627	0.005
uL5	B	A	45	17.825	17.861	0.036	17.596	-0.229	18.047	0.222	17.655	-0.17	17.631	-0.194
uL5	B	A	46	20.657	20.611	-0.046	20.564	-0.093	20.565	-0.092	20.706	0.049	20.736	0.079
uL5	B	C	47	25.367	25.628	0.261	25.483	0.116	25.446	0.079	25.676	0.309	25.51	0.143
uL5	B	A	53	35.076	35.023	-0.053	35.016	-0.06	34.847	-0.229	35.393	0.317	35.023	-0.053
uL5	B	G	54	33.789	33.652	-0.137	33.755	-0.034	33.92	0.131	33.925	0.136	33.819	0.03
uL5	B	U	55	32.147	31.935	-0.212	31.885	-0.262	32.305	0.158	32.293	0.146	31.968	-0.179
uL5	B	G	56	32.37	32.121	-0.249	31.715	-0.655	32.131	-0.239	32.132	-0.238	31.865	-0.505
uL5	B	A	57	31.036	30.667	-0.369	30.481	-0.555	30.811	-0.225	30.959	-0.077	30.711	-0.325
uL5	B	A	58	27.945	27.476	-0.469	27.412	-0.533	27.558	-0.387	27.725	-0.22	27.726	-0.219
uL5	B	A	59	26.949	26.32	-0.629	26.592	-0.357	26.571	-0.378	26.258	-0.691	26.928	-0.021
uL5	B	C	60	30.081	29.534	-0.547	29.924	-0.157	29.811	-0.27	30.137	0.056	30.227	0.146
uL5	A	A	2288	36.282	36.689	0.407	36.351	0.069	36.303	0.021	36.773	0.491	36.679	0.397
uL5	A	U	2296	24.867	24.679	-0.188	24.371	-0.496	24.888	0.021	25.02	0.153	24.954	0.087
uL5	A	A	2297	24.349	24.23	-0.119	23.709	-0.64	24.115	-0.234	24.401	0.052	24.504	0.155
uL5	A	A	2298	24.686	24.722	0.036	24.221	-0.465	24.514	-0.172	25.029	0.343	24.956	0.27
uL5	A	U	2299	26.524	26.492	-0.032	25.843	-0.681	26.156	-0.368	26.665	0.141	26.783	0.259
uL5	A	C	2300	26.132	26.01	-0.122	25.683	-0.449	25.954	-0.178	26.435	0.303	25.89	-0.242
uL5	A	C	2301	24.254	24.329	0.075	24.208	-0.046	24.327	0.073	24.473	0.219	24.348	0.094
uL5	A	U	2302	21.829	21.661	-0.168	21.541	-0.288	21.638	-0.191	21.823	-0.006	21.805	-0.024
uL5	A	G	2303	17.952	17.999	0.047	17.628	-0.324	17.568	-0.384	17.884	-0.068	17.674	-0.278
uL5	A	G	2304	13.218	13.839	0.621	13.553	0.335	13.688	0.47	13.764	0.546	13.152	-0.066
uL5	A	U	2305	11.48	11.953	0.473	11.488	0.008	11.522	0.042	11.811	0.331	11.591	0.111
uL5	A	C	2306	15.232	16.607	1.375	15.29	0.058	16.337	1.105	15.606	0.374	15.465	0.233
uL5	A	G	2307	20.49	21.384	0.894	20.54	0.05	21.141	0.651	20.929	0.439	20.497	0.007
uL5	A	G	2308	18.496	19.02	0.524	18.324	-0.172	18.891	0.395	18.538	0.042	18.375	-0.121
uL5	A	A	2309	25.292	25.51	0.218	25.15	-0.142	25.617	0.325	25.321	0.029	25.006	-0.286
uL5	A	C	2310	21.961	22.15	0.189	22.28	0.319	22.333	0.372	22.04	0.079	21.717	-0.244
uL5	A	A	2311	19.784	20.232	0.448	19.877	0.093	19.926	0.142	19.884	0.1	19.65	-0.134
uL5	A	U	2312	19.18	18.915	-0.265	18.973	-0.207	18.949	-0.231	18.593	-0.587	18.979	-0.201
uL5	A	C	2313	14.352	14.394	0.042	14.338	-0.014	14.363	0.011	14.482	0.13	14.319	-0.033
uL5	A	A	2314	11.322	11.248	-0.074	11.273	-0.049	11.271	-0.051	11.536	0.214	11.1	-0.222
uL5	A	G	2315	12.674	12.623	-0.051	12.634	-0.04	12.636	-0.038	12.553	-0.121	12.605	-0.069
uL5	A	G	2316	17.411	17.471	0.06	17.447	0.036	17.56	0.149	17.847	0.436	17.514	0.103
uL5	A	A	2317	22.858	22.877	0.019	22.987	0.129	23.121	0.263	23.282	0.424	22.915	0.057
uL5	A	G	2318	27.99	28.191	0.201	28.121	0.131	28.18	0.19	28.394	0.404	28.135	0.145
uL5	A	G	2319	31.849	31.885	0.036	31.844	-0.005	32.007	0.158	32.108	0.259	31.978	0.129
uL5	A	U	2321	36.45	36.629	0.179	36.082	-0.368	36.472	0.022	36.202	-0.248	36.681	0.231
uL5	A	A	2322	34.141	34.961	0.82	33.47	-0.671	33.897	-0.244	33.941	-0.2	34.185	0.044
uL5	A	G	2323	33.545	33.305	-0.24	32.703	-0.842	33.039	-0.506	33.554	0.009	33.631	0.086
uL5	A	U	2324	35.071	35.016	-0.055	34.572	-0.499	34.935	-0.136	35.224	0.153	35.428	0.357
uL5	A	G	2325	39.278	39.29	0.012	38.768	-0.51	38.804	-0.474	39.739	0.461	39.667	0.389
uL5	A	C	2326	39.904	40.013	0.109	38.901	-1.003	39.436	-0.468	39.97	0.066	40.345	0.441
uL5	A	G	2337	38.041	38.027	-0.014	37.556	-0.485	37.963	-0.078	38.261	0.22	38.31	0.269
uL5	A	C	2338	33.577	33.627	0.05	33.09	-0.487	33.623	0.046	33.83	0.253	33.77	0.193
uL5	A	C	2339	29.797	29.747	-0.05	29.668	-0.129	29.501	-0.296	30.035	0.238	29.989	0.192
uL5	A	A	2340	28.963	29.269	0.306	29.238	0.275	29.239	0.276	29.108	0.145	28.961	-0.002
uL5	A	G	2341	31.333	31.956	0.623	31.96	0.627	31.711	0.378	31.554	0.221	31.829	0.496
uL6	A	G	1017	43.969	44.202	0.233	43.968	-0.001	43.791	-0.178	44.115	0.146	43.939	-0.03
uL6	A	U	1018	39.877	39.945	0.068	40.001	0.124	39.75	-0.127	39.888	0.011	39.704	-0.173
uL6	A	U	1019	36.951	37.064	0.113	37.005	0.054	36.843	-0.108	36.87	-0.081	36.872	-0.079
uL6	A	A	1020	33.74	33.828	0.088	33.852	0.112	33.632	-0.108	33.659	-0.081	33.682	-0.058
uL6	A	A	1021	30.065	30.111	0.046	29.792	-0.273	29.989	-0.076	29.917	-0.148	30.165	0.1
uL6	A	G	1034	30.268	30.356	0.088	29.851	-0.417	30.058	-0.21	30.489	0.221	30.22	-0.048
uL6	A	U	1035	29.063	29.181	0.118	29.049	-0.014	29.142	0.079	29.389	0.326	29.06	-0.003
uL6	A	G	1036	33.35	33.458	0.108	33.592	0.242	33.312	-0.038	33.643	0.293	33.447	0.097
uL6	A	G	1037	38.478	38.737	0.259	38.49	0.012	38.549	0.071	38.851	0.373	38.581	0.103
uL6	A	A	1048	34.043	33.985	-0.058	34.085	0.042	34.264	0.221	34.925	0.882	34.054	0.011
uL6	A	C	1049	33.55	33.265	-0.285	33.453	-0.097	33.397	-0.153	33.975	0.425	33.268	-0.282
uL6	A	A	1050	29.3	29.232	-0.068	29.42	0.12	29.369	0.069	29.687	0.387	29.17	-0.13
uL6	A	G	1051	24.052	24.275	0.223	24.011	-0.041	24.118	0.066	24.568	0.516	23.759	-0.293
uL6	A	C	1052	20.747	20.959	0.212	20.765	0.018	20.894	0.147	21.055	0.308	20.81	0.063
uL6	A	C	1053	22.47	22.021	-0.449	21.735	-0.735	22.081	-0.389	22.342	-0.128	21.7	-0.77
uL6	A	C	1092	34.974	35.453	0.479	35.235	0.261	34.468	-0.506	35.043	0.069	35.706	0.732
uL6	A	G	1093	33.547	32.557	-0.99	33.219	-0.328	32.289	-1.258	33.019	-0.528	32.816	-0.731
uL6	A	U	1094	35.027	34.284	-0.743	35.58	0.553	34.621	-0.406	35.176	0.149	34.611	-0.416
uL6	A	C	1100	31.379	29.265	-2.114	31.418	0.039	30.706	-0.673	31.092	-0.287	28.74	-2.639
uL6	A	U	1101	27.586	25.765	-1.821	27.356	-0.23	26.869	-0.717	27.307	-0.279	26.969	-0.617
uL6	A	C	1102	28.404	27.696	-0.708	28.47	0.066	27.936	-0.468	28.483	0.079	29.97	1.566
uL6	A	C	1109	30.278	30.012	-0.266	30.605	0.327	30.62	0.342	30.389	0.111	30.175	-0.103
uL6	A	G	1110	28.765	28.419	-0.346	28.771	0.006	29.223	0.458	28.965	0.2	28.8	0.035
uL6	A	A	1111	30.899	32.244	1.345	31.592	0.693	31.691	0.792	31.515	0.616	31.665	0.766
uL6	A	G	1112	32.339	32.959	0.62	32.266	-0.073	33.165	0.826	32.945	0.606	32.768	0.429
uL6	A	U	1113	29.934	30.028	0.094	30.104	0.17	30.754	0.82	30.931	0.997	29.785	-0.149
uL6	A	C	1114	29.631	29.851	0.22	29.58	-0.051	30.164	0.533	30.688	1.057	29.605	-0.026
uL6	A	G	1115	32.414	32.602	0.188	32.268	-0.146	32.813	0.399	32.434	0.02	32.119	-0.295
uL6	A	A	1142	39.469	39.471	0.002	39.501	0.032	38.888	-0.581	39.398	-0.071	39.409	-0.06
uL6	A	U	2473	44.567	44.734	0.167	44.798	0.231	45.077	0.51	45.044	0.477	44.576	0.009
uL6	A	U	2474	46.615	46.457	-0.158	46.522	-0.093	47.316	0.701	46.877	0.262	46.142	-0.473
uL6	A	U	2477	38.258	38.086	-0.172	38.232	-0.026	38.566	0.308	38.4	0.142	38.168	-0.09
uL6	A	A	2478	35.033	34.95	-0.083	35.035	0.002	35.473	0.44	35.489	0.456	35.104	0.071
uL6	A	U	2479	36.257	36.268	0.011	36.149	-0.108	36.629	0.372	36.5	0.243	36.35	0.093
uL6	A	C	2480	41.631	41.614	-0.017	41.482	-0.149	41.864	0.233	41.878	0.247	41.615	-0.016
uL6	A	G	2524	30.525	30.531	0.006	30.526	0.001	30.391	-0.134	30.348	-0.177	30.599	0.074
uL6	A	G	2525	25.558	25.795	0.237	25.793	0.235	25.474	-0.084	25.775	0.217	25.697	0.139
uL6	A	G	2526	23.764	23.695	-0.069	23.738	-0.026	23.86	0.096	23.709	-0.055	23.879	0.115
uL6	A	C	2527	24.474	24.454	-0.02	24.45	-0.024	24.68	0.206	24.622	0.148	24.447	-0.027
uL6	A	U	2528	28.496	28.416	-0.08	28.461	-0.035	28.797	0.301	28.666	0.17	28.501	0.005
uL6	A	G	2529	33.362	33.378	0.016	33.411	0.049	33.643	0.281	33.652	0.29	33.463	0.101
uL6	A	A	2530	36.916	37.017	0.101	36.839	-0.077	37.183	0.267	36.953	0.037	36.913	-0.003
uL6	A	A	2531	35.373	35.368	-0.005	35.208	-0.165	35.615	0.242	35.452	0.079	35.363	-0.01
uL6	A	G	2532	32.375	32.606	0.231	32.461	0.086	32.775	0.4	32.556	0.181	32.538	0.163
uL6	A	U	2533	34.096	34.296	0.2	34.132	0.036	34.455	0.359	34.199	0.103	34.233	0.137
uL6	A	A	2534	38.243	38.168	-0.075	37.989	-0.254	38.757	0.514	38.142	-0.101	38.403	0.16
uL6	A	G	2535	41.194	41.144	-0.05	40.988	-0.206	41.752	0.558	41.275	0.081	41.306	0.112
uL6	A	G	2536	41.509	41.365	-0.144	41.421	-0.088	41.267	-0.242	41.213	-0.296	41.405	-0.104
uL6	A	U	2537	42.152	41.479	-0.673	41.436	-0.716	42.183	0.031	41.457	-0.695	41.555	-0.597
uL6	A	C	2652	44.028	44.054	0.026	44.127	0.099	44.166	0.138	44.016	-0.012	44.153	0.125
uL6	A	U	2653	40.233	40.111	-0.122	40.179	-0.054	40.214	-0.019	40.244	0.011	40.217	-0.016
uL6	A	A	2654	35.279	35.286	0.007	35.457	0.178	35.21	-0.069	35.337	0.058	35.348	0.069
uL6	A	G	2655	41.741	41.721	-0.02	41.922	0.181	41.673	-0.068	41.847	0.106	41.689	-0.052
uL6	A	U	2656	39.922	39.931	0.009	39.722	-0.2	39.484	-0.438	40.035	0.113	39.883	-0.039
uL6	A	A	2657	34.952	35.017	0.065	35.016	0.064	34.601	-0.351	35.132	0.18	35.216	0.264
uL6	A	C	2658	31.492	31.517	0.025	31.293	-0.199	31.498	0.006	31.904	0.412	31.292	-0.2
uL6	A	G	2659	33.758	33.897	0.139	33.741	-0.017	33.704	-0.054	34.111	0.353	33.806	0.048
uL6	A	A	2660	39.136	39.186	0.05	39.017	-0.119	39.028	-0.108	39.55	0.414	39.017	-0.119
uL6	A	G	2661	42.193	42.414	0.221	42.322	0.129	41.768	-0.425	42.32	0.127	42.154	-0.039
uL6	A	A	2665	39.709	39.596	-0.113	39.578	-0.131	39.754	0.045	39.632	-0.077	39.518	-0.191
uL6	A	C	2666	34.404	34.431	0.027	34.335	-0.069	34.69	0.286	34.445	0.041	34.335	-0.069
uL6	A	C	2667	30.435	30.487	0.052	30.566	0.131	30.579	0.144	30.257	-0.178	30.497	0.062
uL6	A	G	2668	28.377	28.319	-0.058	28.427	0.05	28.402	0.025	27.934	-0.443	28.5	0.123
uL6	A	G	2669	31.618	31.623	0.005	31.643	0.025	31.484	-0.134	31.738	0.12	31.656	0.038
uL6	A	A	2670	37.023	37.314	0.291	37.273	0.25	36.886	-0.137	37.247	0.224	37.258	0.235
uL6	A	G	2735	30.258	30.265	0.007	30.113	-0.145	29.653	-0.605	29.794	-0.464	30.274	0.016
uL6	A	A	2736	26.795	26.758	-0.037	26.665	-0.13	26.024	-0.771	26.079	-0.716	26.695	-0.1
uL6	A	A	2738	23.548	23.548	0	23.44	-0.108	22.674	-0.874	22.715	-0.833	23.453	-0.095
uL6	A	U	2739	23.071	23.111	0.04	23.033	-0.038	22.516	-0.555	22.887	-0.184	22.998	-0.073
uL6	A	G	2742	25.418	25.37	-0.048	25.17	-0.248	25.432	0.014	25.272	-0.146	25.215	-0.203
uL6	A	U	2743	21.035	20.822	-0.213	20.815	-0.22	21.279	0.244	20.84	-0.195	20.907	-0.128
uL6	A	G	2744	15.911	16.099	0.188	16.057	0.146	16.008	0.097	16.309	0.398	16.292	0.381
uL6	A	C	2745	9.817	9.779	-0.038	9.881	0.064	9.829	0.012	9.998	0.181	9.932	0.115
uL6	A	U	2746	5.255	5.23	-0.025	5.183	-0.072	5.49	0.235	5.704	0.449	5.225	-0.03
uL6	A	G	2747	7.634	7.747	0.113	7.789	0.155	7.857	0.223	8.051	0.417	7.892	0.258
uL6	A	A	2748	13.215	13.287	0.072	13.314	0.099	13.519	0.304	13.602	0.387	13.296	0.081
uL6	A	A	2749	20.064	20.052	-0.012	20.211	0.147	20.332	0.268	20.484	0.42	20.226	0.162
uL6	A	A	2750	25.402	25.489	0.087	25.482	0.08	25.802	0.4	25.753	0.351	25.584	0.182
uL6	A	G	2751	22.874	22.876	0.002	22.778	-0.096	23.253	0.379	23.443	0.569	22.87	-0.004
uL6	A	C	2752	16.654	16.709	0.055	16.691	0.037	16.89	0.236	17.121	0.467	16.752	0.098
uL6	A	A	2753	14.482	14.698	0.216	14.529	0.047	15.017	0.535	14.774	0.292	14.533	0.051
uL6	A	U	2754	14.25	14.355	0.105	14.171	-0.079	14.565	0.315	14.272	0.022	14.112	-0.138
uL6	A	C	2755	14.249	14.131	-0.118	14.278	0.029	14.346	0.097	14.445	0.196	14.236	-0.013
uL6	A	U	2756	16.823	16.759	-0.064	16.832	0.009	17.015	0.192	17.075	0.252	16.846	0.023
uL6	A	A	2757	21.511	21.488	-0.023	21.561	0.05	21.444	-0.067	21.68	0.169	21.493	-0.018
uL6	A	A	2758	20.701	20.828	0.127	20.694	-0.007	20.469	-0.232	20.66	-0.041	20.752	0.051
uL6	A	G	2759	19.154	19.215	0.061	19.231	0.077	19.105	-0.049	19.176	0.022	19.184	0.03
uL6	A	C	2760	16.265	16.217	-0.048	16.018	-0.247	16	-0.265	16.256	-0.009	15.946	-0.319
uL6	A	A	2761	14.713	14.701	-0.012	14.697	-0.016	14.607	-0.106	14.776	0.063	14.473	-0.24
uL6	A	C	2762	16.098	16.45	0.352	16.445	0.347	15.583	-0.515	16.092	-0.006	16.362	0.264
uL6	A	G	2763	20.45	20.444	-0.006	20.566	0.116	19.962	-0.488	20.306	-0.144	20.467	0.017
uL6	A	A	2764	24.976	25.044	0.068	24.917	-0.059	24.538	-0.438	24.764	-0.212	25.007	0.031
bL9	A	U	162	23.085	23.8	0.715	23.778	0.693	23.276	0.191	23.092	0.007	23.295	0.21
bL9	A	C	163	24.956	25.911	0.955	25.629	0.673	25.317	0.361	25.583	0.627	25.238	0.282
bL9	A	G	271	46.071	45.946	-0.125	45.46	-0.611	45.976	-0.095	45.752	-0.319	45.828	-0.243
bL9	A	U	369	47.981	47.611	-0.37	47.488	-0.493	48.077	0.096	48.051	0.07	48.269	0.288
bL9	A	A	371	42.851	42.57	-0.281	42.603	-0.248	42.689	-0.162	42.493	-0.358	42.756	-0.095
bL9	A	G	372	38.597	38.179	-0.418	38.275	-0.322	38.39	-0.207	38.408	-0.189	38.254	-0.343
bL9	A	U	397	40.035	39.787	-0.248	39.938	-0.097	40.101	0.066	40.063	0.028	39.975	-0.06
bL9	A	C	398	36.617	36.17	-0.447	36.488	-0.129	36.474	-0.143	36.415	-0.202	36.503	-0.114
bL9	A	U	399	34.573	34.096	-0.477	34.257	-0.316	34.594	0.021	34.593	0.02	34.491	-0.082
bL9	A	G	400	35.882	35.525	-0.357	35.503	-0.379	35.993	0.111	35.879	-0.003	35.756	-0.126
bL9	A	A	401	38.293	37.765	-0.528	38.064	-0.229	38.376	0.083	38.241	-0.052	38.293	0
bL9	A	A	402	41.929	41.414	-0.515	41.437	-0.492	41.935	0.006	41.696	-0.233	41.86	-0.069
bL9	A	U	403	46.097	45.526	-0.571	45.583	-0.514	45.956	-0.141	45.991	-0.106	45.942	-0.155
bL9	A	A	404	48.991	48.457	-0.534	48.566	-0.425	48.809	-0.182	48.886	-0.105	49.038	0.047
bL9	A	C	2089	35.176	35.092	-0.084	35.411	0.235	35.474	0.298	35.45	0.274	35.016	-0.16
bL9	A	A	2090	32.396	32.106	-0.29	32.398	0.002	32.6	0.204	32.61	0.214	32.353	-0.043
bL9	A	C	2091	29.26	28.966	-0.294	29.196	-0.064	29.151	-0.109	29.007	-0.253	29.204	-0.056
bL9	A	U	2092	25.053	24.754	-0.299	24.972	-0.081	24.995	-0.058	24.889	-0.164	25	-0.053
bL9	A	G	2093	25.167	24.871	-0.296	24.997	-0.17	25.106	-0.061	25.107	-0.06	25.209	0.042
bL9	A	A	2094	21.104	20.716	-0.388	20.953	-0.151	21.021	-0.083	21.049	-0.055	21.137	0.033
bL9	A	A	2095	18.713	18.713	0	19.13	0.417	19.096	0.383	19.228	0.515	18.996	0.283
bL9	A	C	2096	19.585	19.916	0.331	20.855	1.27	20.747	1.162	20.711	1.126	20.363	0.778
bL9	A	A	2097	23.541	24.959	1.418	25.037	1.496	24.813	1.272	24.753	1.212	24.276	0.735
bL9	A	U	2188	28.475	36.075	7.6	35.765	7.29	35.799	7.324	34.532	6.057	33.183	4.708
bL9	A	U	2189	30.202	36.346	6.144	35.996	5.794	36.459	6.257	35.253	5.051	33.139	2.937
bL9	A	G	2190	32.391	36.579	4.188	35.704	3.313	35.677	3.286	35.372	2.981	33.727	1.336
bL9	A	A	2191	33.269	35.197	1.928	34.98	1.711	36.29	3.021	35.585	2.316	34.255	0.986
bL9	A	U	2195	22.94	22.549	-0.391	22.647	-0.293	22.454	-0.486	22.686	-0.254	22.7	-0.24
bL9	A	C	2196	17.119	16.758	-0.361	17.019	-0.1	16.653	-0.466	17.216	0.097	16.852	-0.267
bL9	A	U	2197	12.409	11.701	-0.708	12.377	-0.032	12.284	-0.125	12.631	0.222	12.1	-0.309
bL9	A	A	2198	11.25	11.035	-0.215	11.113	-0.137	11.177	-0.073	11.166	-0.084	11.166	-0.084
bL9	A	A	2199	17.487	17.253	-0.234	17.427	-0.06	17.473	-0.014	17.566	0.079	17.492	0.005
bL9	A	C	2200	22.775	22.6	-0.175	22.749	-0.026	22.651	-0.124	22.786	0.011	22.804	0.029
bL9	A	G	2201	26.868	26.724	-0.144	26.992	0.124	26.937	0.069	26.857	-0.011	26.827	-0.041
bL9	A	A	2205	30.794	31.115	0.321	31.199	0.405	30.955	0.161	30.973	0.179	30.963	0.169
bL9	A	C	2206	30.18	30.608	0.428	30.751	0.571	30.365	0.185	30.493	0.313	30.39	0.21
bL9	A	C	2207	29.648	30.192	0.544	30.374	0.726	29.895	0.247	30.022	0.374	29.948	0.3
bL9	A	G	2218	22.373	22.891	0.518	22.762	0.389	22.757	0.384	22.441	0.068	22.476	0.103
bL9	A	U	2219	17.777	18.287	0.51	18.213	0.436	18.02	0.243	17.807	0.03	17.759	-0.018
bL9	A	U	2220	14.81	15.228	0.418	15.192	0.382	14.942	0.132	14.832	0.022	14.805	-0.005
bL9	A	G	2221	15.268	15.417	0.149	15.63	0.362	15.266	-0.002	15.512	0.244	15.202	-0.066
bL9	A	C	2222	18.452	18.405	-0.047	18.77	0.318	18.299	-0.153	18.395	-0.057	18.271	-0.181
bL9	A	G	2223	21.675	21.634	-0.041	21.898	0.223	21.658	-0.017	21.616	-0.059	21.533	-0.142
bL9	A	A	2225	23.349	23.028	-0.321	23.384	0.035	23.155	-0.194	23.418	0.069	23.381	0.032
bL9	A	C	2226	27.503	27.195	-0.308	27.489	-0.014	27.515	0.012	27.52	0.017	27.301	-0.202
uL10	A	G	1042	37.986	37.577	-0.409	37.795	-0.191	37.798	-0.188	37.722	-0.264	37.771	-0.215
uL10	A	C	1043	33.011	32.981	-0.03	32.668	-0.343	32.583	-0.428	32.385	-0.626	32.721	-0.29
uL10	A	C	1044	28.228	27.871	-0.357	27.768	-0.46	27.693	-0.535	27.631	-0.597	27.804	-0.424
uL10	A	C	1045	25.79	25.998	0.208	26.082	0.292	25.759	-0.031	25.95	0.16	25.617	-0.173
uL10	A	A	1046	22.764	24.059	1.295	23.134	0.37	23.052	0.288	23.315	0.551	23.048	0.284
uL10	A	G	1047	20.839	20.586	-0.253	21.041	0.202	20.734	-0.105	20.902	0.063	21.47	0.631
uL10	A	A	1048	24.239	24.331	0.092	24.435	0.196	23.616	-0.623	23.97	-0.269	24.39	0.151
uL10	A	C	1049	28.382	28.16	-0.222	28.329	-0.053	27.372	-1.01	27.5	-0.882	28.363	-0.019
uL10	A	A	1050	31.985	31.857	-0.128	31.762	-0.223	30.657	-1.328	30.772	-1.213	32.222	0.237
uL10	A	C	1053	28.934	29.325	0.391	29.555	0.621	27.721	-1.213	27.439	-1.495	29.604	0.67
uL10	A	A	1054	25.476	25.879	0.403	26.159	0.683	24.107	-1.369	23.835	-1.641	25.872	0.396
uL10	A	G	1055	23.33	23.625	0.295	23.758	0.428	22.509	-0.821	21.301	-2.029	23.034	-0.296
uL10	A	G	1056	23.051	23.421	0.37	23.144	0.093	22.217	-0.834	21.583	-1.468	22.082	-0.969
uL10	A	A	1057	26.457	26.115	-0.342	27.099	0.642	25.769	-0.688	25.683	-0.774	26.089	-0.368
uL10	A	U	1058	26.468	25.799	-0.669	26.914	0.446	25.055	-1.413	25.675	-0.793	28.193	1.725
uL10	A	G	1059	28.85	27.477	-1.373	29.104	0.254	27.728	-1.122	28.094	-0.756	28.877	0.027
uL10	A	U	1060	33.168	31.884	-1.284	33.383	0.215	32.564	-0.604	33.091	-0.077	33.004	-0.164
uL10	A	U	1081	25.592	21.277	-4.315	23.924	-1.668	23.801	-1.791	23.967	-1.625	21.839	-3.753
uL10	A	U	1082	19.999	16.393	-3.606	18.659	-1.34	19.774	-0.225	19.619	-0.38	17.345	-2.654
uL10	A	A	1085	17.589	19.127	1.538	16.857	-0.732	17.126	-0.463	17.069	-0.52	19.108	1.519
uL10	A	A	1086	23.288	21.206	-2.082	21.723	-1.565	21.649	-1.639	22.134	-1.154	22.662	-0.626
uL10	A	G	1087	27.782	26.321	-1.461	27.766	-0.016	26.92	-0.862	26.592	-1.19	25.854	-1.928
uL10	A	C	1100	33.284	32.512	-0.772	33.493	0.209	32.365	-0.919	32.229	-1.055	33.612	0.328
uL10	A	U	1101	32.469	32.45	-0.019	33.1	0.631	31.266	-1.203	31.429	-1.04	32.993	0.524
uL10	A	G	1106	18.766	16.413	-2.353	18.16	-0.606	17.529	-1.237	17.855	-0.911	16.516	-2.25
uL10	A	G	1107	16.109	15.563	-0.546	15.891	-0.218	15.448	-0.661	15.256	-0.853	15.215	-0.894
uL10	A	U	1108	17.805	18.933	1.128	18.165	0.36	17.329	-0.476	17.195	-0.61	18.219	0.414
uL10	A	C	1109	22.812	24.537	1.725	23.052	0.24	22.265	-0.547	22.267	-0.545	23.357	0.545
uL10	A	G	1110	27.596	29.48	1.884	28.258	0.662	27.295	-0.301	27.238	-0.358	27.995	0.399
uL11	A	G	1056	22.787	23.546	0.759	22.381	-0.406	22.876	0.089	23.479	0.692	23.391	0.604
uL11	A	A	1057	19.507	21.042	1.535	20.016	0.509	20.297	0.79	20.883	1.376	20.887	1.38
uL11	A	U	1058	14.389	15.546	1.157	14.468	0.079	15.268	0.879	15.149	0.76	14.86	0.471
uL11	A	G	1059	9.668	11.285	1.617	10.044	0.376	10.185	0.517	10.074	0.406	9.763	0.095
uL11	A	U	1060	6.048	6.2	0.152	6.377	0.329	5.798	-0.25	6.672	0.624	6.046	-0.002
uL11	A	G	1062	11.469	11.794	0.325	13.139	1.67	12.402	0.933	13.363	1.894	12.413	0.944
uL11	A	G	1063	9.92	10.348	0.428	12.097	2.177	11.206	1.286	11.947	2.027	10.776	0.856
uL11	A	C	1064	13.358	12.606	-0.752	15.083	1.725	14.337	0.979	15.255	1.897	13.351	-0.007
uL11	A	G	1068	17.017	17.231	0.214	18.429	1.412	18.71	1.693	19.258	2.241	15.891	-1.126
uL11	A	A	1069	13.658	13.785	0.127	15.495	1.837	15.678	2.02	16.092	2.434	13.811	0.153
uL11	A	A	1070	14.592	14.158	-0.434	16.157	1.565	16.042	1.45	16.532	1.94	13.429	-1.163
uL11	A	G	1071	14.285	15.442	1.157	15.569	1.284	15.58	1.295	15.857	1.572	16.543	2.258
uL11	A	A	1080	23.201	21.317	-1.884	23.197	-0.004	22.76	-0.441	23.908	0.707	21.937	-1.264
uL11	A	U	1081	22.324	21.623	-0.701	22.932	0.608	21.585	-0.739	22.438	0.114	21.464	-0.86
uL11	A	U	1082	22.468	25.757	3.289	23.66	1.192	21.498	-0.97	22.025	-0.443	24.2	1.732
uL11	A	A	1085	28.634	30.94	2.306	29.71	1.076	29.274	0.64	29.912	1.278	30.371	1.737
uL11	A	A	1086	25.932	26.66	0.728	26.193	0.261	26.418	0.486	26.701	0.769	27.194	1.262
uL11	A	G	1087	21.814	22.308	0.494	22.85	1.036	22.7	0.886	23.61	1.796	21.698	-0.116
uL11	A	A	1089	19.962	20.383	0.421	20.856	0.894	21.227	1.265	21.353	1.391	19.236	-0.726
uL11	A	U	1097	17.608	17.88	0.272	18.592	0.984	18.81	1.202	18.926	1.318	18.194	0.586
uL11	A	A	1098	16.21	17.216	1.006	16.532	0.322	17.109	0.899	17.334	1.124	17.506	1.296
uL11	A	G	1099	19.317	21.462	2.145	19.343	0.026	20.176	0.859	20.174	0.857	21.367	2.05
uL11	A	C	1100	24.72	26.929	2.209	24.837	0.117	25.503	0.783	25.851	1.131	27.519	2.799
uL13	A	A	5	26.873	27.27	0.397	26.649	-0.224	26.917	0.044	27.17	0.297	26.857	-0.016
uL13	A	A	6	21.321	21.272	-0.049	21.364	0.043	21.147	-0.174	21.254	-0.067	21.244	-0.077
uL13	A	G	7	16.042	16.105	0.063	16.164	0.122	16.178	0.136	16.177	0.135	16.075	0.033
uL13	A	C	8	14.365	14.252	-0.113	14.176	-0.189	14.4	0.035	14.427	0.062	14.211	-0.154
uL13	A	G	9	17.511	17.452	-0.059	17.322	-0.189	17.529	0.018	17.604	0.093	17.598	0.087
uL13	A	A	10	22.299	22.276	-0.023	22.427	0.128	22.254	-0.045	22.25	-0.049	22.387	0.088
uL13	A	C	11	28.234	28.104	-0.13	28.28	0.046	28.475	0.241	28.276	0.042	28.298	0.064
uL13	A	C	523	37.483	37.423	-0.06	37.497	0.014	37.372	-0.111	37.553	0.07	37.377	-0.106
uL13	A	G	524	31.687	31.693	0.006	31.62	-0.067	31.743	0.056	31.755	0.068	31.733	0.046
uL13	A	U	525	27.314	27.316	0.002	27.224	-0.09	27.318	0.004	27.394	0.08	27.306	-0.008
uL13	A	A	526	25.673	25.651	-0.022	25.521	-0.152	25.52	-0.153	25.747	0.074	25.71	0.037
uL13	A	C	527	22.987	22.97	-0.017	22.89	-0.097	23.016	0.029	23.117	0.13	23.028	0.041
uL13	A	A	528	18.549	18.581	0.032	18.348	-0.201	18.815	0.266	18.646	0.097	18.649	0.1
uL13	A	A	529	20.233	20.219	-0.014	20.211	-0.022	20.178	-0.055	20.343	0.11	20.274	0.041
uL13	A	G	530	25.348	25.51	0.162	25.38	0.032	25.289	-0.059	25.335	-0.013	25.263	-0.085
uL13	A	C	531	29.662	29.649	-0.013	29.529	-0.133	29.677	0.015	29.8	0.138	29.547	-0.115
uL13	A	G	535	35.04	35.273	0.233	35.085	0.045	35.031	-0.009	35.026	-0.014	35.251	0.211
uL13	A	G	536	32.623	32.646	0.023	32.631	0.008	32.668	0.045	32.762	0.139	32.606	-0.017
uL13	A	G	537	29.496	29.483	-0.013	29.316	-0.18	29.63	0.134	29.717	0.221	29.454	-0.042
uL13	A	A	538	28.853	28.823	-0.03	28.618	-0.235	28.855	0.002	28.802	-0.051	28.716	-0.137
uL13	A	G	539	28.967	28.999	0.032	28.843	-0.124	29.016	0.049	29.126	0.159	28.783	-0.184
uL13	A	C	540	31.717	31.728	0.011	31.744	0.027	31.715	-0.002	31.868	0.151	31.714	-0.003
uL13	A	A	541	36.516	36.613	0.097	36.441	-0.075	36.484	-0.032	36.586	0.07	36.54	0.024
uL13	A	G	549	41.642	39.921	-1.721	39.992	-1.65	46.518	4.876	43.408	1.766	42.723	1.081
uL13	A	C	550	40.01	39.653	-0.357	39.752	-0.258	42.368	2.358	42.943	2.933	39.443	-0.567
uL13	A	G	551	42.036	41.568	-0.468	41.873	-0.163	42.603	0.567	43.46	1.424	41.509	-0.527
uL13	A	U	552	42.893	42.686	-0.207	42.697	-0.196	42.797	-0.096	42.785	-0.108	42.839	-0.054
uL13	A	A	556	27.35	27.05	-0.3	27.127	-0.223	27.288	-0.062	27.212	-0.138	27.164	-0.186
uL13	A	C	557	21.997	21.995	-0.002	22.002	0.005	22.133	0.136	22.07	0.073	21.942	-0.055
uL13	A	U	558	18.252	18.365	0.113	18.274	0.022	18.277	0.025	18.366	0.114	18.321	0.069
uL13	A	G	559	19.335	19.369	0.034	19.233	-0.102	19.368	0.033	19.3	-0.035	19.39	0.055
uL13	A	C	560	22.46	22.552	0.092	22.46	0	22.536	0.076	22.507	0.047	22.562	0.102
uL13	A	G	561	27.599	27.605	0.006	27.525	-0.074	27.667	0.068	27.59	-0.009	27.605	0.006
uL13	A	C	994	39.344	39.41	0.066	39.315	-0.029	39.34	-0.004	39.302	-0.042	39.326	-0.018
uL13	A	C	995	35.897	35.943	0.046	35.882	-0.015	35.88	-0.017	36.023	0.126	35.862	-0.035
uL13	A	A	996	35.946	35.966	0.02	35.722	-0.224	36.065	0.119	36.006	0.06	35.914	-0.032
uL13	A	G	997	33.879	33.87	-0.009	33.749	-0.13	33.969	0.09	33.782	-0.097	33.872	-0.007
uL13	A	U	1004	23.095	23.09	-0.005	22.977	-0.118	22.914	-0.181	22.922	-0.173	23.106	0.011
uL13	A	C	1005	19.692	19.788	0.096	19.833	0.141	19.9	0.208	19.826	0.134	19.752	0.06
uL13	A	C	1006	15.002	14.955	-0.047	14.953	-0.049	15.214	0.212	15.03	0.028	14.979	-0.023
uL13	A	C	1007	13.077	13.143	0.066	13.083	0.006	13.06	-0.017	13.336	0.259	13.072	-0.005
uL13	A	A	1008	15.661	15.737	0.076	15.636	-0.025	15.63	-0.031	15.771	0.11	15.634	-0.027
uL13	A	A	1009	17.822	17.896	0.074	17.796	-0.026	17.922	0.1	17.869	0.047	17.845	0.023
uL13	A	A	1010	20.354	20.447	0.093	20.283	-0.071	20.274	-0.08	20.034	-0.32	20.473	0.119
uL13	A	G	1011	22.403	22.421	0.018	22.564	0.161	22.597	0.194	22.294	-0.109	22.562	0.159
uL13	A	U	1012	21.305	21.209	-0.096	21.406	0.101	21.315	0.01	21.28	-0.025	21.311	0.006
uL13	A	C	1013	22.157	22.171	0.014	22.131	-0.026	22.23	0.073	22.27	0.113	22.228	0.071
uL13	A	A	1014	26.289	26.306	0.017	26.235	-0.054	26.475	0.186	26.297	0.008	26.264	-0.025
uL13	A	A	1020	33.518	33.633	0.115	33.57	0.052	33.578	0.06	33.53	0.012	33.685	0.167
uL13	A	A	1021	30.516	30.645	0.129	30.644	0.128	30.265	-0.251	30.647	0.131	30.38	-0.136
uL13	A	G	1022	27.685	27.737	0.052	27.644	-0.041	27.696	0.011	27.666	-0.019	27.621	-0.064
uL13	A	U	1023	26.868	26.787	-0.081	26.824	-0.044	26.887	0.019	26.832	-0.036	26.819	-0.049
uL13	A	G	1024	30.061	30.163	0.102	30.16	0.099	30.195	0.134	30.102	0.041	30.143	0.082
uL13	A	G	1026	29.536	29.608	0.072	29.521	-0.015	29.619	0.083	29.499	-0.037	29.544	0.008
uL13	A	C	1123	33.466	33.499	0.033	33.583	0.117	33.677	0.211	33.518	0.052	33.461	-0.005
uL13	A	G	1124	34.732	34.77	0.038	34.761	0.029	34.813	0.081	34.743	0.011	34.756	0.024
uL13	A	G	1125	38.128	37.944	-0.184	37.96	-0.168	38.102	-0.026	38.094	-0.034	38.082	-0.046
uL13	A	A	1127	36.215	36.156	-0.059	36.102	-0.113	36.144	-0.071	36.206	-0.009	36.082	-0.133
uL13	A	G	1128	35.17	35.126	-0.044	35.178	0.008	35.147	-0.023	35.133	-0.037	35.054	-0.116
uL13	A	A	1129	33.609	33.567	-0.042	33.621	0.012	33.659	0.05	33.515	-0.094	33.525	-0.084
uL13	A	U	1130	35.396	35.36	-0.036	35.36	-0.036	35.476	0.08	35.407	0.011	35.331	-0.065
uL13	A	G	1131	30.249	30.195	-0.054	30.067	-0.182	30.33	0.081	30.292	0.043	30.085	-0.164
uL13	A	U	1132	27.236	27.223	-0.013	27.294	0.058	27.244	0.008	27.257	0.021	27.183	-0.053
uL13	A	A	1133	24.458	24.442	-0.016	24.389	-0.069	24.419	-0.039	24.339	-0.119	24.388	-0.07
uL13	A	A	1134	28.878	28.859	-0.019	28.819	-0.059	28.931	0.053	28.787	-0.091	28.768	-0.11
uL13	A	C	1135	25.494	25.52	0.026	25.626	0.132	25.689	0.195	25.603	0.109	25.582	0.088
uL13	A	G	1137	20.759	20.742	-0.017	20.621	-0.138	20.824	0.065	20.686	-0.073	20.608	-0.151
uL13	A	G	1138	15.855	15.899	0.044	15.915	0.06	15.887	0.032	15.907	0.052	15.791	-0.064
uL13	A	G	1139	11.16	11.244	0.084	11.274	0.114	11.232	0.072	11.296	0.136	11.246	0.086
uL13	A	C	1140	13.777	13.702	-0.075	13.674	-0.103	13.731	-0.046	13.752	-0.025	13.7	-0.077
uL13	A	U	1141	17.659	17.582	-0.077	17.672	0.013	17.683	0.024	17.626	-0.033	17.677	0.018
uL13	A	A	1142	23.035	22.963	-0.072	22.842	-0.193	23.203	0.168	22.937	-0.098	22.786	-0.249
uL13	A	A	1143	20.898	20.917	0.019	20.868	-0.03	20.936	0.038	20.873	-0.025	20.83	-0.068
uL13	A	A	1144	23.016	23.046	0.03	23.066	0.05	23.076	0.06	23.049	0.033	23.051	0.035
uL13	A	C	1145	27.839	27.838	-0.001	28.018	0.179	27.939	0.1	27.898	0.059	27.87	0.031
uL13	A	G	1154	28.305	28.333	0.028	28.343	0.038	28.289	-0.016	28.444	0.139	27.966	-0.339
uL13	A	U	2022	31.287	31.633	0.346	31.63	0.343	31.328	0.041	31.387	0.1	31.107	-0.18
uL13	A	G	2024	30.167	30.216	0.049	30.314	0.147	30.168	0.001	30.209	0.042	30.006	-0.161
uL13	A	C	2025	30.137	30.188	0.051	30.094	-0.043	30.158	0.021	30.223	0.086	30.042	-0.095
uL13	A	U	2026	29.913	29.942	0.029	29.927	0.014	30.031	0.118	30.078	0.165	29.934	0.021
uL13	A	G	2027	31.048	31.068	0.02	31.134	0.086	30.969	-0.079	31.063	0.015	31.003	-0.045
uL13	A	C	2036	28.618	28.738	0.12	28.485	-0.133	28.496	-0.122	28.666	0.048	28.554	-0.064
uL13	A	A	2037	25.954	25.942	-0.012	25.882	-0.072	26.069	0.115	25.826	-0.128	25.901	-0.053
uL13	A	G	2038	21.429	21.477	0.048	21.43	0.001	21.46	0.031	21.272	-0.157	21.384	-0.045
uL13	A	U	2039	16.635	16.616	-0.019	16.759	0.124	16.735	0.1	16.523	-0.112	16.615	-0.02
uL13	A	G	2040	14.539	14.559	0.02	14.502	-0.037	14.401	-0.138	14.408	-0.131	14.442	-0.097
uL13	A	U	2041	15.896	16.008	0.112	15.97	0.074	15.834	-0.062	15.806	-0.09	15.912	0.016
uL13	A	A	2042	19.42	19.699	0.279	19.496	0.076	19.382	-0.038	19.441	0.021	19.43	0.01
uL13	A	C	2043	22.232	22.251	0.019	22.15	-0.082	22.208	-0.024	22.321	0.089	22.24	0.008
uL13	A	C	2044	26.576	26.54	-0.036	26.455	-0.121	26.507	-0.069	26.635	0.059	26.461	-0.115
uL13	A	A	2513	44.322	44.488	0.166	44.513	0.191	44.444	0.122	44.525	0.203	44.4	0.078
uL13	A	U	2514	39.579	39.544	-0.035	39.528	-0.051	39.658	0.079	39.635	0.056	39.514	-0.065
uL13	A	C	2515	35.448	35.548	0.1	35.422	-0.026	35.558	0.11	35.585	0.137	35.444	-0.004
uL13	A	A	2516	33.893	33.998	0.105	33.94	0.047	34.066	0.173	33.981	0.088	33.891	-0.002
uL13	A	C	2517	35.254	35.159	-0.095	35.202	-0.052	35.241	-0.013	35.155	-0.099	35.517	0.263
uL13	A	A	2541	36.645	36.703	0.058	36.639	-0.006	36.627	-0.018	36.56	-0.085	36.58	-0.065
uL13	A	A	2542	35.492	35.562	0.07	35.369	-0.123	35.527	0.035	35.303	-0.189	35.299	-0.193
uL13	A	G	2543	34.945	34.938	-0.007	34.937	-0.008	34.791	-0.154	34.756	-0.189	34.93	-0.015
uL13	A	G	2544	37.709	37.729	0.02	37.67	-0.039	37.924	0.215	37.899	0.19	37.702	-0.007
uL13	A	G	2545	43.426	43.298	-0.128	43.362	-0.064	43.397	-0.029	43.425	-0.001	43.262	-0.164
uL13	A	A	2572	42.559	42.67	0.111	42.42	-0.139	42.896	0.337	42.806	0.247	42.303	-0.256
uL13	A	G	2618	31.405	31.555	0.15	31.543	0.138	31.39	-0.015	31.451	0.046	31.504	0.099
uL13	A	C	2619	31.504	31.64	0.136	31.603	0.099	31.559	0.055	31.497	-0.007	31.551	0.047
uL13	A	C	2620	34.105	34.22	0.115	34.128	0.023	34.146	0.041	34.036	-0.069	34.009	-0.096
uL13	A	G	2621	37.129	37.203	0.074	37.089	-0.04	37.151	0.022	37.226	0.097	37.189	0.06
uL13	A	U	2622	38.462	38.588	0.126	38.504	0.042	38.486	0.024	38.463	0.001	38.521	0.059
uL13	A	C	2628	25.946	25.883	-0.063	25.833	-0.113	26.014	0.068	26.11	0.164	25.921	-0.025
uL13	A	U	2629	24.073	23.9	-0.173	24.068	-0.005	24.125	0.052	24.179	0.106	23.975	-0.098
uL13	A	G	2638	26.83	26.687	-0.143	26.757	-0.073	27.203	0.373	27.058	0.228	26.692	-0.138
uL13	A	A	2639	21.743	21.552	-0.191	21.726	-0.017	21.306	-0.437	21.347	-0.396	21.739	-0.004
uL13	A	G	2640	18.838	18.615	-0.223	18.84	0.002	18.755	-0.083	18.847	0.009	18.661	-0.177
uL13	A	G	2641	21.844	21.786	-0.058	21.976	0.132	21.857	0.013	22	0.156	21.951	0.107
uL13	A	G	2642	27.247	27.233	-0.014	27.311	0.064	27.307	0.06	27.333	0.086	27.288	0.041
uL13	A	G	2643	33.292	33.147	-0.145	33.323	0.031	33.32	0.028	33.376	0.084	33.211	-0.081
uL13	A	G	2644	38.649	38.543	-0.106	38.565	-0.084	38.59	-0.059	38.781	0.132	38.578	-0.071
uL13	A	G	2737	34.305	34.601	0.296	34.685	0.38	34.233	-0.072	34.773	0.468	34.643	0.338
uL13	A	A	2738	30.632	30.622	-0.01	30.725	0.093	30.476	-0.156	30.923	0.291	30.672	0.04
uL13	A	U	2739	29.86	29.909	0.049	29.917	0.057	29.564	-0.296	29.681	-0.179	30.005	0.145
uL13	A	A	2740	33.121	33.238	0.117	33.17	0.049	33.074	-0.047	33.128	0.007	33.148	0.027
uL13	A	A	2741	36.17	36.255	0.085	36.186	0.016	36.149	-0.021	36.205	0.035	36.199	0.029
uL13	A	A	2757	36.209	36.163	-0.046	36.072	-0.137	35.889	-0.32	36.01	-0.199	36.138	-0.071
uL13	A	A	2758	32.801	32.72	-0.081	32.852	0.051	32.28	-0.521	32.439	-0.362	32.712	-0.089
uL13	A	G	2759	31.689	31.66	-0.029	31.61	-0.079	30.754	-0.935	31.294	-0.395	31.672	-0.017
uL13	A	C	2760	33.181	33.24	0.059	33.471	0.29	32.402	-0.779	32.766	-0.415	33.501	0.32
uL13	A	A	2761	35.994	36.001	0.007	36.025	0.031	35.277	-0.717	35.433	-0.561	36.192	0.198
uL13	A	A	2766	36.105	36.023	-0.082	36.007	-0.098	36.283	0.178	36.247	0.142	36.04	-0.065
uL13	A	C	2767	32.163	32.237	0.074	32.129	-0.034	32.231	0.068	32.384	0.221	32.047	-0.116
uL13	A	U	2768	27.168	27.059	-0.109	27.066	-0.102	27.308	0.14	27.292	0.124	26.989	-0.179
uL13	A	U	2769	25.473	25.341	-0.132	25.487	0.014	25.468	-0.005	26.095	0.622	25.601	0.128
uL13	A	G	2770	29.646	29.627	-0.019	29.968	0.322	29.554	-0.092	29.581	-0.065	29.755	0.109
uL13	A	C	2771	34.459	34.558	0.099	34.739	0.28	34.643	0.184	34.538	0.079	34.657	0.198
uL13	A	G	2775	32.08	32.162	0.082	32.128	0.048	32.143	0.063	32.158	0.078	32.102	0.022
uL13	A	G	2777	24.51	24.597	0.087	24.548	0.038	24.486	-0.024	24.659	0.149	24.546	0.036
uL13	A	A	2778	22.539	22.42	-0.119	22.366	-0.173	22.52	-0.019	22.576	0.037	22.44	-0.099
uL13	A	U	2779	16.919	17.043	0.124	17.12	0.201	17.117	0.198	16.843	-0.076	16.998	0.079
uL13	A	G	2780	14.411	14.422	0.011	14.303	-0.108	14.277	-0.134	14.448	0.037	14.295	-0.116
uL13	A	A	2781	17.12	17.229	0.109	17.188	0.068	17.214	0.094	17.332	0.212	17.187	0.067
uL13	A	G	2782	22.404	22.48	0.076	22.474	0.07	22.632	0.228	22.471	0.067	22.6	0.196
uL13	A	U	2783	23.433	23.521	0.088	23.509	0.076	23.649	0.216	23.451	0.018	23.597	0.164
uL13	A	U	2784	27.86	27.967	0.107	27.922	0.062	27.858	-0.002	27.894	0.034	27.911	0.051
uL13	A	A	2799	37.674	37.824	0.15	37.573	-0.101	38.089	0.415	37.782	0.108	37.553	-0.121
uL13	A	A	2800	32.53	32.669	0.139	32.759	0.229	32.821	0.291	32.916	0.386	32.93	0.4
uL13	A	U	2897	29.249	29.141	-0.108	29.114	-0.135	29.121	-0.128	29.251	0.002	29.222	-0.027
uL13	A	U	2898	26.98	27.071	0.091	27.169	0.189	27.268	0.288	27.09	0.11	27.299	0.319
uL13	A	A	2899	26.499	26.452	-0.047	26.499	0	26.482	-0.017	26.242	-0.257	26.461	-0.038
uL13	A	A	2900	27.446	27.649	0.203	27.707	0.261	27.197	-0.249	27.891	0.445	27.738	0.292
uL13	A	C	2901	31.733	31.672	-0.061	32.095	0.362	31.738	0.005	32.006	0.273	31.802	0.069
uL14	1	C	52	34.491	34.743	0.252	34.246	-0.245	34.292	-0.199	34.644	0.153	35.009	0.518
uL14	1	A	53	31.402	31.502	0.1	31.354	-0.048	31.36	-0.042	31.506	0.104	31.984	0.582
uL14	1	C	54	29.19	29.344	0.154	29.642	0.452	29.685	0.495	29.372	0.182	30.831	1.641
uL14	1	A	336	26.168	26.947	0.779	26.454	0.286	26.388	0.22	26.514	0.346	26.534	0.366
uL14	1	G	337	21.745	22.663	0.918	21.967	0.222	21.838	0.093	22.349	0.604	21.889	0.144
uL14	1	A	338	19.024	19.927	0.903	19.201	0.177	18.943	-0.081	19.462	0.438	19.307	0.283
uL14	1	C	339	18.252	18.82	0.568	18.639	0.387	18.666	0.414	18.691	0.439	19.398	1.146
uL14	1	U	340	20.091	20.338	0.247	21.281	1.19	21.211	1.12	20.411	0.32	21.849	1.758
uL14	1	C	341	22.608	22.826	0.218	23.991	1.383	24.321	1.713	23.102	0.494	24.761	2.153
uL14	1	C	342	24.952	25.388	0.436	26.636	1.684	26.899	1.947	25.56	0.608	26.764	1.812
uL14	1	U	343	26.015	26.689	0.674	27.913	1.898	28.327	2.312	26.95	0.935	27.899	1.884
uL14	1	A	344	25.512	25.94	0.428	27.072	1.56	27.259	1.747	26.122	0.61	26.571	1.059
uL14	1	C	345	24.952	25.41	0.458	25.925	0.973	26.449	1.497	25.546	0.594	25.04	0.088
uL14	1	G	346	20.72	21.527	0.807	21.421	0.701	21.674	0.954	21.461	0.741	20.096	-0.624
uL14	1	G	347	23.58	24.092	0.512	23.703	0.123	23.828	0.248	23.679	0.099	22.878	-0.702
uL14	1	G	348	28.367	28.58	0.213	28.029	-0.338	28.516	0.149	27.936	-0.431	28.135	-0.232
uL14	1	G	1419	35.197	34.432	-0.765	34.479	-0.718	34.456	-0.741	34.595	-0.602	35.007	-0.19
uL14	1	U	1420	28.962	28.076	-0.886	27.825	-1.137	27.885	-1.077	28.231	-0.731	28.773	-0.189
uL14	1	G	1421	24.966	24.294	-0.672	23.854	-1.112	23.781	-1.185	24.347	-0.619	24.72	-0.246
uL14	1	G	1422	23.364	22.709	-0.655	22.527	-0.837	22.387	-0.977	22.909	-0.455	22.868	-0.496
uL14	1	G	1423	26.258	26.273	0.015	26.043	-0.215	25.907	-0.351	26.267	0.009	25.69	-0.568
uL14	1	U	1424	30.127	30.225	0.098	30.056	-0.071	30.009	-0.118	30.251	0.124	29.379	-0.748
uL14	1	U	1425	34.239	34.276	0.037	34.686	0.447	34.314	0.075	34.478	0.239	33.321	-0.918
uL14	1	G	1432	28.587	29.4	0.813	29.74	1.153	30.002	1.415	29.936	1.349	27.143	-1.444
uL14	1	C	1469	29.862	31.055	1.193	30.244	0.382	30.042	0.18	30.607	0.745	29.26	-0.602
uL14	1	U	1470	24.557	25.734	1.177	24.867	0.31	24.694	0.137	25.164	0.607	23.954	-0.603
uL14	1	U	1471	20.814	21.836	1.022	21.282	0.468	21.067	0.253	21.388	0.574	20.014	-0.8
uL14	1	U	1472	21.078	21.502	0.424	21.46	0.382	21.599	0.521	21.416	0.338	19.909	-1.169
uL14	1	G	1473	24.424	24.568	0.144	25.01	0.586	24.843	0.419	24.65	0.226	23.288	-1.136
uL14	1	U	1474	29.206	29.185	-0.021	29.909	0.703	29.636	0.43	29.324	0.118	28.229	-0.977
uL14	A	G	1663	28.409	28.489	0.08	28.452	0.043	28.549	0.14	28.533	0.124	28.36	-0.049
uL14	A	A	1664	22.523	22.606	0.083	22.541	0.018	22.611	0.088	22.644	0.121	22.548	0.025
uL14	A	A	1665	18.336	18.378	0.042	18.261	-0.075	18.478	0.142	18.358	0.022	18.258	-0.078
uL14	A	G	1666	14.268	14.257	-0.011	14.073	-0.195	14.38	0.112	14.099	-0.169	14.151	-0.117
uL14	A	G	1667	14.242	14.283	0.041	14.279	0.037	14.198	-0.044	14.456	0.214	14.285	0.043
uL14	A	A	1668	19.294	19.337	0.043	19.389	0.095	19.249	-0.045	19.562	0.268	19.282	-0.012
uL14	A	A	1669	22.816	22.877	0.061	22.78	-0.036	22.65	-0.166	22.878	0.062	22.969	0.153
uL14	A	C	1670	24.413	24.334	-0.079	24.331	-0.082	24.283	-0.13	24.333	-0.08	24.339	-0.074
uL14	A	U	1671	28.516	28.534	0.018	28.506	-0.01	28.67	0.154	28.601	0.085	28.668	0.152
uL14	A	G	1673	31.552	31.458	-0.094	31.368	-0.184	31.453	-0.099	31.393	-0.159	31.428	-0.124
uL14	A	G	1674	29.957	29.925	-0.032	29.841	-0.116	29.934	-0.023	29.933	-0.024	29.852	-0.105
uL14	A	G	1949	30.692	30.742	0.05	30.876	0.184	30.838	0.146	30.56	-0.132	30.691	-0.001
uL14	A	G	1950	26.673	26.757	0.084	26.565	-0.108	26.752	0.079	26.498	-0.175	26.671	-0.002
uL14	A	U	1951	22.582	22.629	0.047	22.561	-0.021	22.69	0.108	22.452	-0.13	22.624	0.042
uL14	A	A	1952	18.456	18.431	-0.025	18.484	0.028	18.488	0.032	18.422	-0.034	18.401	-0.055
uL14	A	A	1953	22.062	22.027	-0.035	21.972	-0.09	22.211	0.149	22.316	0.254	22.016	-0.046
uL14	A	G	1954	26.99	26.99	0	27.032	0.042	27.085	0.095	26.929	-0.061	27.111	0.121
uL14	A	C	1986	29.101	29.282	0.181	29.195	0.094	29.202	0.101	29.134	0.033	29.146	0.045
uL14	A	A	1987	24.448	24.438	-0.01	24.391	-0.057	24.386	-0.062	24.438	-0.01	24.446	-0.002
uL14	A	G	1988	21.5	21.485	-0.015	21.325	-0.175	21.478	-0.022	21.484	-0.016	21.461	-0.039
uL14	A	G	1989	20.935	20.972	0.037	20.853	-0.082	20.995	0.06	20.889	-0.046	20.924	-0.011
uL14	A	C	1990	22.83	22.936	0.106	22.699	-0.131	22.842	0.012	22.676	-0.154	22.758	-0.072
uL14	A	U	1991	24.658	24.743	0.085	24.677	0.019	24.656	-0.002	24.686	0.028	24.819	0.161
uL14	A	G	1992	25.724	25.74	0.016	25.76	0.036	25.71	-0.014	25.631	-0.093	25.786	0.062
uL14	A	C	1994	29.294	29.3	0.006	29.234	-0.06	29.265	-0.029	29.338	0.044	29.33	0.036
uL14	A	U	1995	25.872	25.808	-0.064	25.706	-0.166	25.876	0.004	25.875	0.003	25.968	0.096
uL14	A	C	1996	23.116	22.999	-0.117	22.945	-0.171	23.143	0.027	23.289	0.173	23.02	-0.096
uL14	A	C	1997	28.713	28.556	-0.157	28.572	-0.141	28.703	-0.01	28.798	0.085	28.606	-0.107
uL14	A	A	1998	31.707	31.628	-0.079	31.489	-0.218	31.672	-0.035	31.54	-0.167	31.505	-0.202
uL14	A	C	2510	33.366	32.948	-0.418	32.946	-0.42	33.191	-0.175	33.239	-0.127	33.175	-0.191
uL14	A	U	2511	32.08	31.911	-0.169	31.938	-0.142	32.03	-0.05	31.907	-0.173	31.994	-0.086
uL14	A	C	2512	34.128	33.929	-0.199	33.969	-0.159	34.102	-0.026	33.852	-0.276	34.101	-0.027
uL14	A	A	2513	37.184	36.984	-0.2	36.91	-0.274	37.176	-0.008	36.896	-0.288	37.202	0.018
uL14	A	U	2522	32.198	32.014	-0.184	31.966	-0.232	32.222	0.024	32.34	0.142	32.19	-0.008
uL14	A	G	2545	33.685	33.631	-0.054	33.616	-0.069	33.698	0.013	33.611	-0.074	33.784	0.099
uL14	A	U	2546	29.036	28.945	-0.091	28.898	-0.138	28.905	-0.131	28.976	-0.06	29.019	-0.017
uL14	A	A	2547	28.213	28.037	-0.176	27.946	-0.267	28.185	-0.028	28.154	-0.059	28.071	-0.142
uL14	A	U	2548	25.017	24.836	-0.181	24.838	-0.179	24.935	-0.082	24.964	-0.053	24.881	-0.136
uL14	A	G	2549	22.606	22.773	0.167	22.559	-0.047	22.545	-0.061	22.609	0.003	22.66	0.054
uL14	A	G	2550	24.02	23.906	-0.114	23.787	-0.233	24.069	0.049	24.187	0.167	23.942	-0.078
uL14	A	C	2551	27.198	27.03	-0.168	27.048	-0.15	27.208	0.01	27.201	0.003	27.046	-0.152
uL14	A	A	2560	25.087	24.967	-0.12	24.927	-0.16	25.066	-0.021	24.973	-0.114	25.027	-0.06
uL14	A	U	2561	19.846	19.567	-0.279	19.635	-0.211	19.819	-0.027	19.834	-0.012	19.624	-0.222
uL14	A	U	2562	16.332	16.159	-0.173	16.281	-0.051	16.193	-0.139	16.225	-0.107	16.234	-0.098
uL14	A	U	2563	17.306	17.092	-0.214	17.085	-0.221	17.268	-0.038	17.493	0.187	17.229	-0.077
uL14	A	A	2564	21.553	21.343	-0.21	21.291	-0.262	21.391	-0.162	21.518	-0.035	21.441	-0.112
uL14	A	A	2565	25.532	25.33	-0.202	25.404	-0.128	25.521	-0.011	25.359	-0.173	25.475	-0.057
uL14	A	A	2566	28.345	28.213	-0.132	28.296	-0.049	28.398	0.053	28.376	0.031	28.472	0.127
uL14	A	G	2567	31.782	31.696	-0.086	31.631	-0.151	31.544	-0.238	31.56	-0.222	31.719	-0.063
uL14	A	U	2647	31.92	31.73	-0.19	31.801	-0.119	31.757	-0.163	31.797	-0.123	31.776	-0.144
uL14	A	G	2648	27.383	27.122	-0.261	27.087	-0.296	27.313	-0.07	27.129	-0.254	27.313	-0.07
uL14	A	C	2649	23.617	23.353	-0.264	23.356	-0.261	23.44	-0.177	23.352	-0.265	23.433	-0.184
uL14	A	U	2650	21.1	21.197	0.097	21.232	0.132	20.962	-0.138	21.301	0.201	21.255	0.155
uL14	A	C	2651	23.209	22.627	-0.582	22.77	-0.439	23.14	-0.069	22.866	-0.343	22.842	-0.367
uL14	A	C	2652	27.759	27.541	-0.218	27.543	-0.216	27.691	-0.068	27.623	-0.136	27.619	-0.14
uL14	A	G	2664	29.313	29.194	-0.119	29.326	0.013	30.293	0.98	29.374	0.061	29.246	-0.067
uL14	A	U	2672	24.493	24.224	-0.269	24.319	-0.174	24.254	-0.239	24.325	-0.168	24.277	-0.216
uL14	A	G	2673	19.485	19.148	-0.337	19.27	-0.215	19.244	-0.241	19.343	-0.142	19.36	-0.125
uL14	A	G	2674	17.951	17.692	-0.259	17.839	-0.112	17.63	-0.321	17.802	-0.149	17.824	-0.127
uL14	A	A	2675	18.969	18.781	-0.188	18.811	-0.158	18.968	-0.001	18.967	-0.002	18.865	-0.104
uL14	A	C	2676	24.182	24.029	-0.153	24.142	-0.04	24.214	0.032	24.171	-0.011	24.204	0.022
uL14	A	G	2677	29.54	29.304	-0.236	29.416	-0.124	29.539	-0.001	29.462	-0.078	29.458	-0.082
uL14	A	C	2678	33.647	33.534	-0.113	33.477	-0.17	33.723	0.076	33.758	0.111	33.579	-0.068
uL14	A	A	2682	34.731	34.646	-0.085	34.561	-0.17	34.692	-0.039	34.79	0.059	34.65	-0.081
uL14	A	C	2683	31.504	31.466	-0.038	31.502	-0.002	31.498	-0.006	31.472	-0.032	31.51	0.006
uL14	A	U	2684	26.752	26.613	-0.139	26.552	-0.2	26.761	0.009	26.7	-0.052	26.673	-0.079
uL14	A	G	2685	23.28	23.359	0.079	23.344	0.064	23.541	0.261	23.463	0.183	23.244	-0.036
uL14	A	G	2686	25.562	25.53	-0.032	25.567	0.005	25.621	0.059	25.676	0.114	25.462	-0.1
uL14	A	U	2687	28.464	28.56	0.096	28.526	0.062	28.627	0.163	28.767	0.303	28.523	0.059
uL14	A	G	2718	29.526	29.771	0.245	29.618	0.092	29.734	0.208	29.871	0.345	29.587	0.061
uL14	A	G	2719	30.167	30.259	0.092	30.123	-0.044	30.251	0.084	30.331	0.164	30.196	0.029
uL14	A	U	2720	33.432	33.467	0.035	33.465	0.033	33.616	0.184	33.685	0.253	33.472	0.04
uL14	A	A	2725	29.324	29.143	-0.181	29.15	-0.174	29.33	0.006	29.219	-0.105	29.133	-0.191
uL14	A	A	2726	22.701	22.597	-0.104	22.555	-0.146	22.686	-0.015	22.637	-0.064	22.558	-0.143
uL14	A	A	2727	19.054	18.762	-0.292	18.822	-0.232	18.953	-0.101	19.06	0.006	18.945	-0.109
uL14	A	U	2728	21.065	21.151	0.086	20.996	-0.069	21.072	0.007	20.948	-0.117	21.104	0.039
uL14	A	G	2729	26.024	25.711	-0.313	25.926	-0.098	26.105	0.081	26.057	0.033	25.901	-0.123
uL14	A	C	2730	29.522	29.459	-0.063	29.416	-0.106	29.432	-0.09	29.284	-0.238	29.505	-0.017
uL15	A	G	194	36.427	36.622	0.195	36.516	0.089	36.512	0.085	36.525	0.098	36.483	0.056
uL15	A	A	195	32.827	33.155	0.328	32.902	0.075	32.768	-0.059	32.911	0.084	32.938	0.111
uL15	A	A	196	32.356	32.537	0.181	32.532	0.176	32.477	0.121	32.464	0.108	32.372	0.016
uL15	A	A	197	36.403	36.588	0.185	36.5	0.097	36.506	0.103	36.322	-0.081	36.376	-0.027
uL15	A	C	198	40.575	40.72	0.145	40.661	0.086	40.731	0.156	40.577	0.002	40.557	-0.018
uL15	A	A	226	28.288	28.248	-0.04	28.403	0.115	28.314	0.026	28.379	0.091	28.348	0.06
uL15	A	A	227	26.062	25.882	-0.18	26.101	0.039	26.009	-0.053	26.033	-0.029	26.053	-0.009
uL15	A	C	228	29.862	29.56	-0.302	29.989	0.127	29.894	0.032	29.821	-0.041	29.619	-0.243
uL15	A	C	229	35.312	35.048	-0.264	35.347	0.035	35.48	0.168	35.276	-0.036	35.031	-0.281
uL15	A	G	230	35.465	35.325	-0.14	35.449	-0.016	35.516	0.051	35.507	0.042	35.44	-0.025
uL15	A	A	231	34.745	34.637	-0.108	34.617	-0.128	34.781	0.036	34.846	0.101	34.755	0.01
uL15	A	G	232	34.041	33.806	-0.235	34.239	0.198	34.212	0.171	34.493	0.452	34.05	0.009
uL15	A	C	240	12.597	12.525	-0.072	12.573	-0.024	12.444	-0.153	12.227	-0.37	12.44	-0.157
uL15	A	A	241	12.089	12.036	-0.053	12.076	-0.013	12.128	0.039	12.136	0.047	12.023	-0.066
uL15	A	G	242	10.845	10.853	0.008	11.064	0.219	10.966	0.121	10.765	-0.08	10.719	-0.126
uL15	A	U	243	13.439	13.742	0.303	13.943	0.504	13.528	0.089	13.472	0.033	13.861	0.422
uL15	A	A	244	14.809	14.807	-0.002	14.766	-0.043	14.879	0.07	14.876	0.067	14.758	-0.051
uL15	A	G	245	19.992	20.037	0.045	20.011	0.019	20.117	0.125	20.072	0.08	19.834	-0.158
uL15	A	C	246	25.72	25.736	0.016	25.713	-0.007	25.709	-0.011	25.727	0.007	25.877	0.157
uL15	A	G	247	29.67	29.874	0.204	29.838	0.168	29.8	0.13	29.797	0.127	29.808	0.138
uL15	A	G	248	31.774	31.865	0.091	31.828	0.054	32.052	0.278	31.926	0.152	31.785	0.011
uL15	A	C	249	32.271	32.024	-0.247	32.114	-0.157	32.191	-0.08	32.193	-0.078	32.04	-0.231
uL15	A	G	250	26.565	26.499	-0.066	26.488	-0.077	26.628	0.063	26.594	0.029	26.52	-0.045
uL15	A	A	251	24.821	25.034	0.213	24.947	0.126	24.895	0.074	24.718	-0.103	24.874	0.053
uL15	A	G	252	24.918	24.924	0.006	24.948	0.03	24.989	0.071	24.986	0.068	24.878	-0.04
uL15	A	C	253	24.824	24.918	0.094	24.886	0.062	24.864	0.04	24.81	-0.014	24.848	0.024
uL15	A	G	254	25.225	25.299	0.074	25.283	0.058	25.305	0.08	25.158	-0.067	25.098	-0.127
uL15	A	A	256	23.748	23.716	-0.032	23.726	-0.022	23.888	0.14	23.778	0.03	23.645	-0.103
uL15	A	C	257	25.62	25.63	0.01	25.684	0.064	25.487	-0.133	25.524	-0.096	25.527	-0.093
uL15	A	G	258	26.052	25.952	-0.1	26.049	-0.003	25.986	-0.066	26.093	0.041	26.027	-0.025
uL15	A	G	259	24.531	24.45	-0.081	24.511	-0.02	24.483	-0.048	24.688	0.157	24.532	0.001
uL15	A	G	260	24.122	24.104	-0.018	24.059	-0.063	24.021	-0.101	24.215	0.093	24.074	-0.048
uL15	A	G	261	25.873	25.816	-0.057	25.838	-0.035	25.703	-0.17	25.935	0.062	25.862	-0.011
uL15	A	G	389	37.492	37.374	-0.118	37.432	-0.06	37.717	0.225	37.606	0.114	37.35	-0.142
uL15	A	G	410	36.423	36.234	-0.189	36.316	-0.107	36.386	-0.037	36.292	-0.131	36.264	-0.159
uL15	A	G	411	31.936	31.817	-0.119	31.767	-0.169	32.012	0.076	31.749	-0.187	31.802	-0.134
uL15	A	A	412	33.718	33.705	-0.013	33.598	-0.12	33.635	-0.083	33.648	-0.07	33.663	-0.055
uL15	A	U	566	48.773	48.777	0.004	48.802	0.029	48.818	0.045	48.712	-0.061	48.869	0.096
uL15	A	U	567	46.296	46.323	0.027	46.274	-0.022	46.357	0.061	46.119	-0.177	46.329	0.033
uL15	A	U	568	46.792	46.81	0.018	46.775	-0.017	46.741	-0.051	46.597	-0.195	46.794	0.002
uL15	A	U	569	49.091	49.128	0.037	49.067	-0.024	49.176	0.085	49.145	0.054	49.083	-0.008
uL15	A	G	585	45.76	45.77	0.01	45.726	-0.034	45.876	0.116	45.72	-0.04	45.702	-0.058
uL15	A	A	586	42.148	42.153	0.005	42.188	0.04	42.154	0.006	42.072	-0.076	42.139	-0.009
uL15	A	C	587	37.269	37.325	0.056	37.039	-0.23	37.429	0.16	37.323	0.054	37.164	-0.105
uL15	A	U	588	30.801	30.795	-0.006	30.828	0.027	30.843	0.042	30.822	0.021	30.776	-0.025
uL15	A	U	589	29.903	30.204	0.301	30.013	0.11	29.861	-0.042	29.581	-0.322	30.109	0.206
uL15	A	A	590	26.855	26.779	-0.076	26.892	0.037	26.864	0.009	26.649	-0.206	26.807	-0.048
uL15	A	U	593	11.336	11.315	-0.021	11.228	-0.108	11.424	0.088	11.307	-0.029	11.235	-0.101
uL15	A	U	594	8.959	9.064	0.105	9.008	0.049	8.958	-0.001	8.861	-0.098	8.923	-0.036
uL15	A	U	596	16.531	16.558	0.027	16.487	-0.044	16.49	-0.041	16.589	0.058	16.531	0
uL15	A	G	597	21.192	21.221	0.029	21.307	0.115	21.174	-0.018	21.245	0.053	21.373	0.181
uL15	A	U	598	24.625	24.713	0.088	24.764	0.139	24.62	-0.005	24.614	-0.011	24.714	0.089
uL15	A	A	599	25.695	25.603	-0.092	25.677	-0.018	25.754	0.059	25.622	-0.073	25.754	0.059
uL15	A	G	600	25.209	25.112	-0.097	25.058	-0.151	25.197	-0.012	25.165	-0.044	25.226	0.017
uL15	A	C	601	24.213	24.194	-0.019	24.178	-0.035	24.124	-0.089	24.226	0.013	24.287	0.074
uL15	A	A	603	19.747	19.673	-0.074	19.687	-0.06	19.852	0.105	19.815	0.068	19.741	-0.006
uL15	A	G	604	17.84	17.773	-0.067	17.515	-0.325	17.732	-0.108	17.781	-0.059	18.029	0.189
uL15	A	G	605	17.425	17.369	-0.056	17.287	-0.138	17.339	-0.086	17.468	0.043	17.471	0.046
uL15	A	U	606	17.448	17.388	-0.06	17.387	-0.061	17.354	-0.094	17.519	0.071	17.479	0.031
uL15	A	U	607	18.955	18.903	-0.052	18.907	-0.048	18.743	-0.212	18.826	-0.129	18.967	0.012
uL15	A	G	619	25.934	25.822	-0.112	25.911	-0.023	25.881	-0.053	25.741	-0.193	26	0.066
uL15	A	G	620	22.927	22.586	-0.341	22.594	-0.333	22.797	-0.13	22.84	-0.087	22.612	-0.315
uL15	A	A	621	18.058	17.931	-0.127	17.893	-0.165	17.982	-0.076	17.648	-0.41	17.875	-0.183
uL15	A	G	622	16.312	16.216	-0.096	16.213	-0.099	16.446	0.134	16.3	-0.012	16.266	-0.046
uL15	A	C	623	10.148	10.118	-0.03	10.103	-0.045	10.18	0.032	10.016	-0.132	10.049	-0.099
uL15	A	C	624	5.041	5.021	-0.02	5.046	0.005	4.965	-0.076	4.936	-0.105	4.918	-0.123
uL15	A	G	625	1.407	1.389	-0.018	1.379	-0.028	1.427	0.02	1.377	-0.03	1.435	0.028
uL15	A	A	626	6.884	6.787	-0.097	6.907	0.023	6.91	0.026	7.037	0.153	6.879	-0.005
uL15	A	A	627	12.28	12.129	-0.151	12.285	0.005	12.289	0.009	12.377	0.097	12.153	-0.127
uL15	A	G	628	8.962	8.981	0.019	8.995	0.033	8.96	-0.002	9.071	0.109	9.002	0.04
uL15	A	G	629	13.365	13.326	-0.039	13.47	0.105	13.413	0.048	13.445	0.08	13.528	0.163
uL15	A	G	630	18.073	18.075	0.002	18.111	0.038	18.021	-0.052	18.048	-0.025	18.173	0.1
uL15	A	A	631	20.615	20.517	-0.098	20.686	0.071	20.837	0.222	20.691	0.076	20.728	0.113
uL15	A	A	632	17.639	17.463	-0.176	17.595	-0.044	17.684	0.045	17.669	0.03	17.563	-0.076
uL15	A	A	633	19.354	19.381	0.027	19.382	0.028	19.379	0.025	19.554	0.2	19.496	0.142
uL15	A	C	634	23.153	22.791	-0.362	22.872	-0.281	23.248	0.095	23.079	-0.074	22.864	-0.289
uL15	A	C	635	24.014	24.053	0.039	23.962	-0.052	24.042	0.028	24.08	0.066	23.963	-0.051
uL15	A	G	636	24.045	23.997	-0.048	23.975	-0.07	23.954	-0.091	24.084	0.039	23.982	-0.063
uL15	A	A	637	21.566	21.565	-0.001	21.528	-0.038	21.54	-0.026	21.561	-0.005	21.551	-0.015
uL15	A	G	638	24.313	24.218	-0.095	24.296	-0.017	24.18	-0.133	24.229	-0.084	24.325	0.012
uL15	A	U	639	23.855	23.674	-0.181	23.743	-0.112	23.872	0.017	24.021	0.166	23.777	-0.078
uL15	A	C	640	23.733	23.497	-0.236	23.585	-0.148	23.733	0	23.855	0.122	23.55	-0.183
uL15	A	U	641	26.142	26.045	-0.097	26.098	-0.044	26.265	0.123	26.43	0.288	26.136	-0.006
uL15	A	U	642	30.396	30.351	-0.045	30.481	0.085	30.459	0.063	30.619	0.223	30.455	0.059
uL15	A	C	645	32.651	32.459	-0.192	32.69	0.039	32.712	0.061	32.57	-0.081	32.661	0.01
uL15	A	C	650	22.034	21.939	-0.095	21.911	-0.123	22.01	-0.024	21.99	-0.044	22.029	-0.005
uL15	A	G	651	16.197	16.196	-0.001	16.262	0.065	16.191	-0.006	16.196	-0.001	16.229	0.032
uL15	A	U	652	15.186	15.25	0.064	15.434	0.248	15.37	0.184	15.406	0.22	15.232	0.046
uL15	A	U	653	17.298	17.903	0.605	17.124	-0.174	17.35	0.052	17.473	0.175	17.285	-0.013
uL15	A	A	654	19.143	19.395	0.252	18.852	-0.291	19.437	0.294	18.996	-0.147	18.697	-0.446
uL15	A	A	655	16.432	16.498	0.066	16.331	-0.101	16.284	-0.148	16.663	0.231	16.448	0.016
uL15	A	G	656	11.759	11.788	0.029	11.73	-0.029	11.926	0.167	11.807	0.048	11.591	-0.168
uL15	A	U	657	7.207	7.156	-0.051	7.186	-0.021	7.329	0.122	7.269	0.062	7.316	0.109
uL15	A	C	660	20.656	20.737	0.081	20.694	0.038	20.708	0.052	20.621	-0.035	20.734	0.078
uL15	A	A	661	24.464	24.443	-0.021	24.59	0.126	24.571	0.107	24.526	0.062	24.434	-0.03
uL15	A	G	662	26.361	26.308	-0.053	26.394	0.033	26.383	0.022	26.255	-0.106	26.4	0.039
uL15	A	G	663	26.521	26.539	0.018	26.528	0.007	26.59	0.069	26.562	0.041	26.551	0.03
uL15	A	G	664	26.415	26.386	-0.029	26.415	0	26.514	0.099	26.511	0.096	26.499	0.084
uL15	A	U	665	24.544	24.601	0.057	24.581	0.037	24.575	0.031	24.447	-0.097	24.65	0.106
uL15	A	A	666	23.216	23.174	-0.042	23.167	-0.049	23.23	0.014	23.307	0.091	23.142	-0.074
uL15	A	U	667	23.706	23.683	-0.023	23.539	-0.167	23.936	0.23	23.924	0.218	23.651	-0.055
uL15	A	A	668	26.945	27.05	0.105	26.948	0.003	27.216	0.271	27.067	0.122	26.876	-0.069
uL15	A	G	669	31.868	32.053	0.185	31.875	0.007	32.056	0.188	32.043	0.175	31.831	-0.037
uL15	A	A	670	32.643	32.509	-0.134	32.583	-0.06	32.864	0.221	32.67	0.027	32.49	-0.153
uL15	A	C	671	30.997	31.067	0.07	31.066	0.069	31.002	0.005	30.561	-0.436	30.887	-0.11
uL15	A	C	672	35.856	35.923	0.067	35.893	0.037	35.919	0.063	36.026	0.17	35.842	-0.014
uL15	A	C	673	40.888	40.981	0.093	40.964	0.076	40.978	0.09	40.955	0.067	40.99	0.102
uL15	A	G	674	45.601	45.62	0.019	45.659	0.058	45.568	-0.033	45.553	-0.048	45.657	0.056
uL15	A	A	675	47.862	47.827	-0.035	47.895	0.033	48.047	0.185	47.749	-0.113	47.845	-0.017
uL15	A	A	802	41.509	41.491	-0.018	41.524	0.015	41.68	0.171	41.592	0.083	41.396	-0.113
uL15	A	U	803	37.233	37.274	0.041	37.286	0.053	37.427	0.194	37.327	0.094	37.192	-0.041
uL15	A	A	804	36.584	36.641	0.057	36.585	0.001	36.67	0.086	36.663	0.079	36.509	-0.075
uL15	A	G	805	38.139	38.156	0.017	38.055	-0.084	38.111	-0.028	38.087	-0.052	37.97	-0.169
uL15	A	C	806	40.454	40.595	0.141	40.424	-0.03	40.529	0.075	40.645	0.191	40.312	-0.142
uL15	A	U	807	44.962	44.978	0.016	45.032	0.07	44.995	0.033	44.989	0.027	45.004	0.042
uL15	A	G	808	47.597	47.603	0.006	47.41	-0.187	47.664	0.067	47.754	0.157	47.503	-0.094
uL15	A	G	809	48.732	48.764	0.032	48.72	-0.012	48.715	-0.017	48.709	-0.023	48.809	0.077
uL15	A	U	810	46.773	46.812	0.039	46.773	0	46.868	0.095	46.754	-0.019	46.764	-0.009
uL15	A	U	811	43.549	43.587	0.038	43.572	0.023	43.685	0.136	43.562	0.013	43.587	0.038
uL15	A	C	812	47.269	47.329	0.06	47.25	-0.019	47.285	0.016	47.362	0.093	47.187	-0.082
uL15	A	U	813	46.419	46.488	0.069	46.44	0.021	46.445	0.026	46.529	0.11	46.491	0.072
uL15	A	C	814	47.277	47.435	0.158	47.287	0.01	47.477	0.2	47.318	0.041	47.231	-0.046
uL15	A	C	815	46.654	46.712	0.058	46.635	-0.019	46.685	0.031	46.531	-0.123	46.648	-0.006
uL15	A	C	816	44.758	44.826	0.068	44.801	0.043	44.734	-0.024	44.769	0.011	44.821	0.063
uL15	A	U	824	42.015	42.047	0.032	41.968	-0.047	42	-0.015	42.184	0.169	41.949	-0.066
uL15	A	A	825	39.738	39.753	0.015	39.622	-0.116	39.635	-0.103	39.886	0.148	39.583	-0.155
uL15	A	U	826	38.943	39.013	0.07	38.733	-0.21	38.922	-0.021	39.119	0.176	38.893	-0.05
uL15	A	U	827	39.748	39.669	-0.079	39.711	-0.037	40.035	0.287	39.814	0.066	39.717	-0.031
uL15	A	U	828	39.654	39.061	-0.593	39.181	-0.473	39.687	0.033	38.835	-0.819	39.238	-0.416
uL15	A	A	829	41.587	41.402	-0.185	41.402	-0.185	41.59	0.003	41.828	0.241	41.252	-0.335
uL15	A	G	830	46.149	46.148	-0.001	46.14	-0.009	46.155	0.006	46.204	0.055	46.004	-0.145
uL15	A	G	831	40.895	41.005	0.11	40.973	0.078	40.942	0.047	40.973	0.078	40.91	0.015
uL15	A	U	832	35.437	35.45	0.013	35.284	-0.153	35.466	0.029	35.373	-0.064	35.325	-0.112
uL15	A	A	833	29.964	29.938	-0.026	29.866	-0.098	29.974	0.01	29.897	-0.067	29.898	-0.066
uL15	A	G	834	26.705	26.686	-0.019	26.616	-0.089	26.745	0.04	26.769	0.064	26.593	-0.112
uL15	A	C	835	26.906	26.953	0.047	26.761	-0.145	26.94	0.034	27.008	0.102	26.873	-0.033
uL15	A	C	840	33.823	34.061	0.238	33.934	0.111	33.807	-0.016	33.858	0.035	33.937	0.114
uL15	A	G	841	30.702	30.597	-0.105	30.499	-0.203	30.573	-0.129	30.666	-0.036	30.691	-0.011
uL15	A	U	842	27.964	27.777	-0.187	27.729	-0.235	27.725	-0.239	28.142	0.178	28.017	0.053
uL15	A	G	938	19.924	20.016	0.092	19.94	0.016	19.889	-0.035	19.901	-0.023	19.993	0.069
uL15	A	G	939	18.743	18.79	0.047	18.779	0.036	18.638	-0.105	18.594	-0.149	18.878	0.135
uL15	A	G	940	21.18	21.268	0.088	21.234	0.054	21.193	0.013	21.211	0.031	21.197	0.017
uL15	A	A	941	25.7	25.615	-0.085	25.582	-0.118	25.654	-0.046	25.668	-0.032	25.644	-0.056
uL15	A	G	942	31.155	31.205	0.05	31.207	0.052	31.226	0.071	31.212	0.057	31.221	0.066
uL15	A	A	943	37.231	37.299	0.068	37.226	-0.005	37.229	-0.002	37.162	-0.069	37.151	-0.08
uL15	A	C	944	40.791	40.851	0.06	40.79	-0.001	40.744	-0.047	40.855	0.064	40.934	0.143
uL15	A	A	945	42.898	42.975	0.077	42.858	-0.04	42.85	-0.048	42.984	0.086	42.917	0.019
uL15	A	C	946	47.551	47.447	-0.104	47.461	-0.09	47.52	-0.031	47.608	0.057	47.536	-0.015
uL15	A	A	973	48.118	47.92	-0.198	48.064	-0.054	47.848	-0.27	47.878	-0.24	48.075	-0.043
uL15	A	G	974	49.858	49.995	0.137	49.788	-0.07	49.898	0.04	49.703	-0.155	49.782	-0.076
uL15	A	A	1175	42.689	43.694	1.005	41.937	-0.752	43.801	1.112	43.85	1.161	42.624	-0.065
uL15	A	G	1177	44.036	41.819	-2.217	44.116	0.08	44.385	0.349	43.676	-0.36	42.845	-1.191
uL15	A	G	1187	47.877	47.844	-0.033	47.937	0.06	47.866	-0.011	47.829	-0.048	48.066	0.189
uL15	A	U	1188	44.301	44.318	0.017	44.361	0.06	44.265	-0.036	44.257	-0.044	44.332	0.031
uL15	A	A	1189	41.77	41.777	0.007	41.664	-0.106	41.873	0.103	41.918	0.148	41.844	0.074
uL15	A	G	1190	37.621	37.651	0.03	37.581	-0.04	37.642	0.021	37.701	0.08	37.669	0.048
uL15	A	G	1191	32.465	32.591	0.126	32.624	0.159	32.328	-0.137	32.467	0.002	32.475	0.01
uL15	A	G	1192	29.451	29.496	0.045	29.401	-0.05	29.437	-0.014	29.483	0.032	29.491	0.04
uL15	A	G	1193	29.872	29.968	0.096	29.866	-0.006	29.853	-0.019	29.956	0.084	29.814	-0.058
uL15	A	A	1194	33.138	33.161	0.023	33.27	0.132	33.266	0.128	33.197	0.059	33.236	0.098
uL15	A	G	1195	37.938	37.9	-0.038	37.895	-0.043	38.038	0.1	38.106	0.168	38.004	0.066
uL15	A	C	1196	42.555	42.642	0.087	42.64	0.085	42.636	0.081	42.643	0.088	42.649	0.094
uL15	A	G	1197	46.806	46.873	0.067	46.943	0.137	46.831	0.025	46.727	-0.079	46.977	0.171
uL15	A	U	1198	48.255	48.346	0.091	48.254	-0.001	48.339	0.084	48.183	-0.072	48.417	0.162
uL15	A	U	1199	48.517	48.48	-0.037	48.458	-0.059	48.599	0.082	48.527	0.01	48.599	0.082
uL15	A	G	1202	43.905	43.863	-0.042	43.796	-0.109	43.932	0.027	43.904	-0.001	43.952	0.047
uL15	A	U	1203	44.475	44.347	-0.128	44.386	-0.089	44.578	0.103	44.705	0.23	44.462	-0.013
uL15	A	A	1204	47.772	47.892	0.12	47.712	-0.06	47.927	0.155	47.983	0.211	47.896	0.124
uL15	A	A	1241	48.332	48.398	0.066	48.487	0.155	48.468	0.136	48.362	0.03	48.352	0.02
uL15	A	U	1242	47.91	47.882	-0.028	47.834	-0.076	48.006	0.096	47.934	0.024	47.961	0.051
uL15	A	C	1243	44.038	43.923	-0.115	43.907	-0.131	43.919	-0.119	43.868	-0.17	44.042	0.004
uL15	A	A	1244	37.949	38.082	0.133	38.105	0.156	37.964	0.015	37.912	-0.037	37.976	0.027
uL15	A	G	1245	33.071	33.122	0.051	33.083	0.012	33.162	0.091	33.311	0.24	33.306	0.235
uL15	A	A	1246	31.109	31.112	0.003	31.156	0.047	31.139	0.03	30.952	-0.157	31.209	0.1
uL15	A	A	1247	31.526	31.502	-0.024	31.514	-0.012	31.729	0.203	31.503	-0.023	31.569	0.043
uL15	A	G	1248	36.978	37.096	0.118	37.116	0.138	37.072	0.094	37.026	0.048	37.017	0.039
uL15	A	U	1249	40.238	40.294	0.056	40.374	0.136	40.064	-0.174	40.046	-0.192	40.306	0.068
uL15	A	G	1250	42.299	42.338	0.039	42.442	0.143	42.357	0.058	42.348	0.049	42.312	0.013
uL15	A	C	1251	48.828	48.915	0.087	48.854	0.026	48.875	0.047	48.766	-0.062	48.888	0.06
uL15	A	G	2067	47.507	47.457	-0.05	47.276	-0.231	47.532	0.025	47.543	0.036	47.234	-0.273
uL15	A	U	2068	41.768	41.873	0.105	41.82	0.052	41.884	0.116	41.974	0.206	41.782	0.014
uL15	A	A	2247	48.476	48.599	0.123	48.602	0.126	48.729	0.253	48.542	0.066	48.329	-0.147
uL15	A	C	2248	48.555	48.539	-0.016	48.532	-0.023	48.625	0.07	48.491	-0.064	48.473	-0.082
uL15	A	U	2259	46.191	46.026	-0.165	45.939	-0.252	46.092	-0.099	46.065	-0.126	46.129	-0.062
uL15	A	C	2260	44.442	44.456	0.014	44.357	-0.085	44.485	0.043	44.521	0.079	44.506	0.064
uL15	A	A	2358	35.579	35.526	-0.053	35.624	0.045	35.51	-0.069	35.581	0.002	35.592	0.013
uL15	A	C	2359	30.404	30.425	0.021	30.332	-0.072	30.279	-0.125	30.441	0.037	30.41	0.006
uL15	A	G	2360	27.309	27.272	-0.037	26.979	-0.33	27.328	0.019	27.525	0.216	27.067	-0.242
uL15	A	G	2361	28.084	28.098	0.014	28.083	-0.001	28.143	0.059	28.15	0.066	28.09	0.006
uL15	A	C	2362	34.427	34.429	0.002	34.366	-0.061	34.525	0.098	34.574	0.147	34.488	0.061
uL15	A	G	2391	41.266	41.288	0.022	41.34	0.074	41.25	-0.016	41.422	0.156	41.244	-0.022
uL15	A	A	2392	36.781	36.695	-0.086	36.651	-0.13	36.899	0.118	36.858	0.077	36.838	0.057
uL15	A	U	2393	31.518	31.47	-0.048	31.376	-0.142	31.555	0.037	31.552	0.034	31.441	-0.077
uL15	A	C	2394	28.398	28.357	-0.041	28.295	-0.103	28.462	0.064	28.393	-0.005	28.299	-0.099
uL15	A	C	2395	29.227	29.19	-0.037	29.166	-0.061	29.281	0.054	29.251	0.024	29.161	-0.066
uL15	A	G	2396	33.326	33.198	-0.128	33.099	-0.227	33.43	0.104	33.336	0.01	33.209	-0.117
uL15	A	G	2397	37.933	37.823	-0.11	37.808	-0.125	37.953	0.02	38.115	0.182	37.785	-0.148
uL15	A	C	2403	30.533	30.875	0.342	30.549	0.016	31.47	0.937	30.712	0.179	30.526	-0.007
uL15	A	U	2404	27.357	27.248	-0.109	27.259	-0.098	27.408	0.051	27.436	0.079	27.363	0.006
uL15	A	G	2405	26.016	25.886	-0.13	25.804	-0.212	25.952	-0.064	25.999	-0.017	25.781	-0.235
uL15	A	A	2406	29.486	29.421	-0.065	29.365	-0.121	29.506	0.02	29.304	-0.182	29.47	-0.016
uL15	A	A	2407	30.445	30.35	-0.095	30.454	0.009	30.485	0.04	30.462	0.017	30.384	-0.061
uL15	A	U	2408	29.753	29.608	-0.145	29.691	-0.062	29.909	0.156	29.834	0.081	29.645	-0.108
uL15	A	G	2409	32.848	32.695	-0.153	32.755	-0.093	32.909	0.061	32.958	0.11	32.718	-0.13
uL15	A	G	2410	36.077	35.921	-0.156	35.835	-0.242	35.948	-0.129	35.871	-0.206	35.682	-0.395
uL15	A	G	2414	32.166	32.138	-0.028	32.09	-0.076	32.299	0.133	32.302	0.136	32.184	0.018
uL15	A	G	2415	27.747	27.733	-0.014	27.745	-0.002	27.869	0.122	27.816	0.069	27.737	-0.01
uL15	A	C	2416	25.786	25.75	-0.036	25.764	-0.022	25.835	0.049	25.896	0.11	25.792	0.006
uL15	A	C	2417	28.492	28.469	-0.023	28.42	-0.072	28.578	0.086	28.704	0.212	28.532	0.04
uL15	A	A	2418	33.638	33.626	-0.012	33.574	-0.064	33.722	0.084	33.789	0.151	33.654	0.016
uL15	A	U	2419	38.56	38.57	0.01	38.555	-0.005	38.774	0.214	38.675	0.115	38.526	-0.034
uL15	A	A	2425	43.651	43.583	-0.068	43.558	-0.093	43.786	0.135	43.78	0.129	43.645	-0.006
uL15	A	C	2427	43.933	43.943	0.01	43.783	-0.15	43.788	-0.145	43.834	-0.099	43.826	-0.107
uL15	A	G	2428	40.566	40.54	-0.026	40.395	-0.171	40.644	0.078	40.65	0.084	40.383	-0.183
uL15	A	G	2429	38.694	38.689	-0.005	38.578	-0.116	38.548	-0.146	38.721	0.027	38.577	-0.117
uL15	A	A	2430	39.273	39.05	-0.223	39.012	-0.261	39.197	-0.076	39.019	-0.254	39.566	0.293
uL15	A	U	2431	35.641	36.179	0.538	35.989	0.348	35.582	-0.059	35.675	0.034	35.871	0.23
uL15	A	A	2432	37.474	37.675	0.201	37.533	0.059	37.549	0.075	37.452	-0.022	37.359	-0.115
uL15	A	A	2433	42.803	42.952	0.149	42.929	0.126	43.038	0.235	42.887	0.084	42.755	-0.048
uL16	B	U	77	28.244	28.308	0.064	28.293	0.049	28.354	0.11	28.656	0.412	28.301	0.057
uL16	B	A	78	23.715	23.738	0.023	23.732	0.017	23.919	0.204	23.965	0.25	23.715	0
uL16	B	G	79	22.299	22.306	0.007	22.124	-0.175	22.209	-0.09	22.231	-0.068	22.356	0.057
uL16	B	U	80	25.257	25.319	0.062	25.256	-0.001	25.295	0.038	25.302	0.045	25.413	0.156
uL16	B	G	81	31.034	31.071	0.037	30.949	-0.085	30.947	-0.087	30.982	-0.052	31.027	-0.007
uL16	B	U	82	35.746	35.835	0.089	35.774	0.028	35.768	0.022	35.836	0.09	35.8	0.054
uL16	B	C	88	24.038	24.141	0.103	24.15	0.112	23.934	-0.104	24.046	0.008	24.03	-0.008
uL16	B	U	89	21.201	21.775	0.574	21.257	0.056	21.303	0.102	21.755	0.554	21.456	0.255
uL16	B	C	90	18.093	17.974	-0.119	18.059	-0.034	18.134	0.041	18.075	-0.018	17.957	-0.136
uL16	B	C	91	19.447	19.305	-0.142	19.284	-0.163	19.489	0.042	19.07	-0.377	19.438	-0.009
uL16	B	C	92	24.039	24.089	0.05	24.014	-0.025	23.965	-0.074	23.971	-0.068	24.069	0.03
uL16	B	C	93	29.278	29.317	0.039	29.162	-0.116	29.302	0.024	29.253	-0.025	29.301	0.023
uL16	B	G	100	31.067	31.158	0.091	30.991	-0.076	31.126	0.059	31.162	0.095	31.026	-0.041
uL16	B	A	101	28.421	28.515	0.094	28.476	0.055	28.533	0.112	28.529	0.108	28.429	0.008
uL16	B	G	102	26.946	26.998	0.052	27.087	0.141	26.974	0.028	27.091	0.145	26.989	0.043
uL16	B	U	103	29.28	29.32	0.04	29.269	-0.011	29.333	0.053	29.304	0.024	29.251	-0.029
uL16	B	A	104	33.863	33.964	0.101	33.821	-0.042	33.99	0.127	33.949	0.086	33.879	0.016
uL16	B	G	105	39.201	39.352	0.151	39.352	0.151	39.392	0.191	39.695	0.494	39.275	0.074
uL16	A	U	860	27.453	27.605	0.152	27.485	0.032	27.592	0.139	27.554	0.101	27.505	0.052
uL16	A	A	861	23.772	23.841	0.069	23.754	-0.018	23.844	0.072	23.772	0	23.837	0.065
uL16	A	G	862	20.45	20.413	-0.037	20.486	0.036	20.452	0.002	20.481	0.031	20.481	0.031
uL16	A	A	863	18.669	18.655	-0.014	18.738	0.069	18.735	0.066	18.741	0.072	18.679	0.01
uL16	A	G	864	19.237	19.242	0.005	19.234	-0.003	19.289	0.052	19.24	0.003	19.19	-0.047
uL16	A	C	865	20.466	20.596	0.13	20.7	0.234	20.24	-0.226	20.29	-0.176	20.784	0.318
uL16	A	A	866	23.769	23.653	-0.116	23.64	-0.129	23.742	-0.027	23.818	0.049	23.67	-0.099
uL16	A	C	867	26.507	26.443	-0.064	26.252	-0.255	26.334	-0.173	26.456	-0.051	26.375	-0.132
uL16	A	U	868	27.365	27.391	0.026	27.382	0.017	27.243	-0.122	27.322	-0.043	27.37	0.005
uL16	A	G	869	25.982	25.788	-0.194	25.806	-0.176	25.956	-0.026	25.888	-0.094	25.959	-0.023
uL16	A	U	870	20.371	20.29	-0.081	20.173	-0.198	20.403	0.032	20.358	-0.013	20.37	-0.001
uL16	A	U	871	15.377	15.476	0.099	15.086	-0.291	15.341	-0.036	15.459	0.082	15.233	-0.144
uL16	A	U	872	13.308	13.249	-0.059	13.049	-0.259	13.207	-0.101	13.358	0.05	13.176	-0.132
uL16	A	C	873	14.602	14.551	-0.051	14.605	0.003	14.655	0.053	14.776	0.174	14.668	0.066
uL16	A	G	874	19.085	19	-0.085	19.282	0.197	19.293	0.208	19.2	0.115	19.12	0.035
uL16	A	G	875	24.646	24.903	0.257	25.03	0.384	24.875	0.229	25.05	0.404	24.777	0.131
uL16	A	C	876	29.833	30.216	0.383	30.361	0.528	30.239	0.406	30.221	0.388	30.079	0.246
uL16	A	A	899	21.373	22.328	0.955	26.214	4.841	26.024	4.651	26.191	4.818	22.681	1.308
uL16	A	A	900	23.515	24.351	0.836	26.753	3.238	26.466	2.951	26.568	3.053	24.164	0.649
uL16	A	C	901	25.555	25.881	0.326	27.112	1.557	27.374	1.819	27.325	1.77	25.597	0.042
uL16	A	G	904	27.609	27.685	0.076	27.403	-0.206	27.254	-0.355	27.317	-0.292	27.619	0.01
uL16	A	A	905	24.225	24.195	-0.03	24.001	-0.224	24.055	-0.17	24.017	-0.208	24.091	-0.134
uL16	A	U	906	19.254	19.309	0.055	19.018	-0.236	19.181	-0.073	19.409	0.155	19.029	-0.225
uL16	A	G	907	14.969	14.994	0.025	14.988	0.019	14.838	-0.131	14.978	0.009	14.953	-0.016
uL16	A	C	908	12.631	12.583	-0.048	12.443	-0.188	12.608	-0.023	12.502	-0.129	12.442	-0.189
uL16	A	A	909	14.066	14.113	0.047	14.028	-0.038	13.97	-0.096	14.183	0.117	14.127	0.061
uL16	A	A	910	18.874	18.911	0.037	18.924	0.05	18.823	-0.051	18.867	-0.007	18.855	-0.019
uL16	A	A	911	22.434	22.344	-0.09	22.451	0.017	22.268	-0.166	22.174	-0.26	22.454	0.02
uL16	A	C	912	25.664	25.41	-0.254	25.427	-0.237	25.522	-0.142	25.556	-0.108	25.377	-0.287
uL16	A	U	913	27.54	27.573	0.033	27.51	-0.03	27.426	-0.114	27.642	0.102	27.63	0.09
uL16	A	G	914	30.806	30.712	-0.094	30.656	-0.15	30.771	-0.035	30.808	0.002	30.719	-0.087
uL16	A	G	949	34.14	34.171	0.031	34.253	0.113	34.337	0.197	34.25	0.11	34.287	0.147
uL16	A	G	950	31.679	31.7	0.021	31.616	-0.063	31.673	-0.006	31.593	-0.086	31.544	-0.135
uL16	A	C	951	28.712	28.694	-0.018	28.64	-0.072	28.728	0.016	28.719	0.007	28.652	-0.06
uL16	A	G	952	25.923	25.948	0.025	25.864	-0.059	25.981	0.058	25.888	-0.035	25.979	0.056
uL16	A	G	953	23.258	23.24	-0.018	23.229	-0.029	23.177	-0.081	23.365	0.107	23.119	-0.139
uL16	A	G	954	21.781	21.905	0.124	21.811	0.03	21.904	0.123	21.873	0.092	21.79	0.009
uL16	A	PSU	955	22.321	22.349	0.028	22.287	-0.034	22.333	0.012	22.327	0.006	22.354	0.033
uL16	A	G	956	23.035	23.125	0.09	23.042	0.007	23.134	0.099	22.992	-0.043	23.12	0.085
uL16	A	C	957	21.756	21.811	0.055	21.791	0.035	21.835	0.079	21.737	-0.019	21.732	-0.024
uL16	A	U	958	17.447	17.668	0.221	17.639	0.192	17.581	0.134	17.575	0.128	17.59	0.143
uL16	A	A	959	20.133	20.175	0.042	20.216	0.083	20.018	-0.115	20.036	-0.097	20.277	0.144
uL16	A	A	960	26.041	26.309	0.268	26.339	0.298	26.246	0.205	26.326	0.285	26.271	0.23
uL16	A	C	961	30.786	31.056	0.27	31.109	0.323	30.864	0.078	30.873	0.087	31.093	0.307
uL16	A	G	962	33.819	33.957	0.138	33.791	-0.028	33.6	-0.219	34.001	0.182	33.814	-0.005
uL16	A	U	963	35.474	35.439	-0.035	35.463	-0.011	35.549	0.075	35.532	0.058	35.496	0.022
uL16	A	C	964	36.281	36.284	0.003	36.252	-0.029	36.271	-0.01	36.412	0.131	36.307	0.026
uL16	A	C	965	36.964	37.001	0.037	36.949	-0.015	37.066	0.102	37.189	0.225	37.02	0.056
uL16	A	A	1028	24.598	24.514	-0.084	24.498	-0.1	24.656	0.058	24.784	0.186	24.58	-0.018
uL16	A	A	1029	19.774	19.669	-0.105	19.604	-0.17	19.63	-0.144	19.685	-0.089	19.648	-0.126
uL16	A	C	1030	16.61	16.704	0.094	16.738	0.128	16.675	0.065	16.975	0.365	16.662	0.052
uL16	A	G	1031	20.887	20.987	0.1	20.893	0.006	21.148	0.261	21.144	0.257	21.015	0.128
uL16	A	A	1032	26.351	26.383	0.032	26.345	-0.006	26.522	0.171	26.496	0.145	26.458	0.107
uL16	A	U	1033	30.839	30.981	0.142	31.263	0.424	31.379	0.54	31.369	0.53	31.049	0.21
uL16	A	G	1116	29.009	29.136	0.127	29.355	0.346	30.918	1.909	30.876	1.867	29.356	0.347
uL16	A	C	1117	24.604	24.884	0.28	24.481	-0.123	26.132	1.528	26.063	1.459	24.709	0.105
uL16	A	C	1118	23.149	23.179	0.03	23.607	0.458	23.812	0.663	23.863	0.714	23.061	-0.088
uL16	A	U	1119	24.201	24.192	-0.009	24.167	-0.034	24.469	0.268	24.644	0.443	24.156	-0.045
uL16	A	G	1120	27.878	27.747	-0.131	27.896	0.018	27.742	-0.136	27.986	0.108	27.725	-0.153
uL16	A	C	2248	47.747	47.659	-0.088	47.7	-0.047	47.74	-0.007	47.835	0.088	47.745	-0.002
uL16	A	U	2249	42.572	42.579	0.007	42.636	0.064	42.683	0.111	42.647	0.075	42.45	-0.122
uL16	A	G	2250	36.698	36.642	-0.056	36.638	-0.06	36.615	-0.083	36.768	0.07	36.702	0.004
uL16	A	OMG	2251	38.772	38.846	0.074	38.888	0.116	38.77	-0.002	38.708	-0.064	38.909	0.137
uL16	A	G	2252	43.346	43.367	0.021	43.396	0.05	43.456	0.11	43.257	-0.089	43.377	0.031
uL16	A	G	2253	46.769	46.683	-0.086	46.779	0.01	46.779	0.01	46.843	0.074	46.744	-0.025
uL16	A	C	2254	47.863	47.661	-0.202	47.725	-0.138	47.718	-0.145	47.849	-0.014	47.771	-0.092
uL16	A	G	2255	45.644	45.406	-0.238	45.374	-0.27	45.527	-0.117	45.577	-0.067	45.499	-0.145
uL16	A	G	2256	42.255	42.031	-0.224	42.015	-0.24	42.171	-0.084	42.105	-0.15	42.093	-0.162
uL16	A	U	2257	40.645	40.46	-0.185	40.634	-0.011	40.676	0.031	40.48	-0.165	40.482	-0.163
uL16	A	C	2263	36.246	36.267	0.021	36.294	0.048	36.214	-0.032	36.255	0.009	36.238	-0.008
uL16	A	C	2264	31.315	31.269	-0.046	31.274	-0.041	31.454	0.139	31.367	0.052	31.382	0.067
uL16	A	U	2265	27.424	27.493	0.069	27.43	0.006	27.292	-0.132	27.531	0.107	27.444	0.02
uL16	A	A	2266	27.37	27.362	-0.008	27.441	0.071	27.325	-0.045	27.361	-0.009	27.295	-0.075
uL16	A	A	2267	30.674	30.832	0.158	30.722	0.048	30.823	0.149	30.689	0.015	30.797	0.123
uL16	A	A	2268	32.341	32.198	-0.143	32.193	-0.148	32.311	-0.03	32.605	0.264	32.234	-0.107
uL16	A	A	2273	37.546	37.552	0.006	37.66	0.114	37.495	-0.051	37.56	0.014	37.598	0.052
uL16	A	A	2274	37.098	37.075	-0.023	37.086	-0.012	37.2	0.102	37.121	0.023	37.172	0.074
uL16	A	C	2275	36.367	36.349	-0.018	36.227	-0.14	36.334	-0.033	36.302	-0.065	36.3	-0.067
uL16	A	G	2276	31.125	31.082	-0.043	31.075	-0.05	31.14	0.015	31.203	0.078	31.024	-0.101
uL16	A	G	2277	27.967	27.865	-0.102	27.892	-0.075	28.062	0.095	27.972	0.005	27.987	0.02
uL16	A	A	2278	25.459	25.411	-0.048	25.458	-0.001	25.462	0.003	25.584	0.125	25.466	0.007
uL16	A	G	2279	29.628	29.708	0.08	29.65	0.022	29.654	0.026	29.629	0.001	29.729	0.101
uL16	A	G	2280	35.898	36.066	0.168	35.874	-0.024	36.139	0.241	36.003	0.105	35.957	0.059
uL16	A	A	2328	34.742	34.655	-0.087	34.525	-0.217	34.777	0.035	34.946	0.204	34.566	-0.176
uL16	A	U	2329	31.894	31.827	-0.067	31.828	-0.066	31.925	0.031	31.921	0.027	31.846	-0.048
uL16	A	G	2330	33.122	33.105	-0.017	33.11	-0.012	33.133	0.011	33.082	-0.04	33.084	-0.038
uL16	A	H2U	2449	44.276	44.304	0.028	44.315	0.039	44.359	0.083	44.32	0.044	44.381	0.105
uL16	A	A	2450	43.169	43.114	-0.055	43.176	0.007	43.289	0.12	43.262	0.093	43.116	-0.053
uL16	A	A	2451	42.135	41.958	-0.177	42.064	-0.071	42.149	0.014	42.194	0.059	42.126	-0.009
uL16	A	C	2452	43.318	43.224	-0.094	43.249	-0.069	43.314	-0.004	43.271	-0.047	43.293	-0.025
uL16	A	A	2453	43.739	43.465	-0.274	43.418	-0.321	43.565	-0.174	43.295	-0.444	43.426	-0.313
uL16	A	G	2458	26.508	26.478	-0.03	26.413	-0.095	26.546	0.038	26.592	0.084	26.351	-0.157
uL16	A	A	2459	22.616	22.553	-0.063	22.655	0.039	22.529	-0.087	22.758	0.142	22.648	0.032
uL16	A	U	2460	21.687	21.179	-0.508	21.269	-0.418	21.303	-0.384	21.432	-0.255	21.375	-0.312
uL16	A	A	2461	25.886	25.119	-0.767	25.278	-0.608	25.367	-0.519	25.5	-0.386	25.557	-0.329
uL16	A	C	2462	29.708	29.16	-0.548	29.162	-0.546	29.278	-0.43	29.368	-0.34	29.448	-0.26
uL16	A	C	2466	24.926	24.913	-0.013	24.844	-0.082	24.998	0.072	25.044	0.118	24.897	-0.029
uL16	A	C	2467	21.899	21.914	0.015	21.868	-0.031	22.087	0.188	21.989	0.09	21.953	0.054
uL16	A	A	2468	20.941	21.02	0.079	20.834	-0.107	21.041	0.1	21.229	0.288	20.967	0.026
uL16	A	A	2469	21.812	22.076	0.264	22.014	0.202	22.091	0.279	21.428	-0.384	21.975	0.163
uL16	A	G	2470	24.081	24.298	0.217	24.301	0.22	24.388	0.307	24.728	0.647	24.499	0.418
uL16	A	A	2471	29.232	29.606	0.374	29.561	0.329	29.463	0.231	29.746	0.514	29.416	0.184
uL16	A	G	2472	34.162	34.383	0.221	34.349	0.187	34.263	0.101	34.438	0.276	34.388	0.226
uL16	A	U	2474	36.14	36.336	0.196	36.272	0.132	36.221	0.081	36.067	-0.073	36.547	0.407
uL16	A	C	2475	33.868	34.302	0.434	33.968	0.1	34.105	0.237	33.97	0.102	33.684	-0.184
uL16	A	A	2476	30.411	30.517	0.106	30.377	-0.034	30.779	0.368	30.722	0.311	30.313	-0.098
uL16	A	U	2477	31.547	31.7	0.153	31.569	0.022	31.9	0.353	31.921	0.374	31.721	0.174
uL16	A	A	2482	22.058	22.154	0.096	22.048	-0.01	22.51	0.452	22.375	0.317	22.451	0.393
uL16	A	C	2483	18.977	19.047	0.07	19.014	0.037	18.998	0.021	19.087	0.11	19.014	0.037
uL16	A	G	2484	13.85	13.903	0.053	14.029	0.179	14.09	0.24	13.888	0.038	14.039	0.189
uL16	A	G	2485	11.823	11.918	0.095	11.949	0.126	11.771	-0.052	11.815	-0.008	11.84	0.017
uL16	A	C	2486	13.302	13.333	0.031	13.387	0.085	13.272	-0.03	13.325	0.023	13.401	0.099
uL16	A	G	2487	18.368	18.271	-0.097	18.212	-0.156	18.302	-0.066	18.379	0.011	18.231	-0.137
uL16	A	G	2488	24.947	24.906	-0.041	24.858	-0.089	24.872	-0.075	24.983	0.036	24.934	-0.013
uL16	A	U	2492	37.53	36.808	-0.722	36.825	-0.705	36.792	-0.738	37.13	-0.4	36.997	-0.533
uL16	A	U	2493	37.91	37.197	-0.713	37.273	-0.637	37.427	-0.483	37.442	-0.468	37.364	-0.546
uL16	A	G	2494	37.154	35.98	-1.174	36.035	-1.119	36.193	-0.961	35.995	-1.159	36.014	-1.14
uL16	A	G	2495	34.538	33.854	-0.684	34.006	-0.532	34.019	-0.519	34.018	-0.52	34.115	-0.423
uL16	A	C	2496	33.531	33.272	-0.259	33.359	-0.172	33.542	0.011	33.628	0.097	33.414	-0.117
uL16	A	A	2497	36.496	36.483	-0.013	36.43	-0.066	36.464	-0.032	36.73	0.234	36.562	0.066
uL16	A	OMC	2498	41.968	41.767	-0.201	41.814	-0.154	41.942	-0.026	42.131	0.163	41.826	-0.142
bL17	A	U	1267	36.564	36.61	0.046	36.621	0.057	36.672	0.108	36.728	0.164	36.621	0.057
bL17	A	A	1269	35.101	35.065	-0.036	35.039	-0.062	35.225	0.124	35.167	0.066	35.114	0.013
bL17	A	C	1270	33.461	33.519	0.058	33.526	0.065	33.528	0.067	33.504	0.043	33.475	0.014
bL17	A	G	1271	31.249	31.296	0.047	31.347	0.098	31.072	-0.177	31.247	-0.002	31.295	0.046
bL17	A	U	1273	29.561	29.54	-0.021	29.444	-0.117	29.544	-0.017	29.547	-0.014	29.533	-0.028
bL17	A	A	1274	28.35	28.388	0.038	28.267	-0.083	28.376	0.026	28.426	0.076	28.305	-0.045
bL17	A	A	1275	23.674	23.678	0.004	23.663	-0.011	23.712	0.038	23.742	0.068	23.633	-0.041
bL17	A	A	1276	21.039	20.969	-0.07	20.928	-0.111	20.894	-0.145	20.962	-0.077	20.886	-0.153
bL17	A	G	1277	15.346	15.333	-0.013	15.27	-0.076	15.292	-0.054	15.35	0.004	15.196	-0.15
bL17	A	C	1278	12.02	11.986	-0.034	12.028	0.008	11.994	-0.026	12.065	0.045	11.95	-0.07
bL17	A	G	1279	12.903	12.898	-0.005	12.867	-0.036	12.905	0.002	12.891	-0.012	12.873	-0.03
bL17	A	G	1280	17.218	17.297	0.079	17.197	-0.021	17.306	0.088	17.302	0.084	17.159	-0.059
bL17	A	G	1281	23.125	23.136	0.011	23.093	-0.032	23.257	0.132	23.341	0.216	23.226	0.101
bL17	A	A	1284	34.207	34.261	0.054	34.284	0.077	34.492	0.285	34.29	0.083	34.308	0.101
bL17	A	A	1285	29.42	29.448	0.028	29.446	0.026	29.574	0.154	29.432	0.012	29.242	-0.178
bL17	A	A	1286	24.622	24.675	0.053	24.575	-0.047	24.889	0.267	24.832	0.21	24.535	-0.087
bL17	A	A	1287	21.218	21.243	0.025	21.167	-0.051	21.357	0.139	21.276	0.058	21.252	0.034
bL17	A	G	1288	21.754	21.694	-0.06	21.616	-0.138	22.018	0.264	22.088	0.334	21.748	-0.006
bL17	A	C	1289	25.966	26.101	0.135	25.986	0.02	26.176	0.21	26.091	0.125	26.045	0.079
bL17	A	G	1292	25.749	25.801	0.052	25.732	-0.017	25.929	0.18	25.892	0.143	25.96	0.211
bL17	A	C	1293	22.347	22.422	0.075	22.419	0.072	22.428	0.081	22.414	0.067	22.31	-0.037
bL17	A	U	1294	18.995	19.114	0.119	19.191	0.196	19.13	0.135	19.127	0.132	18.943	-0.052
bL17	A	C	1295	17.189	17.162	-0.027	17.109	-0.08	17.206	0.017	17.251	0.062	17.097	-0.092
bL17	A	G	1296	18.526	18.477	-0.049	18.499	-0.027	18.616	0.09	18.654	0.128	18.511	-0.015
bL17	A	C	1297	23.277	23.279	0.002	23.26	-0.017	23.31	0.033	23.388	0.111	23.288	0.011
bL17	A	C	1298	28.775	28.712	-0.063	28.701	-0.074	28.764	-0.011	28.818	0.043	28.763	-0.012
bL17	A	U	1326	35.234	35.323	0.089	35.179	-0.055	35.347	0.113	35.369	0.135	35.231	-0.003
bL17	A	A	1327	33.787	33.888	0.101	33.767	-0.02	34.116	0.329	34.109	0.322	33.726	-0.061
bL17	A	A	1328	33.525	33.394	-0.131	33.448	-0.077	33.752	0.227	33.819	0.294	33.493	-0.032
bL17	A	U	1329	34.527	34.53	0.003	34.403	-0.124	34.604	0.077	34.781	0.254	34.486	-0.041
bL17	A	G	1452	32.098	32.156	0.058	32.175	0.077	31.919	-0.179	32.147	0.049	32.058	-0.04
bL17	A	A	1453	24.868	24.926	0.058	24.922	0.054	24.89	0.022	24.831	-0.037	24.87	0.002
bL17	A	C	1454	22.283	22.324	0.041	22.17	-0.113	22.262	-0.021	22.273	-0.01	22.254	-0.029
bL17	A	G	1455	26.289	26.315	0.026	26.185	-0.104	26.231	-0.058	26.372	0.083	26.257	-0.032
bL17	A	G	1456	31.149	31.139	-0.01	31.16	0.011	31.246	0.097	31.174	0.025	31.141	-0.008
bL17	A	U	1457	35.304	35.312	0.008	35.569	0.265	35.726	0.422	35.506	0.202	35.377	0.073
bL17	A	C	1638	29.874	29.858	-0.016	29.826	-0.048	29.972	0.098	29.949	0.075	29.889	0.015
bL17	A	C	1639	26.645	26.575	-0.07	26.549	-0.096	26.697	0.052	26.478	-0.167	26.547	-0.098
bL17	A	G	1645	28.409	28.412	0.003	28.416	0.007	28.358	-0.051	28.361	-0.048	28.443	0.034
bL17	A	C	1646	26.004	26.032	0.028	26.005	0.001	26.053	0.049	26.103	0.099	26.058	0.054
bL17	A	U	1648	30.903	30.971	0.068	30.878	-0.025	31.1	0.197	30.959	0.056	30.852	-0.051
bL17	A	G	1649	24.944	24.971	0.027	24.956	0.012	25.1	0.156	24.988	0.044	24.912	-0.032
bL17	A	A	1650	19.239	19.28	0.041	19.185	-0.054	19.209	-0.03	19.269	0.03	19.19	-0.049
bL17	A	G	1651	15.704	15.708	0.004	15.581	-0.123	15.716	0.012	15.674	-0.03	15.685	-0.019
bL17	A	A	1652	17.005	17.001	-0.004	16.865	-0.14	16.961	-0.044	16.977	-0.028	16.941	-0.064
bL17	A	G	1653	20.851	20.883	0.032	20.859	0.008	20.803	-0.048	20.661	-0.19	20.837	-0.014
bL17	A	A	1654	26.053	25.991	-0.062	26.071	0.018	26.005	-0.048	26.092	0.039	26.064	0.011
bL17	A	A	1655	31.246	31.291	0.045	31.276	0.03	31.223	-0.023	31.236	-0.01	31.237	-0.009
bL17	A	C	1656	36.701	36.723	0.022	36.773	0.072	36.656	-0.045	36.687	-0.014	36.818	0.117
bL17	A	A	1998	38.329	38.294	-0.035	38.357	0.028	38.427	0.098	38.426	0.097	38.384	0.055
bL17	A	C	1999	33.262	33.267	0.005	33.253	-0.009	33.339	0.077	33.324	0.062	33.255	-0.007
bL17	A	C	2000	27.41	27.42	0.01	27.41	0	27.505	0.095	27.48	0.07	27.513	0.103
bL17	A	C	2001	22.849	22.852	0.003	22.863	0.014	22.856	0.007	22.808	-0.041	22.823	-0.026
bL17	A	G	2002	20.454	20.391	-0.063	20.371	-0.083	20.566	0.112	20.457	0.003	20.428	-0.026
bL17	A	A	2003	22.714	22.723	0.009	22.741	0.027	22.73	0.016	22.787	0.073	22.756	0.042
bL17	A	G	2004	26.265	26.261	-0.004	26.318	0.053	26.278	0.013	26.25	-0.015	26.197	-0.068
bL17	A	A	2005	30.442	30.477	0.035	30.386	-0.056	30.458	0.016	30.456	0.014	30.432	-0.01
bL17	A	C	2006	33.246	33.149	-0.097	33.14	-0.106	33.361	0.115	33.312	0.066	33.216	-0.03
bL17	A	U	2007	32.002	31.979	-0.023	32.006	0.004	32.046	0.044	32.065	0.063	32.089	0.087
bL17	A	C	2008	30.258	30.276	0.018	30.266	0.008	30.308	0.05	30.334	0.076	30.355	0.097
bL17	A	A	2009	29.762	29.753	-0.009	29.734	-0.028	29.764	0.002	29.857	0.095	29.797	0.035
bL17	A	G	2010	31.451	31.429	-0.022	31.466	0.015	31.461	0.01	31.635	0.184	31.412	-0.039
bL17	A	U	2011	35.035	35.003	-0.032	34.983	-0.052	35.109	0.074	35.221	0.186	35.003	-0.032
bL17	A	G	2012	39.362	39.382	0.02	39.473	0.111	39.546	0.184	39.582	0.22	39.448	0.086
bL17	A	C	2678	46.151	46.124	-0.027	46.027	-0.124	46.115	-0.036	46.077	-0.074	46.042	-0.109
bL17	A	A	2679	42.165	42.19	0.025	42.034	-0.131	42.186	0.021	42.127	-0.038	42.047	-0.118
bL17	A	U	2680	38.041	38.01	-0.031	38.038	-0.003	38.071	0.03	37.956	-0.085	38.035	-0.006
bL17	A	C	2681	34.744	34.656	-0.088	34.492	-0.252	34.558	-0.186	34.61	-0.134	34.835	0.091
bL17	A	A	2682	33.94	33.95	0.01	33.913	-0.027	33.916	-0.024	33.939	-0.001	34.063	0.123
bL17	A	G	2688	28.504	28.486	-0.018	28.577	0.073	28.537	0.033	28.63	0.126	28.421	-0.083
bL17	A	U	2689	22.791	22.944	0.153	22.81	0.019	22.779	-0.012	23.088	0.297	22.77	-0.021
bL17	A	U	2690	18.694	18.742	0.048	18.545	-0.149	18.821	0.127	18.865	0.171	18.714	0.02
bL17	A	C	2691	15.714	15.705	-0.009	15.83	0.116	15.833	0.119	15.739	0.025	15.697	-0.017
bL17	A	G	2692	17.969	17.965	-0.004	17.931	-0.038	18.025	0.056	18.021	0.052	17.927	-0.042
bL17	A	G	2693	22.327	22.38	0.053	22.399	0.072	22.528	0.201	22.5	0.173	22.474	0.147
bL17	A	G	2694	27.584	27.499	-0.085	27.483	-0.101	27.683	0.099	27.634	0.05	27.533	-0.051
bL17	A	C	2699	32.457	32.533	0.076	32.501	0.044	32.614	0.157	32.512	0.055	32.466	0.009
bL17	A	A	2700	29.2	29.193	-0.007	29.05	-0.15	29.163	-0.037	29.165	-0.035	29.147	-0.053
bL17	A	U	2701	25.657	25.56	-0.097	25.456	-0.201	25.558	-0.099	25.646	-0.011	25.513	-0.144
bL17	A	G	2702	23.781	23.777	-0.004	23.765	-0.016	23.821	0.04	23.901	0.12	23.865	0.084
bL17	A	C	2703	27.874	27.936	0.062	27.716	-0.158	27.793	-0.081	27.853	-0.021	27.899	0.025
bL17	A	C	2704	31.22	31.131	-0.089	31.169	-0.051	31.366	0.146	31.205	-0.015	31.205	-0.015
bL17	A	A	2705	32.178	32.235	0.057	32.11	-0.068	32.186	0.008	32.056	-0.122	32.217	0.039
bL17	A	A	2706	29.076	29.026	-0.05	28.905	-0.171	28.989	-0.087	28.956	-0.12	28.944	-0.132
bL17	A	U	2707	23.513	23.592	0.079	23.474	-0.039	23.653	0.14	23.463	-0.05	23.434	-0.079
bL17	A	G	2708	18.826	18.833	0.007	18.861	0.035	18.997	0.171	18.921	0.095	18.787	-0.039
bL17	A	G	2709	17.434	17.391	-0.043	17.362	-0.072	17.57	0.136	17.45	0.016	17.304	-0.13
bL17	A	C	2710	19.828	19.785	-0.043	19.829	0.001	19.849	0.021	19.867	0.039	19.816	-0.012
bL17	A	A	2711	24.957	24.912	-0.045	24.95	-0.007	25.007	0.05	24.955	-0.002	24.963	0.006
bL17	A	C	2712	30.48	30.493	0.013	30.49	0.01	30.483	0.003	30.588	0.108	30.52	0.04
bL17	A	U	2713	25.84	25.818	-0.022	25.877	0.037	25.848	0.008	25.907	0.067	25.961	0.121
bL17	A	G	2714	24.179	24.208	0.029	24.231	0.052	24.165	-0.014	24.11	-0.069	24.305	0.126
bL17	A	C	2715	29.507	29.608	0.101	29.537	0.03	29.675	0.168	29.647	0.14	29.719	0.212
bL17	A	U	2720	29.308	29.358	0.05	29.359	0.051	29.29	-0.018	29.252	-0.056	29.313	0.005
bL17	A	A	2721	28.137	28.244	0.107	28.158	0.021	28.192	0.055	28.093	-0.044	28.023	-0.114
bL17	A	G	2722	28.037	28.044	0.007	27.994	-0.043	28.058	0.021	28.125	0.088	27.943	-0.094
bL17	A	C	2723	29.773	29.767	-0.006	29.725	-0.048	29.736	-0.037	29.927	0.154	29.657	-0.116
bL17	A	U	2724	33.782	33.8	0.018	33.818	0.036	33.88	0.098	34.089	0.307	33.875	0.093
bL17	A	A	2725	38.798	38.784	-0.014	38.927	0.129	38.89	0.092	38.996	0.198	38.871	0.073
bL17	A	C	2815	27.878	27.96	0.082	27.88	0.002	27.852	-0.026	27.934	0.056	27.952	0.074
bL17	A	G	2816	22.435	22.445	0.01	22.481	0.046	22.428	-0.007	22.478	0.043	22.448	0.013
bL17	A	U	2817	17.657	17.619	-0.038	17.596	-0.061	17.584	-0.073	17.555	-0.102	17.559	-0.098
bL17	A	U	2818	15.537	15.475	-0.062	15.538	0.001	15.448	-0.089	15.45	-0.087	15.595	0.058
bL17	A	G	2819	19.405	19.215	-0.19	19.273	-0.132	19.307	-0.098	19.369	-0.036	19.359	-0.046
bL17	A	A	2820	23.315	23.318	0.003	23.393	0.078	23.366	0.051	23.352	0.037	23.566	0.251
bL17	A	A	2821	30.492	30.398	-0.094	30.59	0.098	30.549	0.057	30.515	0.023	30.418	-0.074
bL17	A	G	2822	31.86	31.818	-0.042	31.876	0.016	31.835	-0.025	31.883	0.023	31.813	-0.047
bL17	A	A	2823	31.582	31.615	0.033	31.539	-0.043	31.584	0.002	31.67	0.088	31.53	-0.052
bL17	A	C	2824	27.262	27.297	0.035	27.027	-0.235	27.225	-0.037	27.22	-0.042	27.21	-0.052
bL17	A	G	2825	27.961	27.83	-0.131	27.836	-0.125	27.935	-0.026	27.884	-0.077	27.869	-0.092
bL17	A	U	2836	25.124	25.085	-0.039	25.221	0.097	25.005	-0.119	25.08	-0.044	25.092	-0.032
bL17	A	A	2837	21.311	21.196	-0.115	21.395	0.084	21.259	-0.052	21.27	-0.041	21.362	0.051
bL17	A	G	2838	15.886	15.926	0.04	15.811	-0.075	15.828	-0.058	15.842	-0.044	15.878	-0.008
bL17	A	G	2839	11.465	11.442	-0.023	11.44	-0.025	11.431	-0.034	11.474	0.009	11.465	0
bL17	A	C	2840	11.463	11.402	-0.061	11.421	-0.042	11.543	0.08	11.538	0.075	11.377	-0.086
bL17	A	C	2841	16.466	16.369	-0.097	16.402	-0.064	16.404	-0.062	16.491	0.025	16.345	-0.121
bL17	A	G	2842	21.783	21.759	-0.024	21.765	-0.018	21.727	-0.056	21.824	0.041	21.66	-0.123
bL17	A	G	2843	26.061	26.028	-0.033	26.002	-0.059	26.024	-0.037	26.096	0.035	25.936	-0.125
bL17	A	A	2850	30.128	30.269	0.141	30.198	0.07	30.372	0.244	29.915	-0.213	30.209	0.081
bL17	A	A	2851	27.829	27.793	-0.036	27.834	0.005	27.951	0.122	27.793	-0.036	27.819	-0.01
bL17	A	G	2852	27.508	27.583	0.075	27.545	0.037	27.603	0.095	27.595	0.087	27.619	0.111
bL17	A	C	2853	31.166	31.274	0.108	31.32	0.154	31.342	0.176	31.381	0.215	31.347	0.181
bL17	A	G	2854	36.764	36.768	0.004	36.695	-0.069	36.759	-0.005	36.831	0.067	36.718	-0.046
bL17	A	U	2866	33.605	33.701	0.096	33.595	-0.01	33.668	0.063	33.539	-0.066	33.713	0.108
bL17	A	G	2869	25.943	25.922	-0.021	25.962	0.019	25.911	-0.032	25.88	-0.063	25.996	0.053
bL17	A	C	2870	20.055	20.041	-0.014	19.981	-0.074	20.009	-0.046	20.07	0.015	20.052	-0.003
bL17	A	U	2871	15.732	15.777	0.045	15.818	0.086	15.823	0.091	15.719	-0.013	15.703	-0.029
bL17	A	A	2872	15.971	16.039	0.068	16.033	0.062	15.835	-0.136	15.883	-0.088	16.219	0.248
bL17	A	A	2873	15.961	15.959	-0.002	16.19	0.229	15.841	-0.12	16.025	0.064	16.172	0.211
bL17	A	C	2874	20.848	20.78	-0.068	20.825	-0.023	20.995	0.147	20.913	0.065	20.653	-0.195
bL17	A	C	2875	25.004	24.919	-0.085	24.897	-0.107	24.92	-0.084	25.03	0.026	24.94	-0.064
bL17	A	G	2876	27.807	27.789	-0.018	27.924	0.117	27.77	-0.037	27.864	0.057	27.806	-0.001
bL17	A	G	2877	28.958	28.913	-0.045	28.939	-0.019	28.666	-0.292	28.801	-0.157	29.014	0.056
bL17	A	U	2878	26.967	26.867	-0.1	26.959	-0.008	26.952	-0.015	27.017	0.05	26.998	0.031
bL17	A	A	2879	24.784	24.84	0.056	24.756	-0.028	24.815	0.031	24.865	0.081	24.798	0.014
bL17	A	C	2880	20.991	21.106	0.115	20.99	-0.001	21.04	0.049	21.15	0.159	21.117	0.126
bL17	A	U	2881	17.136	17.192	0.056	17.069	-0.067	17.356	0.22	17.236	0.1	17.098	-0.038
bL17	A	A	2882	15.84	15.81	-0.03	15.896	0.056	15.906	0.066	15.837	-0.003	15.836	-0.004
bL17	A	A	2883	18.726	18.541	-0.185	18.662	-0.064	18.68	-0.046	18.652	-0.074	18.697	-0.029
bL17	A	U	2884	23.975	23.978	0.003	23.896	-0.079	23.983	0.008	23.958	-0.017	24.052	0.077
uL18	B	U	5	23.531	23.613	0.082	23.61	0.079	23.648	0.117	23.582	0.051	23.479	-0.052
uL18	B	G	6	18.453	18.539	0.086	18.551	0.098	18.55	0.097	18.532	0.079	18.335	-0.118
uL18	B	G	7	13.534	13.651	0.117	13.515	-0.019	13.5	-0.034	13.574	0.04	13.327	-0.207
uL18	B	C	8	10.655	10.631	-0.024	10.758	0.103	10.598	-0.057	10.747	0.092	10.631	-0.024
uL18	B	G	9	12.878	12.899	0.021	12.819	-0.059	12.955	0.077	12.959	0.081	12.803	-0.075
uL18	B	G	10	19.166	19.212	0.046	19.099	-0.067	19.121	-0.045	19.082	-0.084	19.071	-0.095
uL18	B	C	11	24.412	24.514	0.102	24.513	0.101	24.441	0.029	24.464	0.052	24.485	0.073
uL18	B	C	12	28.764	28.835	0.071	29	0.236	28.789	0.025	28.832	0.068	28.857	0.093
uL18	B	C	17	28.934	28.723	-0.211	28.68	-0.254	28.776	-0.158	28.852	-0.082	28.941	0.007
uL18	B	G	18	33.101	33.028	-0.073	32.889	-0.212	33.058	-0.043	33.226	0.125	33.014	-0.087
uL18	B	U	25	27.933	28.182	0.249	27.934	0.001	27.929	-0.004	27.971	0.038	27.916	-0.017
uL18	B	C	26	24.029	24.003	-0.026	23.96	-0.069	24.362	0.333	24.767	0.738	24.151	0.122
uL18	B	C	27	18.457	18.577	0.12	18.362	-0.095	18.64	0.183	18.409	-0.048	18.528	0.071
uL18	B	C	28	14.522	14.61	0.088	14.662	0.14	14.581	0.059	14.622	0.1	14.529	0.007
uL18	B	A	29	15.746	15.908	0.162	15.689	-0.057	15.704	-0.042	15.831	0.085	15.653	-0.093
uL18	B	C	30	19.924	20.054	0.13	19.847	-0.077	20.069	0.145	20.061	0.137	19.823	-0.101
uL18	B	C	31	25.318	25.599	0.281	25.364	0.046	25.343	0.025	25.439	0.121	25.395	0.077
uL18	B	U	32	28.42	28.535	0.115	28.338	-0.082	28.677	0.257	28.453	0.033	28.275	-0.145
uL18	B	G	33	30.143	30.133	-0.01	30.194	0.051	30.035	-0.108	30.23	0.087	30.21	0.067
uL18	B	C	36	28.903	29.437	0.534	28.407	-0.496	28.47	-0.433	29.308	0.405	28.318	-0.585
uL18	B	C	37	25.375	25.506	0.131	25.214	-0.161	25.173	-0.202	25.07	-0.305	25.106	-0.269
uL18	B	C	38	22.751	22.863	0.112	22.443	-0.308	22.788	0.037	22.523	-0.228	22.555	-0.196
uL18	B	A	39	23.101	22.875	-0.226	23.15	0.049	22.986	-0.115	22.916	-0.185	23	-0.101
uL18	B	U	40	25.986	25.704	-0.282	26.116	0.13	26.013	0.027	25.9	-0.086	26.039	0.053
uL18	B	G	41	29.295	29.08	-0.215	29.049	-0.246	29.473	0.178	29.5	0.205	29.212	-0.083
uL18	B	A	45	26.747	26.568	-0.179	26.871	0.124	26.501	-0.246	26.791	0.044	26.993	0.246
uL18	B	A	46	23.152	23.061	-0.091	23.137	-0.015	23.195	0.043	23.096	-0.056	23.065	-0.087
uL18	B	C	47	18.361	17.933	-0.428	18.086	-0.275	18.245	-0.116	18.08	-0.281	18.218	-0.143
uL18	B	U	48	14.388	14.234	-0.154	14.169	-0.219	14.368	-0.02	14.298	-0.09	14.352	-0.036
uL18	B	C	49	13.707	13.555	-0.152	13.494	-0.213	13.598	-0.109	13.764	0.057	13.668	-0.039
uL18	B	A	50	16.747	16.24	-0.507	16.319	-0.428	16.417	-0.33	16.397	-0.35	16.293	-0.454
uL18	B	G	51	20.067	20.281	0.214	20.052	-0.015	19.872	-0.195	20.284	0.217	20.104	0.037
uL18	B	A	52	23.275	23.521	0.246	23.56	0.285	23.154	-0.121	23.041	-0.234	23.448	0.173
uL18	B	A	53	28.147	27.964	-0.183	28.134	-0.013	28.284	0.137	28.141	-0.006	27.904	-0.243
uL18	B	G	54	31.4	31.434	0.034	31.335	-0.065	31.45	0.05	31.384	-0.016	31.399	-0.001
uL18	B	U	55	32.788	32.709	-0.079	32.847	0.059	32.838	0.05	32.87	0.082	32.764	-0.024
uL18	B	A	58	32.4	32.417	0.017	32.351	-0.049	32.361	-0.039	32.507	0.107	32.442	0.042
uL18	B	A	59	29.742	29.749	0.007	29.733	-0.009	29.693	-0.049	29.781	0.039	29.702	-0.04
uL18	B	C	60	25.167	25.154	-0.013	25.237	0.07	25.089	-0.078	24.952	-0.215	25.106	-0.061
uL18	B	G	61	22.491	22.834	0.343	22.528	0.037	22.235	-0.256	22.996	0.505	22.298	-0.193
uL18	B	C	62	24.752	24.833	0.081	24.976	0.224	24.821	0.069	24.852	0.1	24.955	0.203
uL18	B	G	112	25.359	25.457	0.098	25.341	-0.018	25.596	0.237	25.605	0.246	25.355	-0.004
uL18	B	C	113	21.825	21.756	-0.069	21.727	-0.098	21.917	0.092	21.868	0.043	21.787	-0.038
uL18	B	C	114	18.252	18.399	0.147	18.208	-0.044	18.381	0.129	18.436	0.184	18.431	0.179
uL18	B	A	115	15.659	15.874	0.215	15.558	-0.101	15.842	0.183	15.836	0.177	15.804	0.145
uL18	B	G	116	16.08	16.045	-0.035	16.128	0.048	16.37	0.29	16.257	0.177	16.4	0.32
uL18	B	G	117	19.641	19.707	0.066	19.69	0.049	19.752	0.111	19.721	0.08	19.705	0.064
uL18	B	C	118	24.809	24.898	0.089	24.852	0.043	24.876	0.067	24.911	0.102	24.92	0.111
uL18	B	A	119	30.154	30.428	0.274	30.354	0.2	30.272	0.118	30.297	0.143	30.254	0.1
uL18	A	G	2289	34.247	34.334	0.087	34.112	-0.135	34.178	-0.069	34.255	0.008	34.238	-0.009
uL18	A	G	2290	31.254	31.227	-0.027	31.147	-0.107	31.179	-0.075	31.117	-0.137	31.118	-0.136
uL18	A	U	2291	26.467	26.438	-0.029	26.284	-0.183	26.364	-0.103	26.308	-0.159	26.293	-0.174
uL18	A	U	2292	20.596	20.522	-0.074	20.544	-0.052	20.549	-0.047	20.522	-0.074	20.513	-0.083
uL18	A	G	2293	16.346	16.511	0.165	16.2	-0.146	16.436	0.09	16.404	0.058	16.306	-0.04
uL18	A	G	2294	16.283	16.447	0.164	16.239	-0.044	16.386	0.103	16.276	-0.007	16.295	0.012
uL18	A	C	2295	20.152	20.151	-0.001	20.074	-0.078	20.064	-0.088	20.056	-0.096	20.151	-0.001
uL18	A	U	2296	25.17	25.254	0.084	25.095	-0.075	24.902	-0.268	24.968	-0.202	25.183	0.013
uL18	A	A	2297	31.49	31.503	0.013	31.296	-0.194	31.497	0.007	31.333	-0.157	31.431	-0.059
uL18	A	G	2315	34.862	34.628	-0.234	34.623	-0.239	34.757	-0.105	34.694	-0.168	34.866	0.004
uL18	A	G	2316	34.271	34.017	-0.254	33.976	-0.295	33.834	-0.437	34.072	-0.199	34.287	0.016
uL18	A	A	2317	35.395	34.907	-0.488	34.872	-0.523	34.893	-0.502	35.057	-0.338	35.391	-0.004
uL18	A	G	2318	37.074	36.668	-0.406	36.336	-0.738	36.414	-0.66	36.573	-0.501	36.982	-0.092
uL18	A	C	2332	32.073	32.032	-0.041	31.953	-0.12	31.87	-0.203	31.816	-0.257	31.902	-0.171
uL18	A	A	2333	27.639	27.585	-0.054	27.454	-0.185	27.572	-0.067	27.501	-0.138	27.56	-0.079
uL18	A	U	2334	22.047	22.086	0.039	21.666	-0.381	22.013	-0.034	22.011	-0.036	21.737	-0.31
uL18	A	A	2335	20.922	21.137	0.215	21.031	0.109	20.883	-0.039	20.756	-0.166	21.246	0.324
uL18	A	A	2336	26.169	26.164	-0.005	26.07	-0.099	26.191	0.022	26.013	-0.156	25.822	-0.347
uL18	A	G	2337	32.137	32.266	0.129	31.934	-0.203	32.112	-0.025	32.169	0.032	32.185	0.048
uL18	A	C	2338	33.961	34.175	0.214	33.989	0.028	33.955	-0.006	34.013	0.052	34.008	0.047
uL18	A	G	2365	35.62	35.764	0.144	35.977	0.357	35.84	0.22	35.777	0.157	35.768	0.148
uL18	A	A	2366	32.033	31.962	-0.071	32.127	0.094	32.475	0.442	32.234	0.201	32.123	0.09
uL18	A	G	2367	28.247	28.252	0.005	28.541	0.294	28.564	0.317	28.42	0.173	28.306	0.059
uL18	A	C	2368	30.061	30.063	0.002	30.54	0.479	30.425	0.364	30.119	0.058	30.237	0.176
uL18	A	G	2375	22.889	22.737	-0.152	22.462	-0.427	22.999	0.11	22.645	-0.244	22.71	-0.179
uL18	A	A	2376	17.451	17.625	0.174	17.222	-0.229	18.239	0.788	17.557	0.106	17.467	0.016
uL18	A	A	2377	17.56	17.489	-0.071	17.498	-0.062	17.257	-0.303	17.843	0.283	17.682	0.122
uL18	A	A	2378	17.059	16.975	-0.084	17.078	0.019	17.163	0.104	17.316	0.257	17.164	0.105
uL18	A	G	2379	18.475	18.386	-0.089	18.479	0.004	18.218	-0.257	18.483	0.008	18.41	-0.065
uL18	A	C	2380	22.163	22.035	-0.128	22.08	-0.083	21.823	-0.34	22.399	0.236	22.251	0.088
uL18	A	A	2381	26.62	26.597	-0.023	26.744	0.124	26.956	0.336	26.645	0.025	26.589	-0.031
uL18	A	G	2382	31.698	31.77	0.072	31.816	0.118	31.705	0.007	31.743	0.045	31.731	0.033
uL18	A	U	2384	35.516	35.589	0.073	35.538	0.022	35.675	0.159	35.652	0.136	35.63	0.114
uL18	A	C	2385	33.753	33.778	0.025	33.823	0.07	33.918	0.165	33.876	0.123	33.725	-0.028
uL18	A	A	2386	36.771	36.692	-0.079	36.685	-0.086	36.763	-0.008	36.895	0.124	36.723	-0.048
bL19	1	G	158	28.223	28.964	0.741	28.812	0.589	29.514	1.291	29.227	1.004	28.348	0.125
bL19	1	G	159	24.837	26.247	1.41	26.323	1.486	26.149	1.312	25.784	0.947	25.196	0.359
bL19	1	A	160	26.937	27.669	0.732	27.76	0.823	28.526	1.589	28.323	1.386	26.574	-0.363
bL19	1	A	336	27.111	27.139	0.028	26.702	-0.409	26.623	-0.488	26.977	-0.134	27.136	0.025
bL19	1	G	337	28.118	28.42	0.302	27.671	-0.447	27.659	-0.459	28.151	0.033	28.146	0.028
bL19	1	A	338	31.391	31.35	-0.041	30.718	-0.673	30.663	-0.728	31.217	-0.174	31.525	0.134
bL19	1	C	339	35.006	34.671	-0.335	34.178	-0.828	34.36	-0.646	34.494	-0.512	35.172	0.166
bL19	1	U	343	34.01	34.425	0.415	35.178	1.168	35.454	1.444	35.407	1.397	34.856	0.846
bL19	1	A	344	29.563	30.508	0.945	31.433	1.87	31.618	2.055	31.445	1.882	30.548	0.985
bL19	1	C	345	23.175	24.73	1.555	25.517	2.342	25.871	2.696	25.509	2.334	24.269	1.094
bL19	1	G	346	18.098	18.706	0.608	19.867	1.769	20.41	2.312	20.087	1.989	19.281	1.183
bL19	1	G	347	19.657	19.303	-0.354	19.494	-0.163	19.885	0.228	19.972	0.315	19.739	0.082
bL19	1	G	348	25.574	24.865	-0.709	25.012	-0.562	24.886	-0.688	24.642	-0.932	25.274	-0.3
bL19	1	A	1430	35.066	33.928	-1.138	33.273	-1.793	33.186	-1.88	35.407	0.341	33.95	-1.116
bL19	1	A	1431	29.425	28.285	-1.14	28.116	-1.309	28.124	-1.301	29.413	-0.012	28.22	-1.205
bL19	1	G	1432	25.831	25.863	0.032	24.916	-0.915	24.865	-0.966	26.293	0.462	24.695	-1.136
bL19	1	A	1433	25.914	26.383	0.469	25.512	-0.402	25.3	-0.614	26.054	0.14	25.151	-0.763
bL19	1	A	1434	25.491	25.925	0.434	25.451	-0.04	25.344	-0.147	25.805	0.314	25.025	-0.466
bL19	1	G	1435	29.961	30.306	0.345	30.096	0.135	29.689	-0.272	30.161	0.2	29.791	-0.17
bL19	1	U	1436	35.07	35.629	0.559	35.181	0.111	34.765	-0.305	35.202	0.132	34.871	-0.199
bL19	1	A	1441	32.01	34.455	2.445	31.258	-0.752	33.313	1.303	34.247	2.237	30.03	-1.98
bL19	1	G	1442	29.831	29.832	0.001	29.431	-0.4	29.874	0.043	29.172	-0.659	28.36	-1.471
bL19	1	C	1443	27.092	27.565	0.473	27.183	0.091	27.531	0.439	27.742	0.65	26.22	-0.872
bL19	1	U	1444	27.743	28.274	0.531	27.94	0.197	27.973	0.23	28.266	0.523	27.37	-0.373
bL19	1	G	1461	25.505	25.783	0.278	25.148	-0.357	25.028	-0.477	25.135	-0.37	25.33	-0.175
bL19	1	C	1462	21.83	22.307	0.477	21.456	-0.374	21.313	-0.517	22.193	0.363	21.211	-0.619
bL19	1	U	1463	22.751	23.45	0.699	22.437	-0.314	22.429	-0.322	23.433	0.682	21.58	-1.171
bL19	1	U	1464	27.237	28.245	1.008	27.114	-0.123	27.128	-0.109	28.087	0.85	25.937	-1.3
bL19	1	A	1465	32.381	33.203	0.822	32.235	-0.146	32.271	-0.11	33.254	0.873	31.279	-1.102
bL19	1	C	1466	36.505	36.884	0.379	36.026	-0.479	35.972	-0.533	37.088	0.583	35.571	-0.934
bL19	1	C	1467	38.835	39.479	0.644	38.431	-0.404	38.184	-0.651	39.172	0.337	37.978	-0.857
bL19	1	A	1468	37.652	38.044	0.392	37.231	-0.421	36.862	-0.79	37.841	0.189	36.878	-0.774
bL19	1	U	1470	35.1	35.426	0.326	34.51	-0.59	34.476	-0.624	35.043	-0.057	34.712	-0.388
bL19	1	U	1471	32.913	33.234	0.321	32.36	-0.553	32.219	-0.694	32.78	-0.133	32.675	-0.238
bL19	1	U	1472	33.637	33.734	0.097	32.909	-0.728	33.123	-0.514	33.551	-0.086	33.305	-0.332
bL19	A	G	1663	26.745	26.7	-0.045	26.629	-0.116	26.673	-0.072	26.75	0.005	26.683	-0.062
bL19	A	A	1664	23.988	23.837	-0.151	23.849	-0.139	23.922	-0.066	24.014	0.026	24.017	0.029
bL19	A	A	1665	20.72	20.671	-0.049	20.653	-0.067	20.748	0.028	20.572	-0.148	20.626	-0.094
bL19	A	G	1666	23.771	23.704	-0.067	23.742	-0.029	23.865	0.094	23.603	-0.168	23.804	0.033
bL19	A	G	1667	29.352	29.3	-0.052	29.275	-0.077	29.138	-0.214	29.498	0.146	29.389	0.037
bL19	A	A	1679	33.848	33.608	-0.24	33.782	-0.066	33.76	-0.088	33.754	-0.094	33.944	0.096
bL19	A	U	1680	34.302	34.083	-0.219	34.04	-0.262	34.109	-0.193	34.053	-0.249	34.294	-0.008
bL19	A	C	1704	34.638	34.761	0.123	34.484	-0.154	34.499	-0.139	34.63	-0.008	34.523	-0.115
bL19	A	A	1705	34.312	34.375	0.063	34.034	-0.278	34.207	-0.105	34.221	-0.091	34.306	-0.006
bL19	A	C	1706	35.536	35.678	0.142	35.17	-0.366	34.821	-0.715	34.924	-0.612	35.444	-0.092
bL19	A	G	1750	35.578	35.711	0.133	35.352	-0.226	35.461	-0.117	35.813	0.235	35.777	0.199
bL19	A	U	1751	31.667	31.693	0.026	31.542	-0.125	31.509	-0.158	31.535	-0.132	31.534	-0.133
bL19	A	C	1752	27.861	27.988	0.127	27.832	-0.029	27.869	0.008	28.025	0.164	27.669	-0.192
bL19	A	G	1753	24.109	24.041	-0.068	24.003	-0.106	23.949	-0.16	24.001	-0.108	24.082	-0.027
bL19	A	A	1754	20.703	20.613	-0.09	20.544	-0.159	20.538	-0.165	20.6	-0.103	20.721	0.018
bL19	A	A	1755	24.095	24.054	-0.041	24.071	-0.024	24.004	-0.091	24.086	-0.009	24.214	0.119
bL19	A	G	1756	29.74	29.713	-0.027	29.622	-0.118	29.581	-0.159	29.783	0.043	29.911	0.171
bL19	A	A	1757	34.761	34.778	0.017	34.586	-0.175	34.485	-0.276	34.716	-0.045	34.999	0.238
bL19	A	G	1989	34.253	33.991	-0.262	33.982	-0.271	34.168	-0.085	34.03	-0.223	34.149	-0.104
bL19	A	C	1990	31.136	30.881	-0.255	30.868	-0.268	30.977	-0.159	30.764	-0.372	31.039	-0.097
bL19	A	U	1991	30.097	29.924	-0.173	29.894	-0.203	29.962	-0.135	29.837	-0.26	30.131	0.034
bL19	A	C	2681	28.017	28.002	-0.015	28.003	-0.014	28.088	0.071	28.012	-0.005	28.072	0.055
bL19	A	A	2682	21.999	21.975	-0.024	21.841	-0.158	21.881	-0.118	22.038	0.039	22.014	0.015
bL19	A	C	2683	16.761	16.86	0.099	16.698	-0.063	16.944	0.183	16.793	0.032	16.732	-0.029
bL19	A	U	2684	12.368	12.446	0.078	12.416	0.048	12.422	0.054	12.378	0.01	12.354	-0.014
bL19	A	G	2685	12.207	12.205	-0.002	12.214	0.007	12.281	0.074	12.282	0.075	12.298	0.091
bL19	A	G	2686	17.679	17.67	-0.009	17.693	0.014	17.712	0.033	17.788	0.109	17.78	0.101
bL19	A	U	2687	22.605	22.676	0.071	22.608	0.003	22.634	0.029	22.669	0.064	22.655	0.05
bL19	A	G	2688	27.043	27.086	0.043	27.051	0.008	26.993	-0.05	26.864	-0.179	27.087	0.044
bL19	A	U	2689	27.394	27.342	-0.052	27.472	0.078	27.302	-0.092	27.309	-0.085	27.524	0.13
bL19	A	G	2693	26.837	26.849	0.012	26.774	-0.063	26.676	-0.161	26.818	-0.019	26.809	-0.028
bL19	A	G	2694	26.876	26.839	-0.037	26.784	-0.092	26.802	-0.074	26.942	0.066	26.819	-0.057
bL19	A	U	2695	28.991	28.987	-0.004	28.937	-0.054	29.016	0.025	29.149	0.158	29.092	0.101
bL19	A	U	2696	33.873	33.95	0.077	33.89	0.017	33.927	0.054	33.979	0.106	33.96	0.087
bL19	A	A	2706	36.389	36.472	0.083	36.272	-0.117	36.307	-0.082	36.314	-0.075	36.333	-0.056
bL19	A	U	2707	33.868	33.97	0.102	33.794	-0.074	33.933	0.065	33.758	-0.11	33.889	0.021
bL19	A	C	2716	30.537	30.552	0.015	30.454	-0.083	30.393	-0.144	30.322	-0.215	30.418	-0.119
bL19	A	C	2717	23.834	23.839	0.005	23.812	-0.022	23.787	-0.047	23.689	-0.145	23.822	-0.012
bL19	A	G	2718	18.45	18.541	0.091	18.431	-0.019	18.441	-0.009	18.438	-0.012	18.624	0.174
bL19	A	G	2719	15.59	15.606	0.016	15.606	0.016	15.646	0.056	15.666	0.076	15.617	0.027
bL19	A	U	2720	17.595	17.636	0.041	17.519	-0.076	17.752	0.157	17.757	0.162	17.607	0.012
bL19	A	A	2721	20.293	20.233	-0.06	20.31	0.017	20.326	0.033	20.372	0.079	20.374	0.081
bL19	A	G	2722	25.091	25.207	0.116	25.164	0.073	25.281	0.19	25.242	0.151	25.262	0.171
bL19	A	C	2723	29.371	29.493	0.122	29.541	0.17	29.499	0.128	29.481	0.11	29.488	0.117
bL19	A	A	2727	23.239	23.124	-0.115	23.177	-0.062	23.294	0.055	23.221	-0.018	23.245	0.006
bL19	A	U	2728	20.738	20.698	-0.04	20.669	-0.069	20.601	-0.137	20.944	0.206	20.62	-0.118
bL19	A	G	2729	22.918	23.249	0.331	22.904	-0.014	22.941	0.023	22.924	0.006	22.887	-0.031
bL19	A	U	2836	40.508	40.575	0.067	40.795	0.287	40.786	0.278	40.699	0.191	40.721	0.213
bL19	A	G	2843	27.001	27.015	0.014	27.05	0.049	27.093	0.092	26.889	-0.112	27.049	0.048
bL19	A	G	2844	21.289	21.304	0.015	21.254	-0.035	21.358	0.069	21.292	0.003	21.267	-0.022
bL19	A	U	2845	16.449	16.516	0.067	16.472	0.023	16.624	0.175	16.544	0.095	16.422	-0.027
bL19	A	G	2846	14.253	14.4	0.147	14.372	0.119	14.366	0.113	14.309	0.056	14.318	0.065
bL19	A	U	2847	15.218	15.241	0.023	15.271	0.053	15.221	0.003	15.22	0.002	15.307	0.089
bL19	A	G	2848	18.178	18.421	0.243	18.481	0.303	18.041	-0.137	18.315	0.137	18.532	0.354
bL19	A	U	2849	21.077	21.242	0.165	21.033	-0.044	21.425	0.348	21.249	0.172	21.18	0.103
bL19	A	A	2850	26.57	26.515	-0.055	26.45	-0.12	26.57	0	26.621	0.051	26.5	-0.07
bL19	A	A	2851	30.913	31.031	0.118	30.901	-0.012	30.895	-0.018	30.846	-0.067	30.957	0.044
bL19	A	G	2852	36.646	36.683	0.037	36.713	0.067	36.581	-0.065	36.621	-0.025	36.728	0.082
bL19	A	U	2861	34.472	34.499	0.027	34.283	-0.189	34.443	-0.029	34.455	-0.017	34.39	-0.082
bL19	A	G	2862	28.546	28.548	0.002	28.448	-0.098	28.576	0.03	28.593	0.047	28.506	-0.04
bL19	A	C	2863	25.567	25.561	-0.006	25.554	-0.013	25.54	-0.027	25.659	0.092	25.514	-0.053
bL19	A	G	2864	25.286	25.365	0.079	25.263	-0.023	25.443	0.157	25.367	0.081	25.142	-0.144
bL19	A	U	2865	26.638	26.685	0.047	26.512	-0.126	26.565	-0.073	26.424	-0.214	26.57	-0.068
bL19	A	U	2866	28.242	28.248	0.006	28.073	-0.169	28.146	-0.096	28.191	-0.051	28.15	-0.092
bL19	A	G	2867	21.948	21.924	-0.024	21.862	-0.086	21.892	-0.056	21.938	-0.01	22.035	0.087
bL19	A	A	2868	22.055	22.124	0.069	22.03	-0.025	22.102	0.047	22.081	0.026	22.111	0.056
bL19	A	G	2869	27.022	27.114	0.092	27.073	0.051	27.069	0.047	27.117	0.095	27.053	0.031
bL19	A	C	2874	30.388	30.408	0.02	30.306	-0.082	30.429	0.041	30.692	0.304	30.267	-0.121
bL19	A	C	2875	28.795	28.969	0.174	28.837	0.042	28.996	0.201	28.829	0.034	28.793	-0.002
bL19	A	G	2876	30.071	30.276	0.205	30.227	0.156	30.316	0.245	30.294	0.223	30.191	0.12
bL19	A	G	2877	33.828	33.998	0.17	34.09	0.262	34.268	0.44	34.232	0.404	33.974	0.146
bL19	A	U	2878	39.077	39.164	0.087	39.169	0.092	39.58	0.503	39.469	0.392	39.135	0.058
bL20	A	C	16	36.737	36.68	-0.057	36.711	-0.026	36.797	0.06	36.809	0.072	36.764	0.027
bL20	A	G	17	31.885	31.92	0.035	31.864	-0.021	31.894	0.009	31.984	0.099	31.862	-0.023
bL20	A	U	18	27.499	27.558	0.059	27.496	-0.003	27.582	0.083	27.522	0.023	27.434	-0.065
bL20	A	A	19	25.723	25.843	0.12	25.724	0.001	25.8	0.077	25.803	0.08	25.736	0.013
bL20	A	C	20	27.765	27.744	-0.021	27.537	-0.228	27.896	0.131	27.923	0.158	27.689	-0.076
bL20	A	A	21	32.774	32.659	-0.115	32.688	-0.086	32.788	0.014	32.892	0.118	32.692	-0.082
bL20	A	C	22	38.382	38.318	-0.064	38.277	-0.105	38.39	0.008	38.537	0.155	38.229	-0.153
bL20	A	A	28	48.517	48.425	-0.092	48.466	-0.051	48.546	0.029	48.571	0.054	48.533	0.016
bL20	A	U	29	45.887	45.852	-0.035	45.827	-0.06	45.925	0.038	45.912	0.025	45.792	-0.095
bL20	A	G	30	45.761	45.722	-0.039	45.706	-0.055	45.778	0.017	45.895	0.134	45.32	-0.441
bL20	A	C	31	48.999	48.999	0	48.932	-0.067	48.964	-0.035	49.098	0.099	48.976	-0.023
bL20	A	G	512	45.661	45.656	-0.005	45.621	-0.04	45.686	0.025	46.007	0.346	45.652	-0.009
bL20	A	A	513	42.009	42.016	0.007	41.94	-0.069	42.003	-0.006	41.983	-0.026	42.051	0.042
bL20	A	A	514	36.912	36.858	-0.054	36.766	-0.146	36.894	-0.018	37.02	0.108	36.868	-0.044
bL20	A	A	515	34.77	34.796	0.026	34.752	-0.018	34.687	-0.083	34.779	0.009	34.805	0.035
bL20	A	C	516	34.764	34.805	0.041	34.717	-0.047	34.888	0.124	34.8	0.036	34.828	0.064
bL20	A	C	517	37.879	37.766	-0.113	37.611	-0.268	37.968	0.089	37.9	0.021	37.822	-0.057
bL20	A	G	518	40.226	40.089	-0.137	40.093	-0.133	40.38	0.154	40.263	0.037	40.27	0.044
bL20	A	U	519	41.227	41.34	0.113	41.158	-0.069	41.238	0.011	41.275	0.048	41.323	0.096
bL20	A	G	530	22.775	22.841	0.066	22.75	-0.025	22.716	-0.059	22.942	0.167	22.783	0.008
bL20	A	C	531	20.555	20.57	0.015	20.484	-0.071	20.577	0.022	20.507	-0.048	20.478	-0.077
bL20	A	A	532	18.618	18.629	0.011	18.698	0.08	18.623	0.005	18.636	0.018	18.593	-0.025
bL20	A	G	533	19.777	19.523	-0.254	19.834	0.057	19.804	0.027	19.834	0.057	19.802	0.025
bL20	A	U	534	14.301	14.385	0.084	14.269	-0.032	14.364	0.063	14.401	0.1	14.337	0.036
bL20	A	G	535	9.04	9.156	0.116	9.117	0.077	9.125	0.085	9.107	0.067	9.09	0.05
bL20	A	G	536	5.625	5.671	0.046	5.639	0.014	5.683	0.058	5.805	0.18	5.647	0.022
bL20	A	G	537	8.394	8.391	-0.003	8.425	0.031	8.428	0.034	8.56	0.166	8.455	0.061
bL20	A	A	538	14.073	14.021	-0.052	14.008	-0.065	14.15	0.077	13.903	-0.17	14.045	-0.028
bL20	A	G	539	20.146	20.194	0.048	20.178	0.032	20.122	-0.024	20.161	0.015	20.231	0.085
bL20	A	C	550	19.357	19.047	-0.31	18.803	-0.554	21.874	2.517	21.264	1.907	19.217	-0.14
bL20	A	U	552	19.829	19.587	-0.242	19.645	-0.184	19.744	-0.085	19.807	-0.022	19.78	-0.049
bL20	A	G	553	21.09	20.93	-0.16	21.148	0.058	21.2	0.11	21.386	0.296	21.089	-0.001
bL20	A	U	554	21.612	21.529	-0.083	21.502	-0.11	21.581	-0.031	21.637	0.025	21.508	-0.104
bL20	A	G	555	21.523	21.626	0.103	21.688	0.165	21.407	-0.116	21.705	0.182	21.645	0.122
bL20	A	A	556	18.75	19.039	0.289	19.044	0.294	18.814	0.064	19.079	0.329	19.12	0.37
bL20	A	U	558	17.787	17.766	-0.021	17.81	0.023	17.748	-0.039	17.811	0.024	17.839	0.052
bL20	A	G	559	14.351	14.351	0	14.379	0.028	14.279	-0.072	14.437	0.086	14.334	-0.017
bL20	A	C	560	13.439	13.458	0.019	13.483	0.044	13.437	-0.002	13.57	0.131	13.418	-0.021
bL20	A	G	561	15.136	15.045	-0.091	15.166	0.03	15.127	-0.009	15.215	0.079	15.13	-0.006
bL20	A	U	562	19.057	19.005	-0.052	19.106	0.049	19.093	0.036	18.962	-0.095	19.031	-0.026
bL20	A	A	563	21.846	21.718	-0.128	21.704	-0.142	21.774	-0.072	21.836	-0.01	21.613	-0.233
bL20	A	C	564	23.809	23.764	-0.045	23.609	-0.2	23.952	0.143	23.927	0.118	23.806	-0.003
bL20	A	C	565	27.582	27.638	0.056	27.653	0.071	27.691	0.109	27.706	0.124	27.718	0.136
bL20	A	U	566	32.836	32.898	0.062	32.836	0	33.025	0.189	32.862	0.026	32.801	-0.035
bL20	A	U	571	30.496	30.418	-0.078	30.469	-0.027	30.551	0.055	30.491	-0.005	30.514	0.018
bL20	A	A	572	27.07	27.103	0.033	27.219	0.149	27.11	0.04	26.93	-0.14	27.217	0.147
bL20	A	U	573	29.481	29.548	0.067	29.582	0.101	29.818	0.337	29.796	0.315	29.592	0.111
bL20	A	A	574	33.862	33.905	0.043	33.821	-0.041	34.02	0.158	33.974	0.112	33.851	-0.011
bL20	A	G	577	41.824	41.832	0.008	41.883	0.059	41.819	-0.005	41.795	-0.029	41.861	0.037
bL20	A	G	578	41.263	41.243	-0.02	41.291	0.028	41.357	0.094	41.375	0.112	41.233	-0.03
bL20	A	G	579	40.475	40.448	-0.027	40.437	-0.038	40.565	0.09	40.543	0.068	40.463	-0.012
bL20	A	U	580	36.031	36.04	0.009	35.967	-0.064	36.19	0.159	36.189	0.158	36.027	-0.004
bL20	A	C	581	34.48	34.424	-0.056	34.41	-0.07	34.556	0.076	34.603	0.123	34.423	-0.057
bL20	A	A	582	35.959	35.93	-0.029	35.941	-0.018	36.021	0.062	36.113	0.154	36.05	0.091
bL20	A	G	583	39.86	39.951	0.091	39.918	0.058	39.827	-0.033	40.017	0.157	39.939	0.079
bL20	A	C	584	43.853	43.818	-0.035	43.82	-0.033	43.888	0.035	43.981	0.128	43.872	0.019
bL20	A	G	585	46.577	46.637	0.06	46.532	-0.045	46.609	0.032	46.618	0.041	46.633	0.056
bL20	A	A	586	46.808	46.771	-0.037	46.665	-0.143	46.74	-0.068	46.687	-0.121	46.829	0.021
bL20	A	C	587	45.538	45.519	-0.019	45.698	0.16	45.738	0.2	45.772	0.234	45.69	0.152
bL20	A	U	588	48.588	48.669	0.081	48.605	0.017	48.794	0.206	48.654	0.066	48.635	0.047
bL20	A	G	809	39.35	39.41	0.06	39.287	-0.063	39.431	0.081	39.322	-0.028	39.316	-0.034
bL20	A	U	810	37.237	37.197	-0.04	37.177	-0.06	37.218	-0.019	37.166	-0.071	37.243	0.006
bL20	A	U	811	36.4	36.373	-0.027	36.413	0.013	36.373	-0.027	36.447	0.047	36.451	0.051
bL20	A	C	812	32.898	32.906	0.008	32.886	-0.012	32.966	0.068	32.917	0.019	32.898	0
bL20	A	U	813	29.866	29.838	-0.028	29.852	-0.014	29.973	0.107	29.803	-0.063	29.8	-0.066
bL20	A	C	814	26.264	26.213	-0.051	26.298	0.034	26.211	-0.053	26.279	0.015	26.362	0.098
bL20	A	C	815	25.529	25.541	0.012	25.541	0.012	25.613	0.084	25.782	0.253	25.557	0.028
bL20	A	C	816	27.763	27.771	0.008	27.711	-0.052	27.901	0.138	27.853	0.09	27.699	-0.064
bL20	A	A	972	28.116	28.105	-0.011	28.099	-0.017	28.149	0.033	28.102	-0.014	28.085	-0.031
bL20	A	G	974	26.428	26.355	-0.073	26.389	-0.039	26.562	0.134	26.634	0.206	26.482	0.054
bL20	A	A	975	22.682	22.607	-0.075	22.707	0.025	22.662	-0.02	22.646	-0.036	22.644	-0.038
bL20	A	G	976	17.195	17.166	-0.029	17.283	0.088	17.233	0.038	17.17	-0.025	17.206	0.011
bL20	A	G	977	14.089	14.046	-0.043	14.007	-0.082	14.167	0.078	14.122	0.033	14.121	0.032
bL20	A	G	978	16.699	16.679	-0.02	16.637	-0.062	16.625	-0.074	16.722	0.023	16.756	0.057
bL20	A	A	979	21.853	21.823	-0.03	21.722	-0.131	21.849	-0.004	21.858	0.005	21.816	-0.037
bL20	A	A	981	21.968	21.853	-0.115	21.728	-0.24	22.016	0.048	22.021	0.053	21.55	-0.418
bL20	A	C	982	22.598	22.58	-0.018	22.548	-0.05	22.651	0.053	22.583	-0.015	22.496	-0.102
bL20	A	A	983	25.598	25.923	0.325	25.784	0.186	25.394	-0.204	26.626	1.028	25.923	0.325
bL20	A	G	989	23.917	23.809	-0.108	23.852	-0.065	23.981	0.064	23.936	0.019	23.766	-0.151
bL20	A	A	990	21.146	21.122	-0.024	21.034	-0.112	21.175	0.029	21.094	-0.052	21.11	-0.036
bL20	A	C	991	20.227	20.255	0.028	20.211	-0.016	20.208	-0.019	20.22	-0.007	20.104	-0.123
bL20	A	C	992	16.942	16.935	-0.007	16.947	0.005	17.006	0.064	16.971	0.029	16.955	0.013
bL20	A	G	993	12.522	12.582	0.06	12.612	0.09	12.606	0.084	12.603	0.081	12.532	0.01
bL20	A	C	994	8.482	8.515	0.033	8.481	-0.001	8.455	-0.027	8.42	-0.062	8.471	-0.011
bL20	A	C	995	5.848	5.882	0.034	5.862	0.014	5.821	-0.027	5.948	0.1	5.821	-0.027
bL20	A	A	996	9.893	9.882	-0.011	9.836	-0.057	10.083	0.19	9.938	0.045	9.943	0.05
bL20	A	G	997	13.447	13.444	-0.003	13.298	-0.149	13.415	-0.032	13.339	-0.108	13.538	0.091
bL20	A	C	998	18.105	18.168	0.063	18.123	0.018	18.232	0.127	18.151	0.046	18.133	0.028
bL20	A	U	999	22.184	22.185	0.001	22.118	-0.066	22.146	-0.038	22.281	0.097	22.17	-0.014
bL20	A	A	1000	24.257	24.338	0.081	24.307	0.05	24.22	-0.037	24.285	0.028	24.36	0.103
bL20	A	U	1004	25.357	25.339	-0.018	25.431	0.074	25.356	-0.001	25.476	0.119	25.469	0.112
bL20	A	C	1005	26.049	26.249	0.2	26.344	0.295	26.24	0.191	26.377	0.328	26.253	0.204
bL20	A	C	1006	23.224	23.388	0.164	23.257	0.033	23.103	-0.121	23.064	-0.16	23.24	0.016
bL20	A	C	1007	20.053	19.971	-0.082	19.972	-0.081	20.078	0.025	19.805	-0.248	19.979	-0.074
bL20	A	A	1008	16.985	16.98	-0.005	16.994	0.009	17.046	0.061	16.943	-0.042	16.98	-0.005
bL20	A	A	1009	16.11	16.119	0.009	16.086	-0.024	15.995	-0.115	16.063	-0.047	16.092	-0.018
bL20	A	A	1010	17.624	17.676	0.052	17.695	0.071	17.845	0.221	18.106	0.482	17.6	-0.024
bL20	A	G	1011	22.637	22.644	0.007	22.557	-0.08	22.566	-0.071	22.654	0.017	22.624	-0.013
bL20	A	U	1012	27.316	27.372	0.056	27.375	0.059	27.308	-0.008	27.556	0.24	27.446	0.13
bL20	A	C	1013	32.758	32.761	0.003	32.647	-0.111	32.687	-0.071	32.776	0.018	32.715	-0.043
bL20	A	A	1014	35.329	35.356	0.027	35.263	-0.066	35.352	0.023	35.424	0.095	35.307	-0.022
bL20	A	U	1015	40.198	40.166	-0.032	40.157	-0.041	40.308	0.11	40.349	0.151	40.261	0.063
bL20	A	A	1143	33.795	33.754	-0.041	33.696	-0.099	33.762	-0.033	33.907	0.112	33.759	-0.036
bL20	A	C	1150	35.127	35.053	-0.074	35.123	-0.004	34.74	-0.387	34.791	-0.336	34.99	-0.137
bL20	A	A	1151	30.697	30.786	0.089	30.382	-0.315	31.05	0.353	30.829	0.132	30.755	0.058
bL20	A	C	1152	24.542	24.515	-0.027	24.57	0.028	24.525	-0.017	24.459	-0.083	24.515	-0.027
bL20	A	C	1153	18.621	18.539	-0.082	18.548	-0.073	18.658	0.037	18.608	-0.013	18.529	-0.092
bL20	A	G	1154	13.822	13.68	-0.142	13.606	-0.216	13.768	-0.054	13.725	-0.097	13.747	-0.075
bL20	A	A	1155	12.275	12.235	-0.04	12.455	0.18	12.392	0.117	12.419	0.144	12.289	0.014
bL20	A	A	1156	11.366	11.291	-0.075	11.397	0.031	11.373	0.007	11.346	-0.02	11.358	-0.008
bL20	A	G	1157	16.815	16.845	0.03	16.893	0.078	16.876	0.061	16.876	0.061	16.848	0.033
bL20	A	C	1158	21.071	21.075	0.004	21.088	0.017	20.985	-0.086	21.068	-0.003	21.163	0.092
bL20	A	G	1160	23.47	23.186	-0.284	23.491	0.021	23.556	0.086	23.167	-0.303	23.147	-0.323
bL20	A	C	1161	22.749	22.819	0.07	22.662	-0.087	22.698	-0.051	22.812	0.063	22.833	0.084
bL20	A	G	1185	27.066	26.965	-0.101	27.097	0.031	27.204	0.138	27.018	-0.048	27.248	0.182
bL20	A	G	1186	24.864	24.856	-0.008	24.895	0.031	24.924	0.06	24.838	-0.026	25.014	0.15
bL20	A	G	1187	24.623	24.725	0.102	24.545	-0.078	24.758	0.135	24.743	0.12	24.428	-0.195
bL20	A	U	1188	29.368	29.405	0.037	29.334	-0.034	29.497	0.129	29.393	0.025	29.367	-0.001
bL20	A	C	1196	37.312	37.305	-0.007	37.296	-0.016	37.32	0.008	37.317	0.005	37.244	-0.068
bL20	A	G	1197	36.57	36.549	-0.021	36.409	-0.161	36.623	0.053	36.71	0.14	36.464	-0.106
bL20	A	U	1198	39.71	39.753	0.043	39.74	0.03	39.672	-0.038	39.7	-0.01	39.713	0.003
bL20	A	U	1199	43.965	44.192	0.227	43.965	0	44.097	0.132	44.232	0.267	44.034	0.069
bL20	A	C	1200	49.782	49.757	-0.025	49.718	-0.064	49.766	-0.016	49.738	-0.044	49.87	0.088
bL20	A	A	1214	44.336	44.286	-0.05	44.39	0.054	44.121	-0.215	44.184	-0.152	44.374	0.038
bL20	A	G	1215	42.089	42.072	-0.017	42.056	-0.033	42.039	-0.05	42.1	0.011	42.012	-0.077
bL20	A	G	1216	39.507	39.56	0.053	39.459	-0.048	39.599	0.092	39.488	-0.019	39.628	0.121
bL20	A	U	1217	36.505	36.558	0.053	36.484	-0.021	36.513	0.008	36.559	0.054	36.411	-0.094
bL20	A	G	1218	32.356	32.422	0.066	32.258	-0.098	32.351	-0.005	32.423	0.067	32.136	-0.22
bL20	A	U	1219	27.939	27.946	0.007	27.881	-0.058	27.706	-0.233	27.802	-0.137	27.934	-0.005
bL20	A	G	1220	25.492	25.544	0.052	25.497	0.005	25.429	-0.063	25.13	-0.362	25.478	-0.014
bL20	A	C	1221	24.382	24.43	0.048	24.289	-0.093	24.374	-0.008	24.266	-0.116	24.276	-0.106
bL20	A	U	1222	24.689	24.785	0.096	24.53	-0.159	24.777	0.088	24.542	-0.147	24.504	-0.185
bL20	A	U	1224	23.979	24.014	0.035	23.824	-0.155	23.946	-0.033	23.96	-0.019	23.906	-0.073
bL20	A	G	1225	22.923	22.884	-0.039	22.952	0.029	22.854	-0.069	22.969	0.046	22.993	0.07
bL20	A	A	1226	25.852	25.897	0.045	25.877	0.025	26.04	0.188	26.155	0.303	25.989	0.137
bL20	A	G	1227	30.527	30.581	0.054	30.761	0.234	30.704	0.177	30.776	0.249	30.72	0.193
bL20	A	G	1228	34.105	34.037	-0.068	33.957	-0.148	34.049	-0.056	34.17	0.065	34.037	-0.068
bL20	A	C	1229	36.743	36.809	0.066	36.746	0.003	36.66	-0.083	36.807	0.064	36.854	0.111
bL20	A	U	1240	47.332	47.216	-0.116	47.306	-0.026	47.214	-0.118	47.182	-0.15	47.164	-0.168
bL20	A	A	1241	46.553	46.417	-0.136	46.164	-0.389	46.323	-0.23	46.488	-0.065	46.616	0.063
bL20	A	U	1249	46.288	46.263	-0.025	46.165	-0.123	46.379	0.091	46.481	0.193	46.346	0.058
bL20	A	G	1250	41.903	41.867	-0.036	41.838	-0.065	41.91	0.007	41.947	0.044	41.924	0.021
bL20	A	C	1251	36.882	36.769	-0.113	36.721	-0.161	36.85	-0.032	36.702	-0.18	36.718	-0.164
bL20	A	G	1252	33.162	33.231	0.069	33.18	0.018	33.348	0.186	33.301	0.139	33.082	-0.08
bL20	A	A	1253	37.979	37.988	0.009	37.906	-0.073	38.069	0.09	38.085	0.106	38.035	0.056
bL20	A	A	1254	40.144	40.156	0.012	40.249	0.105	40.279	0.135	40.239	0.095	40.243	0.099
bL20	A	U	1255	45.35	45.27	-0.08	45.169	-0.181	45.558	0.208	45.414	0.064	45.174	-0.176
bL20	A	G	1256	45.241	45.119	-0.122	44.977	-0.264	45.464	0.223	45.537	0.296	44.945	-0.296
bL20	A	C	1257	48.111	48.04	-0.071	48.065	-0.046	48.139	0.028	48.129	0.018	48.086	-0.025
bL20	A	A	1262	44.818	44.895	0.077	44.825	0.007	44.844	0.026	45.023	0.205	44.818	0
bL20	A	U	1263	42.188	42.125	-0.063	42.212	0.024	42.203	0.015	42.375	0.187	42.204	0.016
bL20	A	A	1264	41.854	41.565	-0.289	41.715	-0.139	41.897	0.043	42.058	0.204	41.682	-0.172
bL20	A	U	2017	41.632	41.541	-0.091	41.627	-0.005	41.763	0.131	41.686	0.054	41.588	-0.044
bL20	A	G	2018	36.743	36.731	-0.012	36.645	-0.098	36.813	0.07	36.814	0.071	36.739	-0.004
[truncated: 1,435 more rows]
