# Supplementary material for: The role of ribosomal protein networks in ribosome dynamics
Source: Nucleic Acids Res. 2025 Jan 10;53(1):gkae1308. doi: 10.1093/nar/gkae1308 (PMC11711686; doi:10.1093/nar/gkae1308)
Supplement: gkae1308_Supplemental_Files [file gkae1308_supplemental_files.zip › Supplementary_DATA2.xlsx]

## Sheet: SSU
protein res		nb	RNA ch	base	nb	D step1	D step2	dif 2-1	D step 3	dif 3-1	D step 4	dif 4-1	D step 5	dif 5-1	D step 6	dif 6-1
uS2	HIS	18	1	G	829	17.498	17.253	-0.245	16.882	-0.616	17.188	-0.31	17.18	-0.318	17.697	0.199
uS2	HIS	18	1	G	830	13.23	13.24	0.01	13.163	-0.067	13.397	0.167	13.413	0.183	13.36	0.13
uS2	HIS	18	1	A	831	12.563	12.673	0.11	12.719	0.156	12.784	0.221	12.907	0.344	12.746	0.183
uS2	HIS	18	1	G	832	16.074	16.133	0.059	16.312	0.238	16.358	0.284	16.689	0.615	16.187	0.113
uS2	HIS	18	1	C	848	17.202	17.224	0.022	17.078	-0.124	17.044	-0.158	17.351	0.149	17.325	0.123
uS2	HIS	18	1	G	849	18.138	18.251	0.113	18.144	0.006	18.552	0.414	17.884	-0.254	18.355	0.217
uS2	HIS	39	1	G	829	15.263	15.054	-0.209	14.703	-0.56	15.041	-0.222	15.003	-0.26	15.494	0.231
uS2	HIS	39	1	G	830	12.015	12.095	0.08	12.106	0.091	12.255	0.24	12.235	0.22	12.147	0.132
uS2	HIS	39	1	A	831	12.755	12.917	0.162	13.011	0.256	13.09	0.335	13.183	0.428	12.867	0.112
uS2	HIS	39	1	G	832	16.927	16.997	0.07	17.235	0.308	17.293	0.366	17.688	0.761	17.003	0.076
uS2	HIS	39	1	G	847	17.615	18.377	0.762	18.253	0.638	17.41	-0.205	18.252	0.637	18.227	0.612
uS2	HIS	39	1	C	848	13.937	13.929	-0.008	13.97	0.033	13.635	-0.302	14.197	0.26	14.104	0.167
uS2	HIS	39	1	G	849	13.84	13.894	0.054	13.846	0.006	14.198	0.358	13.72	-0.12	14.073	0.233
uS2	HIS	39	1	U	850	18.202	18.38	0.178	18.399	0.197	18.272	0.07	18.306	0.104	18.646	0.444
uS2	GLU	78	1	G	1099	16.929	16.74	-0.189	16.699	-0.23	16.558	-0.371	16.196	-0.733	17.035	0.106
uS2	GLU	78	1	C	1100	17.242	17.192	-0.05	17.152	-0.09	17.456	0.214	17.571	0.329	17.143	-0.099
uS2	HIS	94	1	U	1085	19.577	19.604	0.027	19.494	-0.083	19.352	-0.225	19.357	-0.22	19.509	-0.068
uS2	HIS	94	1	C	1097	19.135	18.367	-0.768	18.298	-0.837	18.157	-0.978	16.836	-2.299	18.643	-0.492
uS2	HIS	94	1	C	1098	14.127	13.441	-0.686	13.24	-0.887	13.034	-1.093	11.526	-2.601	13.781	-0.346
uS2	HIS	94	1	G	1099	9.672	9.518	-0.154	9.393	-0.279	9.212	-0.46	8.627	-1.045	9.802	0.13
uS2	HIS	94	1	C	1100	9.325	9.242	-0.083	9.11	-0.215	9.621	0.296	9.781	0.456	9.149	-0.176
uS2	HIS	94	1	A	1101	11.537	11.925	0.388	11.857	0.32	12.123	0.586	12.887	1.35	11.691	0.154
uS2	HIS	94	1	A	1102	16.326	16.272	-0.054	16.371	0.045	16.503	0.177	16.717	0.391	16.313	-0.013
uS2	HIS	94	1	C	1103	13.084	13.037	-0.047	12.997	-0.087	13.31	0.226	13.131	0.047	12.944	-0.14
uS2	HIS	94	1	G	1104	14.288	14.273	-0.015	14.229	-0.059	14.218	-0.07	13.589	-0.699	14.068	-0.22
uS2	ASP	116	1	C	1097	19.844	19.483	-0.361	19.535	-0.309	19.891	0.047	19.898	0.054	19.585	-0.259
uS2	ASP	116	1	G	1104	14.959	14.931	-0.028	14.848	-0.111	15.187	0.228	15.692	0.733	14.843	-0.116
uS2	ASP	116	1	A	1105	14.372	14.461	0.089	14.447	0.075	14.619	0.247	14.73	0.358	14.295	-0.077
uS2	ASP	116	1	G	1106	17.688	17.837	0.149	17.838	0.15	17.891	0.203	17.663	-0.025	17.687	-0.001
uS2	GLU	118	1	C	1097	18.936	18.49	-0.446	18.528	-0.408	18.785	-0.151	18.794	-0.142	18.657	-0.279
uS2	GLU	118	1	C	1098	18.241	18.146	-0.095	18.113	-0.128	18.438	0.197	18.907	0.666	18.222	-0.019
uS2	GLU	118	1	G	1104	15.991	15.924	-0.067	15.849	-0.142	16.157	0.166	16.404	0.413	15.793	-0.198
uS2	GLU	118	1	A	1105	16.943	17.023	0.08	16.999	0.056	17.064	0.121	16.882	-0.061	16.804	-0.139
uS2	ASP	127	1	A	1155	18.382	17.873	-0.509	17.416	-0.966	16.971	-1.411	14.479	-3.903	18.251	-0.131
uS2	GLU	133	1	U	1095	18.708	18.398	-0.31	18.601	-0.107	18.788	0.08	18.708	0	18.615	-0.093
uS2	GLU	133	1	C	1096	13.839	13.504	-0.335	13.742	-0.097	13.902	0.063	14.271	0.432	13.699	-0.14
uS2	GLU	133	1	C	1097	12.163	12.351	0.188	12.445	0.282	12.77	0.607	14.029	1.866	12.318	0.155
uS2	GLU	133	1	C	1098	15.392	15.869	0.477	16.003	0.611	16.461	1.069	18.096	2.704	15.658	0.266
uS2	GLU	133	1	G	1104	18.836	18.649	-0.187	18.693	-0.143	18.831	-0.005	18.986	0.15	18.699	-0.137
uS2	GLU	133	1	A	1105	16.328	16.195	-0.133	16.285	-0.043	16.093	-0.235	15.787	-0.541	16.15	-0.178
uS2	GLU	133	1	G	1106	17.569	17.616	0.047	17.56	-0.009	17.238	-0.331	16.606	-0.963	17.352	-0.217
uS2	GLU	133	1	A	1111	17.12	16.629	-0.491	16.47	-0.65	16.057	-1.063	15.585	-1.535	16.786	-0.334
uS2	GLU	133	1	C	1112	15.938	15.428	-0.51	15.123	-0.815	14.524	-1.414	14.308	-1.63	15.556	-0.382
uS2	GLU	133	1	C	1113	18.358	17.907	-0.451	17.729	-0.629	16.887	-1.471	16.68	-1.678	18.16	-0.198
uS2	GLU	133	1	A	1155	19.153	18.875	-0.278	18.313	-0.84	18.081	-1.072	15.916	-3.237	19.053	-0.1
uS2	GLU	133	1	C	1158	14.105	13.466	-0.639	13.412	-0.693	14.195	0.09	11.324	-2.781	14.166	0.061
uS2	GLU	133	1	U	1159	11.452	11.344	-0.108	11.338	-0.114	10.981	-0.471	9.22	-2.232	11.758	0.306
uS2	GLU	133	1	A	1170	14.431	14.459	0.028	14.566	0.135	15.615	1.184	15.301	0.87	14.758	0.327
uS2	GLU	133	1	A	1171	13.476	13.313	-0.163	13.41	-0.066	14.239	0.763	14.25	0.774	13.509	0.033
uS2	GLU	133	1	C	1172	18.901	18.595	-0.306	18.761	-0.14	19.145	0.244	18.432	-0.469	18.941	0.04
uS2	GLU	133	1	U	1183	18.733	18.329	-0.404	18.065	-0.668	18.365	-0.368	16.923	-1.81	18.733	0
uS2	GLU	133	1	G	1184	19.546	18.884	-0.662	18.879	-0.667	18.875	-0.671	16.503	-3.043	19.553	0.007
uS2	GLU	140	1	U	1085	17.072	16.981	-0.091	17.019	-0.053	17.133	0.061	17.565	0.493	16.838	-0.234
uS2	GLU	140	1	U	1095	18.463	18.076	-0.387	18.243	-0.22	18.33	-0.133	18.049	-0.414	18.366	-0.097
uS2	GLU	140	1	C	1096	13.654	13.101	-0.553	13.104	-0.55	13.117	-0.537	12.7	-0.954	13.381	-0.273
uS2	GLU	140	1	C	1097	9.056	8.575	-0.481	8.608	-0.448	8.857	-0.199	8.919	-0.137	8.754	-0.302
uS2	GLU	140	1	C	1098	9.005	9.027	0.022	9.045	0.04	9.502	0.497	10.392	1.387	9.058	0.053
uS2	GLU	140	1	G	1099	13.124	13.245	0.121	13.217	0.093	14.061	0.937	14.935	1.811	13.024	-0.1
uS2	GLU	140	1	C	1100	17.637	17.839	0.202	17.838	0.201	18.622	0.985	19.558	1.921	17.641	0.004
uS2	GLU	140	1	C	1103	14.054	13.938	-0.116	14.085	0.031	14.29	0.236	14.629	0.575	13.96	-0.094
uS2	GLU	140	1	G	1104	10.627	10.445	-0.182	10.461	-0.166	10.616	-0.011	10.569	-0.058	10.402	-0.225
uS2	GLU	140	1	A	1105	11.737	11.738	0.001	11.729	-0.008	11.554	-0.183	10.92	-0.817	11.512	-0.225
uS2	GLU	140	1	G	1106	16.188	16.302	0.114	16.288	0.1	15.98	-0.208	15.188	-1	16.043	-0.145
uS2	GLU	140	1	U	1159	18.232	18.011	-0.221	17.936	-0.296	17.261	-0.971	15.064	-3.168	18.335	0.103
uS2	GLU	140	1	A	1169	17.285	16.122	-1.163	17.193	-0.092	16.659	-0.626	16.432	-0.853	17.106	-0.179
uS2	GLU	140	1	A	1170	13.515	13.075	-0.44	13.147	-0.368	13.684	0.169	12.38	-1.135	13.824	0.309
uS2	GLU	140	1	A	1171	14.834	14.527	-0.307	14.291	-0.543	14.801	-0.033	13.982	-0.852	14.794	-0.04
uS2	GLU	142	1	C	1096	18.129	17.59	-0.539	17.533	-0.596	17.412	-0.717	16.877	-1.252	17.865	-0.264
uS2	GLU	142	1	C	1097	12.597	11.981	-0.616	11.975	-0.622	12.024	-0.573	11.757	-0.84	12.243	-0.354
uS2	GLU	142	1	C	1098	9.754	9.642	-0.112	9.591	-0.163	9.769	0.015	10.3	0.546	9.694	-0.06
uS2	GLU	142	1	G	1099	12.082	12.118	0.036	12.106	0.024	12.866	0.784	13.647	1.565	12.018	-0.064
uS2	GLU	142	1	C	1100	16.608	16.796	0.188	16.811	0.203	17.574	0.966	18.485	1.877	16.608	0
uS2	GLU	142	1	C	1103	15.68	15.568	-0.112	15.675	-0.005	15.948	0.268	16.151	0.471	15.552	-0.128
uS2	GLU	142	1	G	1104	13.161	13.017	-0.144	12.999	-0.162	13.152	-0.009	12.905	-0.256	12.885	-0.276
uS2	GLU	142	1	A	1105	16.205	16.258	0.053	16.216	0.011	16.081	-0.124	15.419	-0.786	15.991	-0.214
uS2	GLU	142	1	U	1168	18.085	19.101	1.016	18.311	0.226	19.835	1.75	18.799	0.714	17.968	-0.117
uS2	GLU	142	1	A	1169	15.738	14.659	-1.079	15.463	-0.275	14.981	-0.757	14.362	-1.376	15.626	-0.112
uS2	GLU	142	1	A	1170	14.006	13.345	-0.661	13.457	-0.549	13.6	-0.406	12.052	-1.954	14.191	0.185
uS2	GLU	142	1	A	1171	17.166	16.768	-0.398	16.51	-0.656	16.67	-0.496	15.626	-1.54	17.027	-0.139
uS2	GLU	145	1	C	1097	16.017	15.336	-0.681	15.323	-0.694	15.413	-0.604	14.762	-1.255	15.587	-0.43
uS2	GLU	145	1	C	1098	13.058	12.679	-0.379	12.565	-0.493	12.723	-0.335	12.491	-0.567	12.887	-0.171
uS2	GLU	145	1	G	1099	13.405	13.397	-0.008	13.315	-0.09	13.858	0.453	14.201	0.796	13.404	-0.001
uS2	GLU	145	1	C	1100	16.395	16.465	0.07	16.373	-0.022	17.137	0.742	17.717	1.322	16.29	-0.105
uS2	GLU	145	1	C	1103	14.721	14.615	-0.106	14.674	-0.047	15.071	0.35	15.291	0.57	14.592	-0.129
uS2	GLU	145	1	G	1104	11.842	11.776	-0.066	11.704	-0.138	11.915	0.073	11.753	-0.089	11.576	-0.266
uS2	GLU	145	1	A	1105	16.015	16.142	0.127	16.061	0.046	16.035	0.02	15.503	-0.512	15.843	-0.172
uS2	GLU	145	1	A	1170	18.825	18.147	-0.678	18.236	-0.589	18.287	-0.538	16.65	-2.175	19.009	0.184
uS2	ASP	153	1	G	1104	17.104	17.195	0.091	17.054	-0.05	17.339	0.235	17.579	0.475	16.982	-0.122
uS2	ASP	159	1	U	1075	18.298	18.361	0.063	18.245	-0.053	18.568	0.27	18.48	0.182	18.01	-0.288
uS2	ASP	165	1	C	1100	15.97	15.645	-0.325	15.457	-0.513	15.196	-0.774	14.186	-1.784	15.745	-0.225
uS2	ASP	165	1	A	1101	14.753	14.669	-0.084	14.504	-0.249	14.567	-0.186	14.221	-0.532	14.572	-0.181
uS2	ASP	167	1	G	830	18.801	18.758	-0.043	18.624	-0.177	18.834	0.033	18.786	-0.015	18.763	-0.038
uS2	ASP	167	1	A	831	19.75	19.707	-0.043	19.714	-0.036	19.785	0.035	19.766	0.016	19.897	0.147
uS2	ASP	167	1	G	858	18.777	18.77	-0.007	18.972	0.195	18.813	0.036	18.647	-0.13	18.86	0.083
uS2	ASP	167	1	G	859	15.487	15.372	-0.115	15.382	-0.105	15.538	0.051	15.557	0.07	15.299	-0.188
uS2	ASP	167	1	A	860	15.523	15.41	-0.113	15.676	0.153	15.486	-0.037	15.409	-0.114	15.782	0.259
uS2	ASP	167	1	G	861	19.555	19.527	-0.028	19.538	-0.017	19.545	-0.01	19.635	0.08	19.727	0.172
uS2	ASP	167	1	U	1076	16.791	16.974	0.183	16.871	0.08	17.107	0.316	17.181	0.39	17.018	0.227
uS2	ASP	167	1	G	1077	18.288	18.24	-0.048	18.387	0.099	18.602	0.314	18.487	0.199	18.276	-0.012
uS2	ASP	167	1	C	1100	15.151	14.781	-0.37	14.566	-0.585	14.149	-1.002	12.892	-2.259	14.916	-0.235
uS2	ASP	167	1	A	1101	12.505	12.261	-0.244	12.098	-0.407	12.068	-0.437	11.38	-1.125	12.241	-0.264
uS2	ASP	167	1	A	1102	17.599	17.475	-0.124	17.624	0.025	17.373	-0.226	17.107	-0.492	17.669	0.07
uS2	HIS	168	1	G	859	17.828	17.704	-0.124	17.691	-0.137	17.865	0.037	17.936	0.108	17.64	-0.188
uS2	HIS	168	1	A	860	18.409	18.334	-0.075	18.545	0.136	18.363	-0.046	18.319	-0.09	18.666	0.257
uS2	HIS	168	1	U	1076	17.351	17.508	0.157	17.443	0.092	17.668	0.317	17.759	0.408	17.555	0.204
uS2	HIS	168	1	G	1077	19.448	19.375	-0.073	19.541	0.093	19.769	0.321	19.691	0.243	19.421	-0.027
uS2	HIS	168	1	G	1099	16.653	16.493	-0.16	16.365	-0.288	15.591	-1.062	14.306	-2.347	16.827	0.174
uS2	HIS	168	1	C	1100	11.675	11.318	-0.357	11.113	-0.562	10.748	-0.927	9.578	-2.097	11.443	-0.232
uS2	HIS	168	1	A	1101	9.9	9.764	-0.136	9.62	-0.28	9.644	-0.256	9.245	-0.655	9.696	-0.204
uS2	HIS	168	1	A	1102	15.613	15.496	-0.117	15.648	0.035	15.461	-0.152	15.283	-0.33	15.675	0.062
uS2	HIS	168	1	C	1103	17.467	17.507	0.04	17.368	-0.099	17.491	0.024	17.038	-0.429	17.399	-0.068
uS2	GLU	169	1	G	859	19.099	18.964	-0.135	18.935	-0.164	19.09	-0.009	19.068	-0.031	18.918	-0.181
uS2	GLU	169	1	A	860	18.842	18.734	-0.108	18.926	0.084	18.739	-0.103	18.634	-0.208	19.083	0.241
uS2	GLU	169	1	U	1075	16.746	16.918	0.172	16.869	0.123	17.186	0.44	17.21	0.464	16.774	0.028
uS2	GLU	169	1	U	1076	15.229	15.35	0.121	15.285	0.056	15.498	0.269	15.541	0.312	15.412	0.183
uS2	GLU	169	1	G	1077	18.228	18.11	-0.118	18.268	0.04	18.476	0.248	18.348	0.12	18.178	-0.05
uS2	GLU	169	1	G	1099	16.899	16.76	-0.139	16.601	-0.298	15.951	-0.948	14.711	-2.188	17.068	0.169
uS2	GLU	169	1	C	1100	12.275	11.896	-0.379	11.606	-0.669	11.46	-0.815	10.293	-1.982	11.974	-0.301
uS2	GLU	169	1	A	1101	9.526	9.44	-0.086	9.222	-0.304	9.317	-0.209	8.964	-0.562	9.329	-0.197
uS2	GLU	169	1	A	1102	14.829	14.711	-0.118	14.851	0.022	14.701	-0.128	14.561	-0.268	14.87	0.041
uS2	GLU	169	1	C	1103	15.888	15.924	0.036	15.771	-0.117	15.976	0.088	15.606	-0.282	15.824	-0.064
uS2	GLU	169	1	G	1104	19.153	19.241	0.088	19.196	0.043	19.081	-0.072	18.511	-0.642	19.079	-0.074
uS2	HIS	170	1	G	858	19.68	19.654	-0.026	19.809	0.129	19.629	-0.051	19.331	-0.349	19.767	0.087
uS2	HIS	170	1	G	859	15.928	15.788	-0.14	15.753	-0.175	15.893	-0.035	15.812	-0.116	15.755	-0.173
uS2	HIS	170	1	A	860	15.283	15.171	-0.112	15.344	0.061	15.159	-0.124	15.041	-0.242	15.515	0.232
uS2	HIS	170	1	G	861	18.637	18.604	-0.033	18.571	-0.066	18.579	-0.058	18.624	-0.013	18.799	0.162
uS2	HIS	170	1	U	1075	14.756	14.944	0.188	14.895	0.139	15.195	0.439	15.246	0.49	14.836	0.08
uS2	HIS	170	1	U	1076	12.237	12.39	0.153	12.3	0.063	12.527	0.29	12.58	0.343	12.445	0.208
uS2	HIS	170	1	G	1077	14.749	14.645	-0.104	14.795	0.046	15.001	0.252	14.859	0.11	14.707	-0.042
uS2	HIS	170	1	G	1084	19.599	19.446	-0.153	19.518	-0.081	19.494	-0.105	19.607	0.008	19.362	-0.237
uS2	HIS	170	1	G	1099	19.157	19.044	-0.113	18.878	-0.279	18.2	-0.957	16.933	-2.224	19.321	0.164
uS2	HIS	170	1	C	1100	14.031	13.631	-0.4	13.326	-0.705	13.077	-0.954	11.76	-2.271	13.73	-0.301
uS2	HIS	170	1	A	1101	9.894	9.641	-0.253	9.412	-0.482	9.414	-0.48	8.664	-1.23	9.612	-0.282
uS2	HIS	170	1	A	1102	14.191	14.065	-0.126	14.2	0.009	13.967	-0.224	13.712	-0.479	14.244	0.053
uS2	HIS	170	1	C	1103	16.583	16.642	0.059	16.471	-0.112	16.616	0.033	16.229	-0.354	16.552	-0.031
uS2	GLU	175	1	A	860	19.065	18.921	-0.144	18.987	-0.078	18.832	-0.233	18.618	-0.447	19.213	0.148
uS2	GLU	175	1	U	1073	18.132	18.286	0.154	18.355	0.223	18.388	0.256	18.346	0.214	18.144	0.012
uS2	GLU	175	1	G	1074	12.441	12.699	0.258	12.6	0.159	12.906	0.465	12.888	0.447	12.574	0.133
uS2	GLU	175	1	U	1075	7.73	7.888	0.158	7.792	0.062	8.157	0.427	8.148	0.418	7.633	-0.097
uS2	GLU	175	1	U	1076	8.716	8.688	-0.028	8.625	-0.091	8.738	0.022	8.595	-0.121	8.786	0.07
uS2	GLU	175	1	G	1077	13.64	13.416	-0.224	13.51	-0.13	13.609	-0.031	13.355	-0.285	13.533	-0.107
uS2	GLU	175	1	U	1078	18.533	18.182	-0.351	18.44	-0.093	18.579	0.046	18.331	-0.202	18.5	-0.033
uS2	GLU	175	1	G	1079	19.127	18.97	-0.157	19.061	-0.066	19.243	0.116	18.885	-0.242	19.12	-0.007
uS2	GLU	175	1	C	1100	18.283	17.926	-0.357	17.556	-0.727	17.658	-0.625	16.614	-1.669	17.94	-0.343
uS2	GLU	175	1	A	1101	13.407	13.291	-0.116	13.035	-0.372	13.125	-0.282	12.684	-0.723	13.229	-0.178
uS2	GLU	175	1	A	1102	15.006	14.908	-0.098	14.977	-0.029	14.865	-0.141	14.727	-0.279	15	-0.006
uS2	GLU	175	1	C	1103	15.591	15.642	0.051	15.467	-0.124	15.736	0.145	15.627	0.036	15.6	0.009
uS2	GLU	175	1	G	1104	17.408	17.591	0.183	17.516	0.108	17.448	0.04	17.283	-0.125	17.469	0.061
uS2	ASP	188	1	G	829	18.076	17.693	-0.383	17.389	-0.687	17.571	-0.505	17.535	-0.541	18.195	0.119
uS2	ASP	188	1	G	830	16.341	16.364	0.023	16.294	-0.047	16.485	0.144	16.422	0.081	16.356	0.015
uS2	ASP	188	1	A	831	17.738	17.788	0.05	17.842	0.104	17.928	0.19	17.954	0.216	17.881	0.143
uS2	ASP	188	1	G	859	19.71	19.642	-0.068	19.715	0.005	19.843	0.133	19.877	0.167	19.536	-0.174
uS2	ASP	188	1	A	860	19.441	19.275	-0.166	19.657	0.216	19.477	0.036	19.369	-0.072	19.685	0.244
uS2	ASP	192	1	U	828	17.768	17.527	-0.241	17.184	-0.584	17.45	-0.318	17.459	-0.309	17.53	-0.238
uS2	ASP	192	1	G	829	15.416	14.992	-0.424	14.795	-0.621	14.807	-0.609	14.792	-0.624	15.416	0
uS2	ASP	192	1	G	830	15.569	15.555	-0.014	15.46	-0.109	15.604	0.035	15.502	-0.067	15.463	-0.106
uS2	ASP	192	1	A	831	18.242	18.19	-0.052	18.226	-0.016	18.315	0.073	18.226	-0.016	18.33	0.088
uS2	ASP	192	1	G	858	18.048	18.026	-0.022	18.205	0.157	18.028	-0.02	17.793	-0.255	18.037	-0.011
uS2	ASP	192	1	G	859	13.224	13.14	-0.084	13.196	-0.028	13.292	0.068	13.173	-0.051	13.061	-0.163
uS2	ASP	192	1	A	860	11.787	11.584	-0.203	11.958	0.171	11.766	-0.021	11.599	-0.188	12.024	0.237
uS2	ASP	192	1	G	861	14.912	14.879	-0.033	14.895	-0.017	14.916	0.004	14.963	0.051	15.076	0.164
uS2	ASP	192	1	U	1076	17.29	17.494	0.204	17.339	0.049	17.567	0.277	17.6	0.31	17.53	0.24
uS2	ASP	192	1	G	1077	17.68	17.675	-0.005	17.774	0.094	17.944	0.264	17.764	0.084	17.695	0.015
uS2	ASP	192	1	A	1101	17.684	17.353	-0.331	17.177	-0.507	17.101	-0.583	16.189	-1.495	17.377	-0.307
uS2	ASP	194	1	U	828	17.871	17.612	-0.259	17.2	-0.671	17.618	-0.253	17.643	-0.228	17.551	-0.32
uS2	ASP	194	1	G	829	17.258	16.818	-0.44	16.734	-0.524	16.626	-0.632	16.591	-0.667	17.183	-0.075
uS2	ASP	194	1	G	830	19.348	19.351	0.003	19.287	-0.061	19.369	0.021	19.234	-0.114	19.191	-0.157
uS2	ASP	194	1	G	859	15.157	15.074	-0.083	15.114	-0.043	15.149	-0.008	14.846	-0.311	15.033	-0.124
uS2	ASP	194	1	A	860	11.821	11.529	-0.292	11.876	0.055	11.697	-0.124	11.379	-0.442	11.985	0.164
uS2	ASP	194	1	G	861	12.604	12.549	-0.055	12.492	-0.112	12.537	-0.067	12.426	-0.178	12.736	0.132
uS2	ASP	194	1	U	1075	19.105	19.293	0.188	19.205	0.1	19.484	0.379	19.552	0.447	19.165	0.06
uS2	ASP	194	1	U	1076	15.758	15.925	0.167	15.74	-0.018	15.934	0.176	15.881	0.123	15.97	0.212
uS2	ASP	194	1	G	1077	16.444	16.407	-0.037	16.458	0.014	16.564	0.12	16.284	-0.16	16.444	0
uS2	ASP	197	1	A	860	19.612	19.319	-0.293	19.628	0.016	19.453	-0.159	19.116	-0.496	19.76	0.148
uS2	ASP	197	1	G	861	19.434	19.367	-0.067	19.26	-0.174	19.316	-0.118	19.099	-0.335	19.533	0.099
uS2	ASP	197	1	U	1076	18.894	18.97	0.076	18.805	-0.089	18.96	0.066	18.81	-0.084	19.047	0.153
uS2	ASP	204	1	C	1100	19.105	18.85	-0.255	18.743	-0.362	18.475	-0.63	17.705	-1.4	18.946	-0.159
uS2	ASP	204	1	A	1101	19.186	19.151	-0.035	19.025	-0.161	19.092	-0.094	18.873	-0.313	19.046	-0.14
uS2	ASP	205	1	C	1100	18.27	18.075	-0.195	18.043	-0.227	17.734	-0.536	17.163	-1.107	18.176	-0.094
uS2	ASP	205	1	A	1101	19.389	19.389	0	19.311	-0.078	19.37	-0.019	19.277	-0.112	19.288	-0.101
uS3	HIS	6	1	G	1057	17.876	17.861	-0.015	17.828	-0.048	17.755	-0.121	17.881	0.005	17.86	-0.016
uS3	HIS	6	1	G	1058	12.784	12.647	-0.137	12.563	-0.221	12.823	0.039	12.849	0.065	12.661	-0.123
uS3	HIS	6	1	C	1059	7.953	7.897	-0.056	7.869	-0.084	7.949	-0.004	8.002	0.049	8.002	0.049
uS3	HIS	6	1	U	1060	8.096	8.068	-0.028	7.915	-0.181	7.868	-0.228	7.86	-0.236	7.871	-0.225
uS3	HIS	6	1	C	1107	17.339	17.366	0.027	17.24	-0.099	17.282	-0.057	18.628	1.289	17.339	0
uS3	HIS	6	1	G	1108	13.093	13.222	0.129	13.121	0.028	13.066	-0.027	13.921	0.828	13.043	-0.05
uS3	HIS	6	1	C	1109	15.432	15.256	-0.176	15.507	0.075	15.444	0.012	15.634	0.202	15.597	0.165
uS3	HIS	6	1	A	1110	18.756	18.597	-0.159	18.56	-0.196	18.613	-0.143	18.663	-0.093	18.727	-0.029
uS3	HIS	6	1	C	1113	19.364	19.485	0.121	19.48	0.116	19.542	0.178	19.614	0.25	19.308	-0.056
uS3	HIS	6	1	C	1114	18.641	18.644	0.003	18.621	-0.02	18.685	0.044	18.665	0.024	18.685	0.044
uS3	HIS	6	1	A	1188	15.398	15.377	-0.021	15.374	-0.024	15.386	-0.012	15.32	-0.078	15.31	-0.088
uS3	HIS	6	1	U	1189	9.765	9.84	0.075	9.652	-0.113	9.863	0.098	9.785	0.02	9.681	-0.084
uS3	HIS	6	1	G	1190	7.806	7.995	0.189	7.902	0.096	7.802	-0.004	7.771	-0.035	7.953	0.147
uS3	HIS	6	1	A	1191	12.099	12.314	0.215	12.235	0.136	12.01	-0.089	12.192	0.093	12.381	0.282
uS3	HIS	6	1	C	1192	13.685	13.621	-0.064	13.64	-0.045	13.537	-0.148	13.373	-0.312	13.685	0
uS3	HIS	6	1	G	1193	17.795	17.768	-0.027	17.641	-0.154	17.523	-0.272	17.957	0.162	17.884	0.089
uS3	GLU	28	1	A	1254	16.918	16.988	0.07	16.903	-0.015	17.007	0.089	16.52	-0.398	16.916	-0.002
uS3	GLU	28	1	G	1255	12.983	12.99	0.007	13.012	0.029	12.975	-0.008	12.753	-0.23	12.974	-0.009
uS3	GLU	28	1	A	1256	11.237	11.285	0.048	11.094	-0.143	11.185	-0.052	11.247	0.01	11.248	0.011
uS3	GLU	28	1	A	1257	11.334	11.581	0.247	11.655	0.321	11.476	0.142	11.744	0.41	11.725	0.391
uS3	GLU	28	1	G	1279	14.441	14.798	0.357	14.595	0.154	14.524	0.083	15.099	0.658	14.379	-0.062
uS3	GLU	28	1	A	1357	17.202	17.247	0.045	17.019	-0.183	17.183	-0.019	17.195	-0.007	17.177	-0.025
uS3	GLU	28	1	U	1358	14.937	14.984	0.047	14.846	-0.091	14.982	0.045	15.076	0.139	14.973	0.036
uS3	ASP	31	1	G	1255	16.357	16.366	0.009	16.333	-0.024	16.384	0.027	16.245	-0.112	16.35	-0.007
uS3	ASP	31	1	A	1256	15.132	15.148	0.016	14.959	-0.173	15.162	0.03	15.209	0.077	15.083	-0.049
uS3	ASP	31	1	A	1257	14.343	14.542	0.199	14.605	0.262	14.575	0.232	14.713	0.37	14.674	0.331
uS3	ASP	31	1	A	1357	19.182	19.259	0.077	19.04	-0.142	19.173	-0.009	19.157	-0.025	19.142	-0.04
uS3	ASP	31	1	U	1358	15.479	15.558	0.079	15.366	-0.113	15.526	0.047	15.603	0.124	15.474	-0.005
uS3	ASP	34	1	G	1255	19.828	19.837	0.009	19.782	-0.046	19.89	0.062	19.827	-0.001	19.823	-0.005
uS3	ASP	34	1	A	1256	19.549	19.539	-0.01	19.363	-0.186	19.597	0.048	19.692	0.143	19.482	-0.067
uS3	ASP	34	1	A	1257	19.175	19.329	0.154	19.409	0.234	19.417	0.242	19.515	0.34	19.473	0.298
uS3	ASP	34	1	U	1358	17.107	17.175	0.068	16.974	-0.133	17.179	0.072	17.229	0.122	17.046	-0.061
uS3	GLU	46	1	U	997	18.337	18.95	0.613	18.508	0.171	18.447	0.11	18.922	0.585	18.495	0.158
uS3	GLU	46	1	U	1205	18.391	18.412	0.021	18.503	0.112	18.519	0.128	18.595	0.204	18.466	0.075
uS3	ASP	93	1	U	997	17.147	16.916	-0.231	17.134	-0.013	17.198	0.051	17.39	0.243	17.15	0.003
uS3	ASP	112	1	G	1058	18.974	18.89	-0.084	18.863	-0.111	19.084	0.11	19.139	0.165	18.852	-0.122
uS3	ASP	112	1	C	1059	18.848	18.913	0.065	18.885	0.037	18.752	-0.096	18.829	-0.019	18.883	0.035
uS3	ASP	118	1	G	1057	17.937	17.876	-0.061	17.908	-0.029	17.982	0.045	18.057	0.12	17.955	0.018
uS3	ASP	118	1	G	1058	14.055	14.037	-0.018	14.062	0.007	14.199	0.144	14.239	0.184	14.008	-0.047
uS3	ASP	118	1	C	1059	16.301	16.409	0.108	16.399	0.098	16.18	-0.121	16.24	-0.061	16.331	0.03
uS3	ASP	118	1	U	1205	17.632	17.742	0.11	17.701	0.069	17.642	0.01	18.153	0.521	17.673	0.041
uS3	ASP	118	1	G	1206	18.988	18.921	-0.067	18.926	-0.062	19.104	0.116	19.252	0.264	19.017	0.029
uS3	GLU	125	1	U	420	17.807	17.235	-0.572	16.913	-0.894	18.389	0.582	18.15	0.343	17.346	-0.461
uS3	GLU	125	1	U	421	13.721	12.824	-0.897	12.493	-1.228	13.839	0.118	15.088	1.367	12.345	-1.376
uS3	GLU	125	1	C	422	12.234	11.579	-0.655	12.025	-0.209	13.132	0.898	16.498	4.264	11.203	-1.031
uS3	GLU	125	1	C	513	18.292	17.795	-0.497	17.9	-0.392	19.158	0.866	18.037	-0.255	18.053	-0.239
uS3	GLU	125	1	U	1056	19.004	18.998	-0.006	18.934	-0.07	19.117	0.113	19.097	0.093	19.079	0.075
uS3	GLU	125	1	G	1057	16.484	16.426	-0.058	16.485	0.001	16.615	0.131	16.613	0.129	16.521	0.037
uS3	GLU	125	1	G	1058	16.016	16.091	0.075	16.166	0.15	16.109	0.093	16.123	0.107	16.062	0.046
uS3	GLU	125	1	U	1205	15.436	15.533	0.097	15.399	-0.037	15.305	-0.131	15.665	0.229	15.277	-0.159
uS3	GLU	125	1	G	1206	13.268	13.159	-0.109	13.157	-0.111	13.298	0.03	13.396	0.128	13.179	-0.089
uS3	GLU	152	1	U	1056	17.056	17.174	0.118	17.083	0.027	17.264	0.208	16.987	-0.069	17.104	0.048
uS3	GLU	152	1	G	1057	11.847	11.789	-0.058	11.771	-0.076	11.799	-0.048	11.939	0.092	11.725	-0.122
uS3	GLU	152	1	G	1058	8.827	8.783	-0.044	8.753	-0.074	8.786	-0.041	8.846	0.019	8.693	-0.134
uS3	GLU	152	1	C	1059	11.679	11.75	0.071	11.714	0.035	11.696	0.017	11.707	0.028	11.584	-0.095
uS3	GLU	152	1	U	1060	16.007	15.997	-0.01	16.025	0.018	16.267	0.26	16.363	0.356	15.943	-0.064
uS3	GLU	152	1	U	1070	19.271	19.344	0.073	19.274	0.003	19.306	0.035	18.529	-0.742	19.333	0.062
uS3	GLU	152	1	C	1071	18.378	18.929	0.551	18.801	0.423	19.002	0.624	19.258	0.88	18.657	0.279
uS3	GLU	152	1	C	1107	16.053	16.101	0.048	16.237	0.184	16.156	0.103	18.717	2.664	16.271	0.218
uS3	GLU	152	1	G	1108	14.886	15.036	0.15	14.967	0.081	14.876	-0.01	16.348	1.462	14.974	0.088
uS3	GLU	152	1	G	1190	17.368	17.371	0.003	17.336	-0.032	17.282	-0.086	17.243	-0.125	17.338	-0.03
uS3	GLU	152	1	A	1191	15.12	15.246	0.126	15.235	0.115	15.125	0.005	15.388	0.268	15.266	0.146
uS3	GLU	152	1	C	1192	11.314	11.328	0.014	11.323	0.009	11.452	0.138	11.277	-0.037	11.166	-0.148
uS3	GLU	152	1	G	1193	10.447	10.421	-0.026	10.423	-0.024	10.335	-0.112	10.633	0.186	10.47	0.023
uS3	GLU	152	1	U	1194	15.387	15.383	-0.004	15.568	0.181	15.488	0.101	15.164	-0.223	15.432	0.045
uS3	GLU	161	1	C	528	15.478	15.797	0.319	16.308	0.83	17.428	1.95	18.53	3.052	16.358	0.88
uS3	GLU	161	1	G	529	12.756	12.758	0.002	12.995	0.239	14.353	1.597	15.835	3.079	12.92	0.164
uS3	GLU	161	1	G	530	13.341	12.927	-0.414	12.625	-0.716	13.25	-0.091	13.885	0.544	12.797	-0.544
uS3	GLU	161	1	U	531	14.687	13.201	-1.486	11.819	-2.868	10.077	-4.61	10.345	-4.342	12.724	-1.963
uS3	GLU	161	1	A	532	10.178	8.33	-1.848	7.785	-2.393	9.984	-0.194	11.368	1.19	8.273	-1.905
uS3	GLU	161	1	A	533	10.796	10.675	-0.121	11.012	0.216	12.699	1.903	16.087	5.291	10.838	0.042
uS3	GLU	161	1	U	534	9.879	10.814	0.935	11.818	1.939	14.251	4.372	18.648	8.769	11.247	1.368
uS3	GLU	161	1	C	1054	13.129	13.142	0.013	12.949	-0.18	13.258	0.129	13.017	-0.112	12.938	-0.191
uS3	GLU	161	1	U	1056	6.203	6.218	0.015	6.248	0.045	6.263	0.06	6.36	0.157	6.222	0.019
uS3	GLU	161	1	G	1057	11.178	11.177	-0.001	11.205	0.027	11.295	0.117	11.201	0.023	11.146	-0.032
uS3	GLU	161	1	G	1058	16.29	16.418	0.128	16.484	0.194	16.198	-0.092	16.175	-0.115	16.393	0.103
uS3	GLU	161	1	G	1193	19.321	19.386	0.065	19.452	0.131	19.499	0.178	19.844	0.523	19.496	0.175
uS3	GLU	161	1	U	1194	16.755	16.75	-0.005	16.799	0.044	17.006	0.251	16.944	0.189	16.979	0.224
uS3	GLU	161	1	A	1197	15.173	15.149	-0.024	15.236	0.063	15.275	0.102	15.048	-0.125	15.071	-0.102
uS3	GLU	161	1	G	1198	18.367	18.326	-0.041	18.407	0.04	18.536	0.169	18.173	-0.194	18.386	0.019
uS3	GLU	161	1	G	1206	15.748	15.678	-0.07	15.61	-0.138	15.471	-0.277	15.711	-0.037	15.526	-0.222
uS3	GLU	166	1	C	1054	19.634	19.648	0.014	19.371	-0.263	19.637	0.003	19.555	-0.079	19.428	-0.206
uS3	GLU	166	1	U	1056	14.497	14.647	0.15	14.573	0.076	14.727	0.23	14.434	-0.063	14.533	0.036
uS3	GLU	166	1	G	1057	11.345	11.294	-0.051	11.27	-0.075	11.31	-0.035	11.424	0.079	11.169	-0.176
uS3	GLU	166	1	G	1058	11.153	11.165	0.012	11.155	0.002	11.038	-0.115	11.078	-0.075	11.074	-0.079
uS3	GLU	166	1	C	1059	15.05	15.109	0.059	15.079	0.029	15.107	0.057	15.088	0.038	14.922	-0.128
uS3	GLU	166	1	U	1060	18.65	18.654	0.004	18.721	0.071	19.052	0.402	19.174	0.524	18.647	-0.003
uS3	GLU	166	1	U	1070	16.359	16.415	0.056	16.356	-0.003	16.338	-0.021	15.835	-0.524	16.404	0.045
uS3	GLU	166	1	C	1071	15.37	15.946	0.576	15.846	0.476	16.026	0.656	16.972	1.602	15.633	0.263
uS3	GLU	166	1	G	1072	16.607	16.853	0.246	16.994	0.387	17.328	0.721	19.528	2.921	16.518	-0.089
uS3	GLU	166	1	G	1108	17.182	17.343	0.161	17.326	0.144	17.139	-0.043	18.731	1.549	17.321	0.139
uS3	GLU	166	1	A	1191	16.238	16.312	0.074	16.328	0.09	16.301	0.063	16.498	0.26	16.287	0.049
uS3	GLU	166	1	C	1192	11.729	11.765	0.036	11.809	0.08	11.966	0.237	11.831	0.102	11.566	-0.163
uS3	GLU	166	1	G	1193	8.054	8.055	0.001	8.134	0.08	8.111	0.057	8.293	0.239	8.075	0.021
uS3	GLU	166	1	U	1194	11.966	11.961	-0.005	12.092	0.126	12.092	0.126	11.795	-0.171	11.986	0.02
uS3	GLU	166	1	A	1197	18.996	19.019	0.023	19.069	0.073	19.011	0.015	18.898	-0.098	19.021	0.025
uS3	GLU	170	1	U	1070	18.229	18.485	0.256	18.365	0.136	18.378	0.149	16.424	-1.805	18.374	0.145
uS3	GLU	170	1	C	1071	14.588	15.053	0.465	14.882	0.294	15.009	0.421	13.314	-1.274	14.897	0.309
uS3	GLU	170	1	G	1072	12.732	12.978	0.246	12.807	0.075	13.04	0.308	12.288	-0.444	12.853	0.121
uS3	GLU	170	1	U	1073	14.57	14.895	0.325	14.715	0.145	15.005	0.435	15.53	0.96	14.793	0.223
uS3	GLU	170	1	A	1105	15.07	15.477	0.407	15.552	0.482	15.473	0.403	18.517	3.447	15.192	0.122
uS3	GLU	170	1	G	1106	10.477	10.759	0.282	10.83	0.353	10.821	0.344	13.839	3.362	10.554	0.077
uS3	GLU	170	1	C	1107	9.24	9.285	0.045	9.609	0.369	9.487	0.247	11.465	2.225	9.506	0.266
uS3	GLU	170	1	G	1108	12.876	12.847	-0.029	12.772	-0.104	12.98	0.104	13.347	0.471	12.907	0.031
uS3	GLU	170	1	C	1109	19.277	19.022	-0.255	19.362	0.085	19.105	-0.172	19.089	-0.188	19.325	0.048
uS3	GLU	170	1	A	1191	18.746	18.739	-0.007	18.745	-0.001	18.633	-0.113	18.966	0.22	18.86	0.114
uS3	GLU	170	1	C	1192	14.561	14.621	0.06	14.388	-0.173	14.587	0.026	14.621	0.06	14.508	-0.053
uS3	GLU	170	1	G	1193	15.29	15.212	-0.078	15.236	-0.054	15.155	-0.135	14.924	-0.366	15.093	-0.197
uS3	HIS	176	1	C	1059	17.106	17.046	-0.06	17.003	-0.103	17.174	0.068	17.197	0.091	17.071	-0.035
uS3	HIS	176	1	U	1060	15.913	15.928	0.015	15.78	-0.133	16.04	0.127	16.115	0.202	15.752	-0.161
uS3	HIS	176	1	U	1095	14.949	14.986	0.037	14.942	-0.007	15.075	0.126	15.284	0.335	14.891	-0.058
uS3	HIS	176	1	C	1096	16.6	16.736	0.136	16.787	0.187	16.816	0.216	17.741	1.141	16.557	-0.043
uS3	HIS	176	1	A	1105	19.604	19.373	-0.231	19.316	-0.288	19.19	-0.414	19.871	0.267	19.56	-0.044
uS3	HIS	176	1	G	1106	14.427	14.315	-0.112	14.07	-0.357	14.097	-0.33	14.648	0.221	14.237	-0.19
uS3	HIS	176	1	C	1107	9.404	9.4	-0.004	9.119	-0.285	9.227	-0.177	9.379	-0.025	9.245	-0.159
uS3	HIS	176	1	G	1108	5.4	5.353	-0.047	5.285	-0.115	5.431	0.031	4.84	-0.56	5.236	-0.164
uS3	HIS	176	1	C	1109	6.389	6.242	-0.147	6.49	0.101	6.366	-0.023	6.619	0.23	6.522	0.133
uS3	HIS	176	1	A	1110	9.549	9.39	-0.159	9.421	-0.128	9.443	-0.106	9.605	0.056	9.449	-0.1
uS3	HIS	176	1	A	1111	11.417	11.413	-0.004	11.47	0.053	11.477	0.06	11.661	0.244	11.48	0.063
uS3	HIS	176	1	C	1112	12.348	12.323	-0.025	12.478	0.13	12.439	0.091	12.45	0.102	12.405	0.057
uS3	HIS	176	1	C	1113	13.295	13.369	0.074	13.502	0.207	13.4	0.105	13.424	0.129	13.348	0.053
uS3	HIS	176	1	C	1114	15.478	15.536	0.058	15.558	0.08	15.434	-0.044	15.483	0.005	15.575	0.097
uS3	HIS	176	1	A	1188	14.666	14.636	-0.03	14.672	0.006	14.719	0.053	14.703	0.037	14.666	0
uS3	HIS	176	1	U	1189	11.07	11.079	0.009	11.109	0.039	11.081	0.011	11.107	0.037	10.962	-0.108
uS3	HIS	176	1	G	1190	7.44	7.252	-0.188	7.22	-0.22	7.426	-0.014	7.427	-0.013	7.277	-0.163
uS3	HIS	176	1	A	1191	10.179	10.182	0.003	10.138	-0.041	9.947	-0.232	10.184	0.005	10.371	0.192
uS3	HIS	176	1	C	1192	11.73	11.701	-0.029	11.536	-0.194	11.464	-0.266	11.516	-0.214	11.836	0.106
uS3	HIS	176	1	G	1193	17.268	17.207	-0.061	17.086	-0.182	16.975	-0.293	17.051	-0.217	17.213	-0.055
uS3	ASP	181	1	C	1059	19.884	19.878	-0.006	19.839	-0.045	19.856	-0.028	19.922	0.038	19.906	0.022
uS3	ASP	181	1	G	1106	16.393	16.563	0.17	16.267	-0.126	16.384	-0.009	17.254	0.861	16.389	-0.004
uS3	ASP	181	1	C	1107	13.248	13.272	0.024	13.236	-0.012	13.301	0.053	13.439	0.191	13.201	-0.047
uS3	ASP	181	1	G	1108	13.515	13.427	-0.088	13.263	-0.252	13.651	0.136	13.064	-0.451	13.347	-0.168
uS3	ASP	181	1	C	1109	17.398	17.246	-0.152	17.502	0.104	17.346	-0.052	17.575	0.177	17.509	0.111
uS3	ASP	181	1	A	1111	19.382	19.356	-0.026	19.413	0.031	19.469	0.087	19.834	0.452	19.378	-0.004
uS3	ASP	181	1	C	1112	16.861	16.801	-0.06	16.924	0.063	16.986	0.125	17.262	0.401	16.895	0.034
uS3	ASP	181	1	C	1113	14.384	14.395	0.011	14.464	0.08	14.443	0.059	14.789	0.405	14.371	-0.013
uS3	ASP	181	1	C	1114	16.364	16.328	-0.036	16.26	-0.104	16.286	-0.078	16.357	-0.007	16.375	0.011
uS3	ASP	181	1	U	1189	18.675	18.711	0.036	18.652	-0.023	18.712	0.037	18.798	0.123	18.625	-0.05
uS3	ASP	181	1	G	1190	16.138	16.104	-0.034	16.019	-0.119	16.133	-0.005	16.117	-0.021	16.101	-0.037
uS3	ASP	181	1	A	1191	19.561	19.641	0.08	19.589	0.028	19.361	-0.2	19.668	0.107	19.811	0.25
uS3	ASP	181	1	C	1192	19.225	19.214	-0.011	19.025	-0.2	19.047	-0.178	19.021	-0.204	19.249	0.024
uS3	ASP	183	1	G	1058	17.343	17.223	-0.12	17.164	-0.179	17.421	0.078	17.474	0.131	17.193	-0.15
uS3	ASP	183	1	C	1059	15.427	15.452	0.025	15.417	-0.01	15.365	-0.062	15.441	0.014	15.459	0.032
uS3	ASP	183	1	U	1060	18.286	18.256	-0.03	18.144	-0.142	18.142	-0.144	18.151	-0.135	18.081	-0.205
uS3	ASP	183	1	C	1107	15.003	15.044	0.041	15.082	0.079	15.098	0.095	16.292	1.289	15.064	0.061
uS3	ASP	183	1	G	1108	14.505	14.511	0.006	14.342	-0.163	14.603	0.098	14.817	0.312	14.401	-0.104
uS3	ASP	183	1	C	1109	19.497	19.285	-0.212	19.603	0.106	19.432	-0.065	19.622	0.125	19.633	0.136
uS3	ASP	183	1	U	1189	19.004	19.062	0.058	18.936	-0.068	19.073	0.069	19.082	0.078	18.93	-0.074
uS3	ASP	183	1	G	1190	16.005	16.038	0.033	15.946	-0.059	15.98	-0.025	15.951	-0.054	16.016	0.011
uS3	ASP	183	1	A	1191	18.756	18.894	0.138	18.839	0.083	18.607	-0.149	18.924	0.168	19.025	0.269
uS3	ASP	183	1	C	1192	17.707	17.692	-0.015	17.559	-0.148	17.597	-0.11	17.495	-0.212	17.678	-0.029
uS3	GLU	188	1	U	1056	16.487	16.488	0.001	16.399	-0.088	16.593	0.106	16.492	0.005	16.558	0.071
uS3	GLU	188	1	G	1057	11.106	11.055	-0.051	11.098	-0.008	11.17	0.064	11.213	0.107	11.181	0.075
uS3	GLU	188	1	G	1058	8.005	8.038	0.033	8.1	0.095	8.171	0.166	8.184	0.179	8.042	0.037
uS3	GLU	188	1	C	1059	11.332	11.451	0.119	11.459	0.127	11.216	-0.116	11.248	-0.084	11.355	0.023
uS3	GLU	188	1	U	1060	16.994	16.95	-0.044	17.017	0.023	16.92	-0.074	16.917	-0.077	16.948	-0.046
uS3	GLU	188	1	U	1205	11.15	11.274	0.124	11.201	0.051	11.129	-0.021	11.74	0.59	11.202	0.052
uS3	GLU	188	1	G	1206	12.527	12.475	-0.052	12.466	-0.061	12.605	0.078	12.82	0.293	12.562	0.035
uS3	HIS	190	1	U	1056	15.309	15.263	-0.046	15.196	-0.113	15.371	0.062	15.388	0.079	15.384	0.075
uS3	HIS	190	1	G	1057	12.353	12.31	-0.043	12.378	0.025	12.492	0.139	12.46	0.107	12.459	0.106
uS3	HIS	190	1	G	1058	12.193	12.287	0.094	12.377	0.184	12.308	0.115	12.299	0.106	12.293	0.1
uS3	HIS	190	1	C	1059	16.553	16.667	0.114	16.683	0.13	16.459	-0.094	16.468	-0.085	16.559	0.006
uS3	HIS	190	1	U	1205	9.112	9.22	0.108	9.07	-0.042	8.969	-0.143	9.403	0.291	8.967	-0.145
uS3	HIS	190	1	G	1206	7.605	7.515	-0.09	7.508	-0.097	7.661	0.056	7.825	0.22	7.57	-0.035
uS3	GLU	206	1	A	1105	18.295	18.325	0.03	18.178	-0.117	18.118	-0.177	18.817	0.522	18.305	0.01
uS3	GLU	206	1	G	1106	13.912	14.053	0.141	13.715	-0.197	13.859	-0.053	13.858	-0.054	13.925	0.013
uS3	GLU	206	1	C	1107	12.403	12.408	0.005	12.343	-0.06	12.433	0.03	11.513	-0.89	12.279	-0.124
uS3	GLU	206	1	G	1108	14.016	13.852	-0.164	13.718	-0.298	14.174	0.158	12.97	-1.046	13.831	-0.185
uS3	GLU	206	1	C	1109	16.983	16.884	-0.099	17.078	0.095	16.926	-0.057	17.141	0.158	17.052	0.069
uS3	GLU	206	1	A	1110	18.581	18.447	-0.134	18.513	-0.068	18.564	-0.017	18.792	0.211	18.44	-0.141
uS3	GLU	206	1	A	1111	17.131	17.11	-0.021	17.181	0.05	17.21	0.079	17.698	0.567	17.089	-0.042
uS3	GLU	206	1	C	1112	14.249	14.172	-0.077	14.3	0.051	14.325	0.076	14.778	0.529	14.255	0.006
uS3	GLU	206	1	C	1113	12.459	12.412	-0.047	12.551	0.092	12.439	-0.02	12.81	0.351	12.506	0.047
uS3	GLU	206	1	C	1114	16.016	15.999	-0.017	15.949	-0.067	15.89	-0.126	15.997	-0.019	16.041	0.025
uS3	GLU	206	1	G	1154	19.246	19.218	-0.028	18.939	-0.307	19.536	0.29	18.654	-0.592	19.41	0.164
uS3	GLU	206	1	G	1190	18.364	18.261	-0.103	18.196	-0.168	18.362	-0.002	18.356	-0.008	18.273	-0.091
uS4	GLU	15	1	A	408	18.726	18.714	-0.012	18.635	-0.091	18.737	0.011	19.185	0.459	18.756	0.03
uS4	GLU	15	1	U	409	19.527	19.294	-0.233	19.141	-0.386	19.308	-0.219	19.327	-0.2	19.184	-0.343
uS4	GLU	15	1	U	426	16.991	16.995	0.004	16.691	-0.3	16.954	-0.037	16.939	-0.052	16.472	-0.519
uS4	GLU	15	1	U	427	14.173	14.392	0.219	14.083	-0.09	14.231	0.058	15.078	0.905	14.077	-0.096
uS4	GLU	15	1	G	428	15.79	15.727	-0.063	15.909	0.119	15.943	0.153	16.147	0.357	15.779	-0.011
uS4	GLU	15	1	U	429	13.691	13.574	-0.117	13.512	-0.179	13.853	0.162	14.038	0.347	13.565	-0.126
uS4	GLU	15	1	A	430	14.475	14.708	0.233	14.482	0.007	14.805	0.33	14.608	0.133	14.538	0.063
uS4	GLU	15	1	A	509	15.6	15.507	-0.093	15.696	0.096	15.206	-0.394	15.233	-0.367	15.553	-0.047
uS4	GLU	15	1	A	510	12.508	12.464	-0.044	12.388	-0.12	12.84	0.332	13.12	0.612	12.255	-0.253
uS4	GLU	15	1	C	511	13.752	13.739	-0.013	13.914	0.162	13.658	-0.094	13.558	-0.194	13.835	0.083
uS4	GLU	15	1	G	542	14.067	14.146	0.079	13.859	-0.208	14.086	0.019	14.357	0.29	13.995	-0.072
uS4	GLU	15	1	U	543	9.612	9.573	-0.039	9.562	-0.05	9.485	-0.127	9.701	0.089	9.457	-0.155
uS4	GLU	15	1	G	544	9.74	9.733	-0.007	9.747	0.007	9.647	-0.093	9.636	-0.104	9.617	-0.123
uS4	GLU	15	1	C	545	13.929	13.82	-0.109	13.839	-0.09	13.854	-0.075	13.672	-0.257	13.875	-0.054
uS4	GLU	15	1	A	546	18.542	18.597	0.055	18.505	-0.037	18.62	0.078	18.509	-0.033	18.577	0.035
uS4	ASP	18	1	U	407	18.256	18.32	0.064	17.858	-0.398	18.183	-0.073	18.612	0.356	18.1	-0.156
uS4	ASP	18	1	A	408	14.889	14.868	-0.021	14.718	-0.171	14.892	0.003	15.342	0.453	14.837	-0.052
uS4	ASP	18	1	U	409	13.973	13.792	-0.181	13.613	-0.36	13.823	-0.15	13.944	-0.029	13.736	-0.237
uS4	ASP	18	1	G	410	16.481	16.395	-0.086	16.181	-0.3	16.503	0.022	16.082	-0.399	16.216	-0.265
uS4	ASP	18	1	A	411	18.739	19.348	0.609	18.603	-0.136	18.492	-0.247	18.973	0.234	18.672	-0.067
uS4	ASP	18	1	U	426	18.623	18.589	-0.034	18.372	-0.251	18.515	-0.108	18.358	-0.265	18.194	-0.429
uS4	ASP	18	1	U	427	16.66	16.853	0.193	16.719	0.059	16.737	0.077	17.427	0.767	16.618	-0.042
uS4	ASP	18	1	G	428	17.779	17.752	-0.027	17.925	0.146	17.945	0.166	18.014	0.235	17.802	0.023
uS4	ASP	18	1	U	429	13.252	13.183	-0.069	13.252	0	13.407	0.155	13.434	0.182	13.27	0.018
uS4	ASP	18	1	A	430	12.894	13.062	0.168	12.961	0.067	13.113	0.219	13.114	0.22	12.958	0.064
uS4	ASP	18	1	A	431	19.332	19.193	-0.139	19.322	-0.01	19.466	0.134	19.427	0.095	19.396	0.064
uS4	ASP	18	1	G	542	18.625	18.686	0.061	18.415	-0.21	18.641	0.016	18.85	0.225	18.557	-0.068
uS4	ASP	18	1	U	543	15.918	15.838	-0.08	15.805	-0.113	15.749	-0.169	15.9	-0.018	15.729	-0.189
uS4	ASP	18	1	G	544	16.592	16.591	-0.001	16.583	-0.009	16.556	-0.036	16.583	-0.009	16.412	-0.18
uS4	ASP	18	1	C	545	19.828	19.671	-0.157	19.609	-0.219	19.716	-0.112	19.494	-0.334	19.715	-0.113
uS4	ASP	29	1	A	408	17.721	17.53	-0.191	17.42	-0.301	17.538	-0.183	18.005	0.284	17.607	-0.114
uS4	ASP	29	1	U	409	14.001	13.749	-0.252	13.604	-0.397	13.764	-0.237	13.908	-0.093	13.702	-0.299
uS4	ASP	29	1	G	410	12.315	12.282	-0.033	12.143	-0.172	12.366	0.051	12.099	-0.216	12.145	-0.17
uS4	ASP	29	1	A	411	12.355	12.905	0.55	12.156	-0.199	12.096	-0.259	12.694	0.339	12.257	-0.098
uS4	ASP	29	1	G	413	16.902	15.33	-1.572	17.553	0.651	16.136	-0.766	17.55	0.648	16.388	-0.514
uS4	ASP	29	1	A	414	17.026	17.311	0.285	17.431	0.405	17.357	0.331	17.617	0.591	17.171	0.145
uS4	ASP	29	1	G	425	15.706	15.618	-0.088	15.684	-0.022	15.716	0.01	15.799	0.093	15.341	-0.365
uS4	ASP	29	1	U	426	13.166	13.13	-0.036	13.062	-0.104	13.04	-0.126	12.948	-0.218	12.908	-0.258
uS4	ASP	29	1	U	427	13.901	14.002	0.101	14.129	0.228	13.988	0.087	14.356	0.455	13.937	0.036
uS4	ASP	29	1	G	428	16.631	16.639	0.008	16.811	0.18	16.756	0.125	16.772	0.141	16.715	0.084
uS4	ASP	29	1	U	429	10.091	10.062	-0.029	10.161	0.07	10.159	0.068	10.174	0.083	10.149	0.058
uS4	ASP	29	1	A	430	12.617	12.639	0.022	12.601	-0.016	12.796	0.179	12.805	0.188	12.52	-0.097
uS4	ASP	29	1	A	431	18.308	18.192	-0.116	18.296	-0.012	18.409	0.101	18.281	-0.027	18.339	0.031
uS4	ASP	29	1	G	542	18.677	18.792	0.115	18.553	-0.124	18.722	0.045	18.887	0.21	18.658	-0.019
uS4	ASP	29	1	U	543	18.918	18.805	-0.113	18.911	-0.007	18.767	-0.151	18.834	-0.084	18.742	-0.176
uS4	GLU	35	1	U	409	19.794	19.516	-0.278	19.361	-0.433	19.529	-0.265	19.61	-0.184	19.427	-0.367
uS4	GLU	35	1	G	410	19.543	19.492	-0.051	19.402	-0.141	19.573	0.03	19.214	-0.329	19.367	-0.176
uS4	GLU	35	1	A	411	19.134	19.615	0.481	19.073	-0.061	18.907	-0.227	19.578	0.444	19.187	0.053
uS4	GLU	35	1	G	425	15.481	15.536	0.055	15.496	0.015	15.648	0.167	15.936	0.455	15.185	-0.296
uS4	GLU	35	1	U	426	11.449	11.518	0.069	11.298	-0.151	11.461	0.012	11.799	0.35	10.942	-0.507
uS4	GLU	35	1	U	427	12.079	12.234	0.155	12.171	0.092	12.164	0.085	12.832	0.753	12.054	-0.025
uS4	GLU	35	1	G	428	16.289	16.256	-0.033	16.463	0.174	16.418	0.129	16.595	0.306	16.346	0.057
uS4	GLU	35	1	U	429	11.615	11.505	-0.11	11.443	-0.172	11.727	0.112	11.964	0.349	11.484	-0.131
uS4	GLU	35	1	A	430	15.216	15.347	0.131	15.167	-0.049	15.54	0.324	15.364	0.148	15.152	-0.064
uS4	GLU	35	1	A	510	17.132	17.143	0.011	16.905	-0.227	17.353	0.221	17.542	0.41	16.821	-0.311
uS4	GLU	35	1	C	511	15.956	15.987	0.031	15.994	0.038	15.816	-0.14	15.791	-0.165	15.89	-0.066
uS4	GLU	35	1	U	512	19.609	19.541	-0.068	19.993	0.384	19.631	0.022	19.546	-0.063	19.591	-0.018
uS4	GLU	35	1	G	542	15.538	15.706	0.168	15.419	-0.119	15.601	0.063	15.864	0.326	15.524	-0.014
uS4	GLU	35	1	U	543	14.347	14.262	-0.085	14.438	0.091	14.238	-0.109	14.363	0.016	14.199	-0.148
uS4	GLU	35	1	G	544	17.34	17.288	-0.052	17.382	0.042	17.242	-0.098	17.142	-0.198	17.221	-0.119
uS4	HIS	41	1	A	414	18.938	19.193	0.255	19.044	0.106	19.176	0.238	19.348	0.41	18.986	0.048
uS4	HIS	41	1	C	418	17.589	17.693	0.104	17.392	-0.197	17.489	-0.1	17.344	-0.245	17.482	-0.107
uS4	HIS	41	1	C	419	13.955	13.987	0.032	13.931	-0.024	14.054	0.099	14.422	0.467	14.095	0.14
uS4	HIS	41	1	U	420	12.831	12.561	-0.27	12.782	-0.049	12.874	0.043	13.226	0.395	12.881	0.05
uS4	HIS	41	1	U	421	15.68	15.333	-0.347	15.782	0.102	15.621	-0.059	15.897	0.217	15.5	-0.18
uS4	HIS	41	1	G	425	14.218	14.447	0.229	14.193	-0.025	14.426	0.208	14.846	0.628	14.246	0.028
uS4	HIS	41	1	U	426	9.806	9.904	0.098	9.645	-0.161	9.956	0.15	10.364	0.558	9.47	-0.336
uS4	HIS	41	1	U	427	9.3	9.345	0.045	9.121	-0.179	9.294	-0.006	9.68	0.38	9.228	-0.072
uS4	HIS	41	1	G	428	13.777	13.717	-0.06	13.857	0.08	13.801	0.024	14.123	0.346	13.793	0.016
uS4	HIS	41	1	U	429	14.573	14.466	-0.107	14.241	-0.332	14.605	0.032	14.951	0.378	14.306	-0.267
uS4	HIS	41	1	A	430	18.883	19.009	0.126	18.755	-0.128	19.221	0.338	18.862	-0.021	18.797	-0.086
uS4	HIS	41	1	C	504	17.705	17.653	-0.052	17.782	0.077	17.703	-0.002	17.642	-0.063	17.699	-0.006
uS4	HIS	41	1	G	505	14.605	14.518	-0.087	14.684	0.079	14.591	-0.014	14.531	-0.074	14.341	-0.264
uS4	HIS	41	1	G	506	15.146	15.112	-0.034	15.159	0.013	15.134	-0.012	14.992	-0.154	14.991	-0.155
uS4	HIS	41	1	C	507	18.583	18.616	0.033	18.418	-0.165	18.539	-0.044	18.471	-0.112	18.278	-0.305
uS4	HIS	41	1	A	509	16.28	16.285	0.005	16.088	-0.192	16.11	-0.17	16.263	-0.017	16.123	-0.157
uS4	HIS	41	1	A	510	11.471	11.54	0.069	11.23	-0.241	11.4	-0.071	11.469	-0.002	11.237	-0.234
uS4	HIS	41	1	C	511	6.744	6.848	0.104	6.509	-0.235	6.657	-0.087	6.731	-0.013	6.412	-0.332
uS4	HIS	41	1	U	512	7.176	7.141	-0.035	7.55	0.374	7.223	0.047	7.143	-0.033	7.146	-0.03
uS4	HIS	41	1	C	513	11.543	11.455	-0.088	12.005	0.462	11.617	0.074	11.607	0.064	11.491	-0.052
uS4	HIS	41	1	C	514	16.662	16.415	-0.247	16.624	-0.038	16.55	-0.112	16.397	-0.265	16.74	0.078
uS4	HIS	41	1	U	534	15.931	15.639	-0.292	16.187	0.256	15.698	-0.233	15.926	-0.005	15.711	-0.22
uS4	HIS	41	1	A	535	16.059	15.861	-0.198	16.281	0.222	16.083	0.024	15.989	-0.07	15.888	-0.171
uS4	HIS	41	1	A	539	19.888	19.689	-0.199	19.708	-0.18	19.8	-0.088	19.54	-0.348	19.754	-0.134
uS4	HIS	41	1	G	540	16.442	16.412	-0.03	16.262	-0.18	16.482	0.04	16.517	0.075	16.328	-0.114
uS4	HIS	41	1	G	541	12.348	12.514	0.166	12.332	-0.016	12.428	0.08	12.56	0.212	12.305	-0.043
uS4	HIS	41	1	G	542	9.213	9.431	0.218	9.292	0.079	9.301	0.088	9.526	0.313	9.277	0.064
uS4	HIS	41	1	U	543	10.445	10.42	-0.025	10.755	0.31	10.513	0.068	10.487	0.042	10.48	0.035
uS4	HIS	41	1	G	544	15.178	15.071	-0.107	15.27	0.092	15.081	-0.097	14.856	-0.322	15.171	-0.007
uS4	ASP	50	1	A	8	17.526	17.363	-0.163	16.42	-1.106	16.303	-1.223	16.963	-0.563	16.251	-1.275
uS4	ASP	50	1	G	9	15.591	15.381	-0.21	14.594	-0.997	14.8	-0.791	15.415	-0.176	14.318	-1.273
uS4	ASP	50	1	A	10	12.983	13.018	0.035	12.434	-0.549	12.706	-0.277	13.1	0.117	12.545	-0.438
uS4	ASP	50	1	G	11	13.51	13.721	0.211	13.589	0.079	13.945	0.435	14.055	0.545	13.885	0.375
uS4	ASP	50	1	A	26	18.743	18.831	0.088	18.928	0.185	19.463	0.72	19.095	0.352	19.306	0.563
uS4	ASP	50	1	G	27	16.497	16.449	-0.048	16.609	0.112	16.751	0.254	16.344	-0.153	16.961	0.464
uS4	ASP	50	1	A	28	19.029	19.087	0.058	19.038	0.009	18.843	-0.186	18.953	-0.076	18.904	-0.125
uS4	ASP	50	1	G	505	19.337	19.449	0.112	19.512	0.175	19.458	0.121	19.618	0.281	19.22	-0.117
uS4	ASP	50	1	G	506	14.407	14.397	-0.01	14.555	0.148	14.171	-0.236	14.273	-0.134	14.499	0.092
uS4	ASP	50	1	C	507	10.285	10.287	0.002	10.212	-0.073	10.156	-0.129	10.096	-0.189	10.11	-0.175
uS4	ASP	50	1	U	508	9.387	9.449	0.062	9.233	-0.154	9.355	-0.032	9.379	-0.008	9.143	-0.244
uS4	ASP	50	1	A	509	8.146	8.146	0	8.344	0.198	8.143	-0.003	8.011	-0.135	8.393	0.247
uS4	ASP	50	1	A	510	10.843	10.798	-0.045	10.956	0.113	11.028	0.185	10.979	0.136	10.937	0.094
uS4	ASP	50	1	C	511	15.563	15.451	-0.112	15.888	0.325	15.544	-0.019	15.467	-0.096	15.936	0.373
uS4	ASP	50	1	U	543	18.289	18.366	0.077	18.368	0.079	18.331	0.042	18.543	0.254	18.307	0.018
uS4	ASP	50	1	G	544	15.245	15.292	0.047	15.241	-0.004	15.089	-0.156	15.107	-0.138	15.397	0.152
uS4	ASP	50	1	C	545	16.335	16.434	0.099	16.742	0.407	16.389	0.054	16.575	0.24	16.339	0.004
uS4	GLU	57	1	G	27	18.418	18.334	-0.084	18.582	0.164	18.952	0.534	18.452	0.034	18.986	0.568
uS4	GLU	57	1	A	28	18.318	18.4	0.082	18.415	0.097	18.424	0.106	18.365	0.047	18.423	0.105
uS4	GLU	57	1	C	507	18.539	18.582	0.043	18.489	-0.05	18.377	-0.162	18.26	-0.279	18.217	-0.322
uS4	GLU	57	1	U	508	17.064	17.151	0.087	16.853	-0.211	17.001	-0.063	17.028	-0.036	16.778	-0.286
uS4	GLU	57	1	A	509	13.958	13.845	-0.113	14.195	0.237	13.597	-0.361	13.53	-0.428	14.007	0.049
uS4	GLU	57	1	A	510	13.596	13.513	-0.083	13.625	0.029	13.957	0.361	14.184	0.588	13.498	-0.098
uS4	GLU	57	1	C	511	17.303	17.24	-0.063	17.569	0.266	17.252	-0.051	17.131	-0.172	17.543	0.24
uS4	GLU	57	1	U	543	14.306	14.334	0.028	14.206	-0.1	14.236	-0.07	14.469	0.163	14.22	-0.086
uS4	GLU	57	1	G	544	10.725	10.803	0.078	10.676	-0.049	10.635	-0.09	10.762	0.037	10.715	-0.01
uS4	GLU	57	1	C	545	11.559	11.514	-0.045	11.678	0.119	11.505	-0.054	11.537	-0.022	11.42	-0.139
uS4	GLU	57	1	A	546	16.417	16.504	0.087	16.35	-0.067	16.476	0.059	16.424	0.007	16.412	-0.005
uS4	GLU	69	1	A	26	18.833	18.906	0.073	19.296	0.463	19.726	0.893	19.111	0.278	19.601	0.768
uS4	GLU	69	1	G	27	13.944	13.86	-0.084	14.042	0.098	14.49	0.546	14.172	0.228	14.289	0.345
uS4	GLU	69	1	A	28	11.458	11.452	-0.006	11.347	-0.111	11.575	0.117	11.461	0.003	11.456	-0.002
uS4	GLU	69	1	U	29	13.763	13.534	-0.229	13.266	-0.497	13.428	-0.335	13.593	-0.17	13.268	-0.495
uS4	GLU	69	1	U	30	18.076	17.866	-0.21	17.837	-0.239	17.705	-0.371	17.424	-0.652	17.936	-0.14
uS4	GLU	69	1	U	296	19.304	19.208	-0.096	18.664	-0.64	18.929	-0.375	18.836	-0.468	18.749	-0.555
uS4	GLU	69	1	G	297	19.822	19.708	-0.114	19.15	-0.672	19.296	-0.526	19.494	-0.328	19.155	-0.667
uS4	GLU	69	1	G	399	16.926	16.829	-0.097	16.89	-0.036	17.077	0.151	17.121	0.195	16.846	-0.08
uS4	GLU	69	1	C	400	12.834	12.802	-0.032	12.89	0.056	12.943	0.109	12.77	-0.064	12.85	0.016
uS4	GLU	69	1	C	401	10.408	10.35	-0.058	10.327	-0.081	10.446	0.038	10.138	-0.27	10.325	-0.083
uS4	GLU	69	1	G	402	10.142	10.32	0.178	10.272	0.13	10.37	0.228	10.231	0.089	10.171	0.029
uS4	GLU	69	1	C	403	12.112	12.289	0.177	12.271	0.159	12.302	0.19	12.719	0.607	12.079	-0.033
uS4	GLU	69	1	G	404	14.818	14.731	-0.087	14.956	0.138	14.972	0.154	15.024	0.206	14.848	0.03
uS4	GLU	69	1	U	405	18.161	18.388	0.227	18.315	0.154	18.122	-0.039	18.535	0.374	18.209	0.048
uS4	GLU	69	1	U	407	18.687	18.866	0.179	18.557	-0.13	18.794	0.107	19.202	0.515	18.841	0.154
uS4	GLU	69	1	U	508	19.858	19.943	0.085	19.722	-0.136	19.792	-0.066	19.812	-0.046	19.682	-0.176
uS4	GLU	69	1	A	509	18.703	18.549	-0.154	18.939	0.236	18.336	-0.367	18.291	-0.412	18.611	-0.092
uS4	GLU	69	1	A	510	18.968	18.868	-0.1	19.099	0.131	19.21	0.242	19.476	0.508	18.983	0.015
uS4	GLU	69	1	U	543	16.079	16.133	0.054	15.814	-0.265	16.038	-0.041	16.128	0.049	16.063	-0.016
uS4	GLU	69	1	G	544	11.07	11.171	0.101	10.977	-0.093	11.184	0.114	11.408	0.338	11.049	-0.021
uS4	GLU	69	1	C	545	6.05	5.966	-0.084	5.855	-0.195	5.965	-0.085	6.013	-0.037	5.849	-0.201
uS4	GLU	69	1	A	546	4.139	4.234	0.095	4.082	-0.057	4.203	0.064	4.122	-0.017	4.094	-0.045
uS4	GLU	69	1	A	547	9.313	9.348	0.035	9.127	-0.186	9.332	0.019	9.413	0.1	9.194	-0.119
uS4	GLU	69	1	G	548	12.958	12.949	-0.009	13.007	0.049	12.922	-0.036	13.144	0.186	12.885	-0.073
uS4	GLU	69	1	C	549	9.71	9.798	0.088	9.857	0.147	9.915	0.205	9.952	0.242	9.801	0.091
uS4	GLU	69	1	G	550	12.209	11.985	-0.224	12.379	0.17	12.304	0.095	12.269	0.06	12.278	0.069
uS4	GLU	69	1	U	551	18.146	18.106	-0.04	18.292	0.146	18.227	0.081	18.116	-0.03	18.15	0.004
uS4	GLU	69	1	A	621	19.237	19.291	0.054	19.425	0.188	19.383	0.146	19.474	0.237	19.334	0.097
uS4	GLU	69	1	A	622	16.798	16.626	-0.172	16.697	-0.101	16.887	0.089	16.997	0.199	16.738	-0.06
uS4	GLU	69	1	C	623	18.757	18.757	0	18.898	0.141	18.88	0.123	18.87	0.113	18.846	0.089
uS4	GLU	78	1	A	3	16.655	16.696	0.041	16.399	-0.256	16.862	0.207	17.162	0.507	16.22	-0.435
uS4	GLU	78	1	U	4	16.951	16.746	-0.205	16.384	-0.567	17.451	0.5	18.341	1.39	16.326	-0.625
uS4	GLU	78	1	U	5	16.844	16.593	-0.251	15.711	-1.133	15.868	-0.976	18.148	1.304	14.807	-2.037
uS4	GLU	78	1	G	6	12.306	12.606	0.3	11.424	-0.882	11.701	-0.605	13.016	0.71	11.034	-1.272
uS4	GLU	78	1	A	7	15.648	15.48	-0.168	14.586	-1.062	14.96	-0.688	15.472	-0.176	14.518	-1.13
uS4	GLU	78	1	A	28	15.196	15.393	0.197	15.912	0.716	16.185	0.989	15.704	0.508	16.233	1.037
uS4	GLU	78	1	U	29	14.449	14.373	-0.076	14.641	0.192	14.847	0.398	14.528	0.079	14.894	0.445
uS4	GLU	78	1	U	30	18.511	18.438	-0.073	18.516	0.005	18.351	-0.16	18.462	-0.049	18.664	0.153
uS4	GLU	78	1	U	294	19.757	19.629	-0.128	19.134	-0.623	19.319	-0.438	19.595	-0.162	19.275	-0.482
uS4	GLU	78	1	C	295	17.448	17.287	-0.161	16.924	-0.524	17.101	-0.347	16.943	-0.505	17.082	-0.366
uS4	GLU	78	1	U	296	16.26	16.184	-0.076	15.902	-0.358	16.181	-0.079	15.871	-0.389	16.11	-0.15
uS4	GLU	78	1	G	297	17.015	17.053	0.038	16.924	-0.091	17.059	0.044	16.971	-0.044	17.031	0.016
uS4	GLU	78	1	A	298	17.751	17.695	-0.056	17.192	-0.559	17.545	-0.206	17.937	0.186	17.273	-0.478
uS4	GLU	78	1	G	299	17.888	17.951	0.063	17.01	-0.878	17.268	-0.62	17.773	-0.115	17.074	-0.814
uS4	GLU	78	1	C	400	17.326	17.299	-0.027	17.272	-0.054	17.556	0.23	17.488	0.162	17.264	-0.062
uS4	GLU	78	1	C	401	12.403	12.527	0.124	12.539	0.136	12.66	0.257	12.73	0.327	12.431	0.028
uS4	GLU	78	1	G	402	12.113	12.229	0.116	11.959	-0.154	12.252	0.139	12.156	0.043	12.032	-0.081
uS4	GLU	78	1	C	403	15.927	16.031	0.104	16.015	0.088	16.139	0.212	16.137	0.21	15.926	-0.001
uS4	GLU	78	1	C	545	18.745	18.733	-0.012	18.796	0.051	18.697	-0.048	18.894	0.149	18.524	-0.221
uS4	GLU	78	1	A	546	17.264	17.337	0.073	17.228	-0.036	17.298	0.034	17.242	-0.022	17.193	-0.071
uS4	GLU	78	1	A	547	19.803	19.746	-0.057	19.437	-0.366	19.787	-0.016	19.802	-0.001	19.619	-0.184
uS4	GLU	78	1	C	611	15.401	15.129	-0.272	14.714	-0.687	14.882	-0.519	15.043	-0.358	14.997	-0.404
uS4	GLU	78	1	C	612	11.311	11.269	-0.042	10.891	-0.42	11.122	-0.189	11.144	-0.167	11.024	-0.287
uS4	GLU	78	1	C	613	9.613	9.58	-0.033	9.267	-0.346	9.463	-0.15	9.528	-0.085	9.385	-0.228
uS4	GLU	78	1	C	614	11.103	11.08	-0.023	11.486	0.383	11.127	0.024	10.945	-0.158	11.275	0.172
uS4	GLU	78	1	G	615	14.51	14.546	0.036	15.539	1.029	14.722	0.212	14.617	0.107	14.588	0.078
uS4	GLU	78	1	G	616	17.5	17.45	-0.05	17.418	-0.082	17.468	-0.032	17.437	-0.063	17.399	-0.101
uS4	GLU	78	1	C	620	18.194	18.292	0.098	18.276	0.082	18.5	0.306	18.247	0.053	18.323	0.129
uS4	GLU	78	1	A	621	12.823	12.677	-0.146	12.796	-0.027	12.842	0.019	12.758	-0.065	12.95	0.127
uS4	GLU	78	1	A	622	10.096	10.026	-0.07	9.887	-0.209	10.301	0.205	10.191	0.095	10.032	-0.064
uS4	GLU	78	1	C	623	13.547	13.476	-0.071	13.59	0.043	13.892	0.345	13.577	0.03	13.691	0.144
uS4	GLU	88	1	G	6	16.351	16.426	0.075	16.087	-0.264	16.235	-0.116	16.798	0.447	15.72	-0.631
uS4	GLU	88	1	A	7	18.222	18.437	0.215	17.142	-1.08	17.492	-0.73	17.834	-0.388	17.48	-0.742
uS4	GLU	88	1	C	613	18.254	18.023	-0.231	17.703	-0.551	18.025	-0.229	17.982	-0.272	17.954	-0.3
uS4	GLU	88	1	C	614	17.004	16.831	-0.173	16.889	-0.115	16.91	-0.094	16.689	-0.315	16.951	-0.053
uS4	GLU	88	1	G	615	18.831	18.897	0.066	19.602	0.771	18.945	0.114	18.507	-0.324	18.925	0.094
uS4	GLU	95	1	G	402	16.169	16.231	0.062	15.94	-0.229	16.255	0.086	16.126	-0.043	16.186	0.017
uS4	GLU	95	1	C	403	14.834	14.92	0.086	14.769	-0.065	14.988	0.154	14.828	-0.006	14.764	-0.07
uS4	GLU	95	1	G	404	17.21	17.28	0.07	17.424	0.214	17.382	0.172	17.546	0.336	17.218	0.008
uS4	GLU	95	1	A	408	19.16	19.439	0.279	19.306	0.146	19.469	0.309	19.516	0.356	19.206	0.046
uS4	GLU	95	1	A	546	19.826	19.888	0.062	19.829	0.003	19.949	0.123	19.685	-0.141	19.813	-0.013
uS4	GLU	95	1	C	620	18.96	19.075	0.115	19.092	0.132	19.129	0.169	19.074	0.114	19.081	0.121
uS4	GLU	95	1	A	621	16.23	16.359	0.129	16.183	-0.047	16.368	0.138	16.413	0.183	16.225	-0.005
uS4	GLU	95	1	A	622	18.226	18.15	-0.076	18.084	-0.142	18.371	0.145	18.42	0.194	17.996	-0.23
uS4	ASP	99	1	G	402	14.567	14.547	-0.02	14.375	-0.192	14.556	-0.011	14.477	-0.09	14.635	0.068
uS4	ASP	99	1	C	403	10.22	10.233	0.013	10.061	-0.159	10.243	0.023	10.001	-0.219	10.14	-0.08
uS4	ASP	99	1	G	404	9.93	10.044	0.114	10.1	0.17	10.058	0.128	10.211	0.281	9.923	-0.007
uS4	ASP	99	1	U	405	13.725	13.892	0.167	13.908	0.183	13.876	0.151	14.211	0.486	13.747	0.022
uS4	ASP	99	1	G	406	18.919	19.064	0.145	18.744	-0.175	19.016	0.097	19.143	0.224	18.872	-0.047
uS4	ASP	99	1	U	407	13.983	14.152	0.169	13.636	-0.347	14.049	0.066	14.28	0.297	13.811	-0.172
uS4	ASP	99	1	A	408	12.903	13.229	0.326	13.148	0.245	13.252	0.349	13.097	0.194	12.979	0.076
uS4	ASP	99	1	U	409	17.15	17.279	0.129	17.244	0.094	17.3	0.15	17.268	0.118	17.277	0.127
uS4	ASP	99	1	U	437	19.095	19.466	0.371	19.266	0.171	19.451	0.356	19.686	0.591	19.362	0.267
uS4	ASP	99	1	U	439	17.644	17.892	0.248	17.485	-0.159	17.734	0.09	17.832	0.188	17.511	-0.133
uS4	ASP	99	1	C	440	17.319	17.189	-0.13	16.939	-0.38	17.363	0.044	17.51	0.191	17.127	-0.192
uS4	ASP	99	1	A	546	18.73	18.75	0.02	18.782	0.052	18.873	0.143	18.526	-0.204	18.746	0.016
uS4	ASP	99	1	A	547	18.074	18.145	0.071	18.262	0.188	18.113	0.039	17.923	-0.151	18.128	0.054
uS4	ASP	99	1	U	619	18.972	18.956	-0.016	18.816	-0.156	19.026	0.054	19.022	0.05	19.051	0.079
uS4	ASP	99	1	C	620	16.145	16.247	0.102	16.264	0.119	16.144	-0.001	16.252	0.107	16.144	-0.001
uS4	ASP	99	1	A	621	15.648	15.915	0.267	15.72	0.072	15.843	0.195	16	0.352	15.593	-0.055
uS4	ASP	99	1	A	622	18.798	18.712	-0.086	18.744	-0.054	18.855	0.057	19.015	0.217	18.559	-0.239
uS4	GLU	113	1	C	403	15.016	15.023	0.007	14.875	-0.141	14.965	-0.051	14.91	-0.106	14.933	-0.083
uS4	GLU	113	1	G	404	10.984	11.057	0.073	10.994	0.01	11.038	0.054	11.06	0.076	10.959	-0.025
uS4	GLU	113	1	U	405	10.512	10.594	0.082	10.604	0.092	10.613	0.101	10.971	0.459	10.519	0.007
uS4	GLU	113	1	G	406	13.78	13.934	0.154	13.387	-0.393	13.868	0.088	14.137	0.357	13.704	-0.076
uS4	GLU	113	1	U	407	7.807	7.888	0.081	7.427	-0.38	7.79	-0.017	7.889	0.082	7.485	-0.322
uS4	GLU	113	1	A	408	5.171	5.473	0.302	5.413	0.242	5.486	0.315	5.174	0.003	5.207	0.036
uS4	GLU	113	1	U	409	9.538	9.701	0.163	9.725	0.187	9.709	0.171	9.612	0.074	9.699	0.161
uS4	GLU	113	1	G	410	15.799	15.703	-0.096	15.595	-0.204	15.75	-0.049	15.44	-0.359	15.624	-0.175
uS4	GLU	113	1	U	429	19.545	19.582	0.037	19.747	0.202	19.623	0.078	19.378	-0.167	19.723	0.178
uS4	GLU	113	1	A	430	14.16	14.191	0.031	14.328	0.168	13.963	-0.197	14.243	0.083	14.346	0.186
uS4	GLU	113	1	A	431	15.291	15.207	-0.084	15.334	0.043	15.529	0.238	15.667	0.376	15.381	0.09
uS4	GLU	113	1	A	432	18.583	18.523	-0.06	18.592	0.009	18.821	0.238	19.266	0.683	18.585	0.002
uS4	GLU	113	1	A	435	19.677	19.522	-0.155	19.168	-0.509	19.521	-0.156	19.156	-0.521	19.246	-0.431
uS4	GLU	113	1	C	436	16.061	16.392	0.331	15.941	-0.12	16.104	0.043	16.17	0.109	16.104	0.043
uS4	GLU	113	1	U	437	12.855	13.222	0.367	13.049	0.194	13.286	0.431	13.735	0.88	13.183	0.328
uS4	GLU	113	1	U	439	15.734	15.837	0.103	15.616	-0.118	15.785	0.051	16.08	0.346	15.645	-0.089
uS4	GLU	113	1	C	440	17.665	17.619	-0.046	17.511	-0.154	17.545	-0.12	17.652	-0.013	17.612	-0.053
uS4	GLU	113	1	A	495	18.644	18.67	0.026	17.211	-1.433	18.45	-0.194	19.387	0.743	18.446	-0.198
uS4	GLU	113	1	A	496	18.946	18.763	-0.183	18.775	-0.171	19.09	0.144	19.055	0.109	18.748	-0.198
uS4	HIS	120	1	G	41	18.913	18.793	-0.12	18.845	-0.068	18.847	-0.066	18.978	0.065	18.772	-0.141
uS4	HIS	120	1	G	402	18.697	18.583	-0.114	18.606	-0.091	18.569	-0.128	18.585	-0.112	18.79	0.093
uS4	HIS	120	1	C	403	13.12	13.005	-0.115	12.941	-0.179	12.935	-0.185	12.703	-0.417	13.094	-0.026
uS4	HIS	120	1	G	404	8.983	9.105	0.122	8.907	-0.076	8.878	-0.105	8.883	-0.1	8.951	-0.032
uS4	HIS	120	1	U	405	9.256	9.22	-0.036	9.319	0.063	9.47	0.214	9.312	0.056	9.234	-0.022
uS4	HIS	120	1	G	406	14.388	14.483	0.095	14.642	0.254	14.493	0.105	14.384	-0.004	14.489	0.101
uS4	HIS	120	1	U	407	12.859	12.931	0.072	12.839	-0.02	12.946	0.087	12.759	-0.1	12.755	-0.104
uS4	HIS	120	1	A	408	14.165	14.409	0.244	14.471	0.306	14.408	0.243	13.955	-0.21	14.264	0.099
uS4	HIS	120	1	U	409	18.861	19.05	0.189	19.13	0.269	19.044	0.183	18.892	0.031	19.051	0.19
uS4	HIS	120	1	C	436	17.145	17.413	0.268	16.907	-0.238	17.022	-0.123	16.595	-0.55	17.253	0.108
uS4	HIS	120	1	U	437	11.439	11.715	0.276	11.522	0.083	11.572	0.133	11.373	-0.066	11.62	0.181
uS4	HIS	120	1	U	439	6.184	6.431	0.247	6.026	-0.158	6.312	0.128	6.527	0.343	6.042	-0.142
uS4	HIS	120	1	C	440	7.877	7.819	-0.058	7.699	-0.178	7.864	-0.013	7.877	0	7.796	-0.081
uS4	HIS	120	1	A	441	12.868	12.899	0.031	12.763	-0.105	12.849	-0.019	13.175	0.307	12.809	-0.059
uS4	HIS	120	1	G	442	17.279	17.312	0.033	17.229	-0.05	17.528	0.249	17.663	0.384	17.194	-0.085
uS4	HIS	120	1	A	487	18.605	18.849	0.244	18.996	0.391	19.284	0.679	19.204	0.599	18.882	0.277
uS4	HIS	120	1	C	488	14.862	14.889	0.027	15.231	0.369	15.148	0.286	15.016	0.154	15.104	0.242
uS4	HIS	120	1	C	492	14.625	14.612	-0.013	14.794	0.169	14.798	0.173	14.61	-0.015	14.603	-0.022
uS4	HIS	120	1	A	493	16.435	16.5	0.065	16.374	-0.061	16.371	-0.064	16.603	0.168	16.471	0.036
uS4	HIS	120	1	A	495	16.683	16.794	0.111	15.499	-1.184	16.634	-0.049	17.331	0.648	16.563	-0.12
uS4	HIS	120	1	A	496	18.298	18.115	-0.183	18.184	-0.114	18.261	-0.037	18.075	-0.223	18.164	-0.134
uS4	HIS	120	1	A	498	18.752	18.944	0.192	18.745	-0.007	18.861	0.109	18.533	-0.219	19.084	0.332
uS4	HIS	120	1	A	499	19.438	19.421	-0.017	19.564	0.126	19.429	-0.009	19.466	0.028	19.453	0.015
uS4	HIS	120	1	A	547	19.285	19.348	0.063	19.631	0.346	19.318	0.033	19.071	-0.214	19.427	0.142
uS4	HIS	120	1	U	619	16.696	16.694	-0.002	16.485	-0.211	16.755	0.059	16.706	0.01	16.66	-0.036
uS4	HIS	120	1	C	620	17.491	17.535	0.044	17.546	0.055	17.263	-0.228	17.546	0.055	17.326	-0.165
uS4	ASP	141	1	C	403	19.789	19.739	-0.05	19.637	-0.152	19.812	0.023	19.343	-0.446	19.764	-0.025
uS4	ASP	141	1	G	615	16.687	16.486	-0.201	16.634	-0.053	16.391	-0.296	16.322	-0.365	16.619	-0.068
uS4	ASP	141	1	G	616	13.995	13.81	-0.185	13.687	-0.308	13.678	-0.317	13.543	-0.452	13.817	-0.178
uS4	ASP	141	1	G	617	14.403	14.283	-0.12	14.175	-0.228	14.396	-0.007	14.287	-0.116	14.267	-0.136
uS4	ASP	141	1	C	618	16.227	15.9	-0.327	16.02	-0.207	16.126	-0.101	15.803	-0.424	16.189	-0.038
uS4	ASP	141	1	U	619	18.362	18.388	0.026	18.184	-0.178	18.477	0.115	18.147	-0.215	18.373	0.011
uS4	ASP	141	1	C	620	14.386	14.438	0.052	14.488	0.102	14.469	0.083	14.494	0.108	14.584	0.198
uS4	ASP	141	1	A	621	15.216	15.38	0.164	15.025	-0.191	15.268	0.052	15.283	0.067	15.095	-0.121
uS4	GLU	147	1	C	436	19.143	19.483	0.34	19.119	-0.024	19.024	-0.119	18.548	-0.595	19.152	0.009
uS4	GLU	147	1	U	437	13.967	14.087	0.12	13.987	0.02	13.96	-0.007	13.773	-0.194	13.88	-0.087
uS4	GLU	147	1	U	439	15.443	15.77	0.327	15.333	-0.11	15.827	0.384	16.203	0.76	15.23	-0.213
uS4	GLU	147	1	C	440	17.902	17.807	-0.095	17.633	-0.269	18.187	0.285	17.978	0.076	17.728	-0.174
uS4	GLU	147	1	C	492	14.907	14.687	-0.22	14.99	0.083	15.108	0.201	15.499	0.592	14.871	-0.036
uS4	GLU	147	1	A	493	18.858	18.981	0.123	18.873	0.015	19.075	0.217	19.099	0.241	19.039	0.181
uS4	GLU	160	1	A	408	16.139	16.189	0.05	16.015	-0.124	16.194	0.055	16.148	0.009	15.966	-0.173
uS4	GLU	160	1	U	409	13.32	13.579	0.259	13.558	0.238	13.621	0.301	13.834	0.514	13.735	0.415
uS4	GLU	160	1	G	410	15.973	15.934	-0.039	15.601	-0.372	15.997	0.024	16.008	0.035	15.801	-0.172
uS4	GLU	160	1	C	436	18.611	18.998	0.387	18.794	0.183	18.768	0.157	19.126	0.515	18.505	-0.106
uS4	GLU	160	1	U	437	17.926	18.163	0.237	18.094	0.168	18.329	0.403	19.022	1.096	18.081	0.155
uS4	GLU	163	1	A	408	18.501	18.587	0.086	18.386	-0.115	18.6	0.099	18.636	0.135	18.345	-0.156
uS4	GLU	163	1	U	409	16.061	16.263	0.202	16.189	0.128	16.312	0.251	16.55	0.489	16.397	0.336
uS4	GLU	163	1	G	410	18.931	18.882	-0.049	18.511	-0.42	18.967	0.036	18.906	-0.025	18.714	-0.217
uS4	GLU	166	1	U	409	18.324	18.43	0.106	18.301	-0.023	18.483	0.159	18.715	0.391	18.516	0.192
uS4	GLU	187	1	C	614	19.635	19.383	-0.252	19.191	-0.444	19.38	-0.255	19.204	-0.431	19.413	-0.222
uS4	GLU	187	1	G	615	19.225	19.247	0.022	19.68	0.455	19.205	-0.02	18.704	-0.521	19.288	0.063
uS4	ASP	194	1	G	544	19.569	19.623	0.054	19.531	-0.038	19.487	-0.082	19.583	0.014	19.491	-0.078
uS4	GLU	197	1	G	6	18.293	18.449	0.156	18.197	-0.096	18.312	0.019	19.047	0.754	17.585	-0.708
uS4	GLU	197	1	A	7	17.716	17.841	0.125	16.427	-1.289	16.686	-1.03	17.187	-0.529	16.613	-1.103
uS4	GLU	197	1	A	8	19.993	19.813	-0.18	18.708	-1.285	18.816	-1.177	19.446	-0.547	18.767	-1.226
uS4	GLU	197	1	A	28	19.209	19.38	0.171	19.666	0.457	19.734	0.525	19.488	0.279	19.791	0.582
uS4	GLU	197	1	G	544	17.818	17.915	0.097	17.749	-0.069	17.762	-0.056	17.933	0.115	17.81	-0.008
uS4	GLU	197	1	C	545	16.6	16.569	-0.031	16.737	0.137	16.542	-0.058	16.668	0.068	16.397	-0.203
uS4	GLU	197	1	A	546	19.771	19.867	0.096	19.706	-0.065	19.835	0.064	19.76	-0.011	19.739	-0.032
uS4	HIS	198	1	G	6	16.333	16.456	0.123	16.429	0.096	16.494	0.161	17.065	0.732	15.816	-0.517
uS4	HIS	198	1	A	7	14.928	15.12	0.192	13.742	-1.186	13.956	-0.972	14.382	-0.546	13.997	-0.931
uS4	HIS	198	1	A	8	16.852	16.694	-0.158	15.612	-1.24	15.755	-1.097	16.374	-0.478	15.69	-1.162
uS4	HIS	198	1	G	9	19.005	18.947	-0.058	18.232	-0.773	18.705	-0.3	19.096	0.091	18.191	-0.814
uS4	HIS	198	1	A	28	18.565	18.753	0.188	19.085	0.52	19.102	0.537	18.863	0.298	19.194	0.629
uS4	HIS	198	1	A	298	19.715	19.623	-0.092	18.883	-0.832	19.221	-0.494	19.658	-0.057	18.989	-0.726
uS4	HIS	198	1	U	508	19.388	19.511	0.123	19.333	-0.055	19.339	-0.049	19.374	-0.014	19.199	-0.189
uS4	HIS	198	1	A	509	19.299	19.211	-0.088	19.589	0.29	19.081	-0.218	18.948	-0.351	19.447	0.148
uS4	HIS	198	1	G	544	19.205	19.304	0.099	19.141	-0.064	19.131	-0.074	19.291	0.086	19.242	0.037
uS4	HIS	198	1	C	545	17.773	17.786	0.013	18.012	0.239	17.745	-0.028	17.936	0.163	17.595	-0.178
uS4	GLU	202	1	G	6	14.391	14.606	0.215	14.552	0.161	14.592	0.201	15.352	0.961	13.804	-0.587
uS4	GLU	202	1	A	7	11.168	11.164	-0.004	9.887	-1.281	9.998	-1.17	10.588	-0.58	9.879	-1.289
uS4	GLU	202	1	A	8	11.632	11.433	-0.199	10.286	-1.346	10.33	-1.302	11.011	-0.621	10.286	-1.346
uS4	GLU	202	1	G	9	13.805	13.751	-0.054	13.033	-0.772	13.403	-0.402	13.822	0.017	12.953	-0.852
uS4	GLU	202	1	A	10	16.154	16.296	0.142	16.038	-0.116	16.396	0.242	16.486	0.332	16.257	0.103
uS4	GLU	202	1	A	26	18.591	18.74	0.149	19.155	0.564	19.623	1.032	19.004	0.413	19.637	1.046
uS4	GLU	202	1	G	27	14.553	14.507	-0.046	15.069	0.516	15.322	0.769	14.607	0.054	15.535	0.982
uS4	GLU	202	1	A	28	13.629	13.813	0.184	14.136	0.507	14.079	0.45	13.89	0.261	14.199	0.57
uS4	GLU	202	1	U	29	18.393	18.316	-0.077	18.137	-0.256	18.284	-0.109	18.516	0.123	18.395	0.002
uS4	GLU	202	1	G	297	16.455	16.398	-0.057	15.867	-0.588	16.098	-0.357	16.122	-0.333	16.073	-0.382
uS4	GLU	202	1	A	298	14.796	14.674	-0.122	13.903	-0.893	14.177	-0.619	14.654	-0.142	13.938	-0.858
uS4	GLU	202	1	G	299	18.967	18.953	-0.014	18.086	-0.881	18.185	-0.782	18.707	-0.26	18.046	-0.921
uS4	GLU	202	1	C	507	18.557	18.583	0.026	18.605	0.048	18.414	-0.143	18.333	-0.224	18.406	-0.151
uS4	GLU	202	1	U	508	14.283	14.416	0.133	14.293	0.01	14.238	-0.045	14.274	-0.009	14.149	-0.134
uS4	GLU	202	1	A	509	15.798	15.713	-0.085	16.108	0.31	15.649	-0.149	15.493	-0.305	15.954	0.156
uS4	GLU	202	1	A	510	18.637	18.55	-0.087	18.797	0.16	18.897	0.26	18.985	0.348	18.724	0.087
uS4	GLU	202	1	G	544	17.662	17.766	0.104	17.599	-0.063	17.589	-0.073	17.746	0.084	17.767	0.105
uS4	GLU	202	1	C	545	15.344	15.427	0.083	15.719	0.375	15.366	0.022	15.654	0.31	15.215	-0.129
uS4	GLU	202	1	A	546	19.37	19.468	0.098	19.274	-0.096	19.367	-0.003	19.455	0.085	19.316	-0.054
uS4	GLU	202	1	G	558	19.386	19.315	-0.071	18.495	-0.891	18.961	-0.425	19.529	0.143	18.677	-0.709
uS4	GLU	202	1	A	559	18.335	18.278	-0.057	17.736	-0.599	18.062	-0.273	18.395	0.06	17.756	-0.579
uS5	GLU	13	1	A	10	19.717	19.721	0.004	19.638	-0.079	19.59	-0.127	19.591	-0.126	19.587	-0.13
uS5	GLU	13	1	G	1074	19.374	19.027	-0.347	19.034	-0.34	19.099	-0.275	19.394	0.02	19.194	-0.18
uS5	GLU	55	1	A	16	17.782	17.665	-0.117	17.584	-0.198	17.808	0.026	17.736	-0.046	17.654	-0.128
uS5	GLU	55	1	U	17	16.242	16.281	0.039	16.039	-0.203	16.096	-0.146	16.106	-0.136	16.067	-0.175
uS5	GLU	55	1	C	18	18.786	18.697	-0.089	18.637	-0.149	18.726	-0.06	18.787	0.001	18.751	-0.035
uS5	GLU	55	1	U	1070	16.257	16.287	0.03	16.181	-0.076	16.869	0.612	17.692	1.435	16.027	-0.23
uS5	GLU	55	1	C	1071	11.515	11.702	0.187	11.551	0.036	12.159	0.644	12.661	1.146	11.458	-0.057
uS5	GLU	55	1	G	1072	9.86	9.516	-0.344	9.656	-0.204	10.035	0.175	10.383	0.523	9.487	-0.373
uS5	GLU	55	1	U	1073	12.514	12.35	-0.164	12.352	-0.162	12.379	-0.135	12.47	-0.044	12.401	-0.113
uS5	GLU	55	1	G	1074	17.552	17.292	-0.26	17.407	-0.145	17.216	-0.336	17.047	-0.505	17.39	-0.162
uS5	GLU	55	1	G	1079	18.963	18.967	0.004	18.892	-0.071	18.845	-0.118	18.705	-0.258	18.818	-0.145
uS5	GLU	55	1	A	1080	14.438	14.4	-0.038	14.194	-0.244	14.445	0.007	14.384	-0.054	14.228	-0.21
uS5	GLU	55	1	A	1081	13.016	12.995	-0.021	12.973	-0.043	13.092	0.076	13.378	0.362	13.006	-0.01
uS5	GLU	55	1	A	1082	17.259	17.128	-0.131	17.122	-0.137	17.294	0.035	17.657	0.398	17.069	-0.19
uS5	GLU	55	1	G	1193	15.001	15.229	0.228	15.402	0.401	16.548	1.547	19.15	4.149	14.851	-0.15
uS5	GLU	65	1	G	1072	14.152	14.089	-0.063	14.056	-0.096	14.432	0.28	15.052	0.9	14.112	-0.04
uS5	GLU	65	1	U	1073	9.623	9.45	-0.173	9.495	-0.128	9.917	0.294	10.533	0.91	9.655	0.032
uS5	GLU	65	1	G	1074	8.739	8.419	-0.32	8.444	-0.295	8.477	-0.262	8.8	0.061	8.556	-0.183
uS5	GLU	65	1	U	1075	12.106	11.856	-0.25	11.92	-0.186	11.697	-0.409	11.748	-0.358	11.943	-0.163
uS5	GLU	65	1	U	1076	16.318	16.127	-0.191	16.24	-0.078	16.057	-0.261	15.985	-0.333	16.114	-0.204
uS5	GLU	65	1	G	1077	19.344	19.28	-0.064	19.236	-0.108	19.144	-0.2	19.161	-0.183	19.283	-0.061
uS5	GLU	65	1	G	1079	15.995	15.965	-0.03	15.873	-0.122	15.962	-0.033	15.895	-0.1	15.884	-0.111
uS5	GLU	65	1	A	1080	16.876	16.846	-0.03	16.832	-0.044	17.005	0.129	17.124	0.248	16.759	-0.117
uS5	HIS	83	1	U	5	17.302	16.722	-0.58	15.73	-1.572	16.588	-0.714	16.721	-0.581	17.002	-0.3
uS5	HIS	83	1	G	6	19.05	18.618	-0.432	18.923	-0.127	18.632	-0.418	18.116	-0.934	18.779	-0.271
uS5	HIS	83	1	A	7	17.421	17.859	0.438	17.247	-0.174	16.916	-0.505	16.956	-0.465	17.503	0.082
uS5	HIS	83	1	A	8	18.523	18.493	-0.03	18.101	-0.422	18.163	-0.36	18.534	0.011	17.95	-0.573
uS5	HIS	83	1	G	9	19.694	19.55	-0.144	19.201	-0.493	19.312	-0.382	19.443	-0.251	19.089	-0.605
uS5	HIS	83	1	G	566	15.29	15.305	0.015	15.23	-0.06	15.437	0.147	15.25	-0.04	15.399	0.109
uS5	HIS	89	1	G	9	15.553	15.48	-0.073	15.548	-0.005	15.736	0.183	15.652	0.099	15.468	-0.085
uS5	HIS	89	1	A	10	16.048	16.072	0.024	15.886	-0.162	15.845	-0.203	15.942	-0.106	15.642	-0.406
uS5	HIS	89	1	G	11	19.84	19.755	-0.085	19.478	-0.362	19.241	-0.599	19.557	-0.283	19.292	-0.548
uS5	HIS	89	1	U	17	18.642	18.652	0.01	18.644	0.002	18.911	0.269	18.849	0.207	18.583	-0.059
uS5	HIS	89	1	C	18	13.21	13.296	0.086	13.229	0.019	13.311	0.101	13.36	0.15	13.117	-0.093
uS5	HIS	89	1	A	19	9	9.104	0.104	9.015	0.015	9.188	0.188	9.305	0.305	9.239	0.239
uS5	HIS	89	1	U	20	10.991	11.014	0.023	10.968	-0.023	10.97	-0.021	10.94	-0.051	10.97	-0.021
uS5	HIS	89	1	G	21	16.144	16.244	0.1	16.12	-0.024	16.185	0.041	16.086	-0.058	16.145	0.001
uS5	HIS	89	1	A	559	17.745	17.785	0.04	17.852	0.107	17.928	0.183	17.732	-0.013	17.873	0.128
uS5	HIS	89	1	U	561	16.441	16.439	-0.002	16.567	0.126	16.538	0.097	16.466	0.025	16.493	0.052
uS5	HIS	89	1	G	566	18.205	18.143	-0.062	18.208	0.003	18.299	0.094	18.048	-0.157	18.256	0.051
uS5	HIS	89	1	G	567	17.103	17.178	0.075	17.24	0.137	17.261	0.158	17.089	-0.014	17.406	0.303
uS5	HIS	89	1	G	568	14.012	14.165	0.153	14.032	0.02	14.109	0.097	14.005	-0.007	14.163	0.151
uS5	HIS	89	1	C	569	16.695	16.585	-0.11	16.617	-0.078	16.925	0.23	16.779	0.084	16.622	-0.073
uS5	HIS	89	1	G	861	14.014	13.936	-0.078	13.877	-0.137	13.753	-0.261	13.682	-0.332	13.862	-0.152
uS5	HIS	89	1	C	862	10.303	10.365	0.062	10.128	-0.175	10.371	0.068	10.184	-0.119	10.411	0.108
uS5	HIS	89	1	U	863	8.702	8.623	-0.079	8.523	-0.179	8.639	-0.063	8.603	-0.099	8.74	0.038
uS5	HIS	89	1	A	864	8.393	8.362	-0.031	8.277	-0.116	8.491	0.098	8.391	-0.002	8.203	-0.19
uS5	HIS	89	1	A	865	9.198	9.065	-0.133	9.044	-0.154	9.096	-0.102	9.359	0.161	9.059	-0.139
uS5	HIS	89	1	C	866	15.193	15.135	-0.058	15.149	-0.044	15.213	0.02	15.313	0.12	15.143	-0.05
uS5	HIS	89	1	G	874	16.96	16.898	-0.062	16.838	-0.122	17.004	0.044	16.896	-0.064	16.925	-0.035
uS5	HIS	89	1	U	875	14.88	14.895	0.015	14.767	-0.113	15.01	0.13	14.887	0.007	14.823	-0.057
uS5	HIS	89	1	C	876	17.342	17.482	0.14	17.311	-0.031	17.394	0.052	17.13	-0.212	17.413	0.071
uS5	HIS	89	1	U	1076	18.379	18.109	-0.27	18.101	-0.278	17.979	-0.4	18.076	-0.303	18.252	-0.127
uS5	HIS	89	1	G	1077	14.516	14.412	-0.104	14.286	-0.23	14.075	-0.441	14.247	-0.269	14.512	-0.004
uS5	HIS	89	1	U	1078	9.935	9.904	-0.031	9.574	-0.361	9.555	-0.38	9.631	-0.304	9.706	-0.229
uS5	HIS	89	1	G	1079	11.392	11.284	-0.108	11.258	-0.134	11.19	-0.202	11.642	0.25	11.361	-0.031
uS5	HIS	89	1	A	1080	15.888	15.978	0.09	16.038	0.15	15.901	0.013	16.285	0.397	16.004	0.116
uS5	GLU	101	1	A	2	17.183	17.974	0.791	18.252	1.069	18.06	0.877	17.659	0.476	18.599	1.416
uS5	GLU	101	1	A	3	15.335	15.392	0.057	16.062	0.727	16.825	1.49	16.286	0.951	16.386	1.051
uS5	GLU	101	1	U	4	17.825	17.407	-0.418	17.976	0.151	19.047	1.222	19.266	1.441	18.484	0.659
uS5	GLU	101	1	U	5	13.657	11.979	-1.678	11.363	-2.294	13.53	-0.127	14.988	1.331	13.228	-0.429
uS5	GLU	101	1	G	6	12.254	11.971	-0.283	12.753	0.499	12.62	0.366	11.999	-0.255	12.599	0.345
uS5	GLU	101	1	A	7	13.46	13.93	0.47	13.105	-0.355	12.983	-0.477	12.863	-0.597	13.59	0.13
uS5	GLU	101	1	A	8	17.823	17.634	-0.189	17.092	-0.731	16.997	-0.826	17.362	-0.461	17.112	-0.711
uS5	GLU	101	1	A	298	19.528	19.437	-0.091	19.064	-0.464	19.132	-0.396	19.317	-0.211	19.169	-0.359
uS5	GLU	101	1	G	299	19.672	19.599	-0.073	19.43	-0.242	19.497	-0.175	19.612	-0.06	19.586	-0.086
uS5	GLU	116	1	A	7	17.694	18.197	0.503	17.846	0.152	17.868	0.174	17.517	-0.177	18.267	0.573
uS5	GLU	116	1	A	8	16.8	16.775	-0.025	16.591	-0.209	16.651	-0.149	16.772	-0.028	16.597	-0.203
uS5	GLU	116	1	G	9	15.551	15.309	-0.242	15.306	-0.245	15.589	0.038	15.51	-0.041	15.174	-0.377
uS5	GLU	116	1	A	10	17.082	17.067	-0.015	16.795	-0.287	16.686	-0.396	16.827	-0.255	16.718	-0.364
uS5	HIS	121	1	G	6	16.792	16.73	-0.062	17.767	0.975	17.79	0.998	17.215	0.423	17.487	0.695
uS5	HIS	121	1	A	7	14.777	15.327	0.55	14.714	-0.063	14.664	-0.113	14.38	-0.397	15.211	0.434
uS5	HIS	121	1	A	8	16.335	16.225	-0.11	15.834	-0.501	15.824	-0.511	16.09	-0.245	15.841	-0.494
uS5	HIS	121	1	G	9	17.467	17.247	-0.22	17.068	-0.399	17.268	-0.199	17.293	-0.174	16.945	-0.522
uS5	ASP	142	1	G	9	17.615	17.45	-0.165	17.407	-0.208	17.659	0.044	17.609	-0.006	17.278	-0.337
uS5	ASP	142	1	A	10	19.452	19.464	0.012	19.187	-0.265	19.103	-0.349	19.251	-0.201	18.956	-0.496
uS5	ASP	142	1	C	18	19.363	19.416	0.053	19.325	-0.038	19.438	0.075	19.516	0.153	19.245	-0.118
uS5	ASP	142	1	A	19	16.424	16.504	0.08	16.373	-0.051	16.568	0.144	16.673	0.249	16.583	0.159
uS5	ASP	142	1	U	20	18.779	18.758	-0.021	18.709	-0.07	18.705	-0.074	18.702	-0.077	18.729	-0.05
uS5	ASP	142	1	G	566	19.607	19.562	-0.045	19.579	-0.028	19.727	0.12	19.462	-0.145	19.678	0.071
uS5	ASP	142	1	G	568	19.757	19.88	0.123	19.723	-0.034	19.813	0.056	19.695	-0.062	19.828	0.071
uS5	ASP	142	1	G	861	14.519	14.572	0.053	14.457	-0.062	14.439	-0.08	14.279	-0.24	14.483	-0.036
uS5	ASP	142	1	C	862	12.67	12.843	0.173	12.688	0.018	12.881	0.211	12.739	0.069	12.878	0.208
uS5	ASP	142	1	U	863	14.418	14.398	-0.02	14.298	-0.12	14.397	-0.021	14.393	-0.025	14.435	0.017
uS5	ASP	142	1	A	864	16.146	16.156	0.01	16.056	-0.09	16.304	0.158	16.18	0.034	15.972	-0.174
uS5	ASP	142	1	A	865	16.397	16.324	-0.073	16.296	-0.101	16.357	-0.04	16.595	0.198	16.294	-0.103
uS5	ASP	142	1	U	875	18.196	18.225	0.029	18.069	-0.127	18.372	0.176	18.222	0.026	18.107	-0.089
uS5	ASP	142	1	C	876	18.945	19.08	0.135	18.982	0.037	19.038	0.093	18.846	-0.099	19.063	0.118
uS5	ASP	142	1	U	1076	18.325	18.04	-0.285	17.993	-0.332	17.876	-0.449	17.959	-0.366	18.246	-0.079
uS5	ASP	142	1	G	1077	16.478	16.358	-0.12	16.243	-0.235	16.06	-0.418	16.151	-0.327	16.498	0.02
uS5	ASP	142	1	U	1078	14.082	13.99	-0.092	13.745	-0.337	13.853	-0.229	13.806	-0.276	13.874	-0.208
uS5	ASP	142	1	G	1079	14.808	14.696	-0.112	14.637	-0.171	14.658	-0.15	15.044	0.236	14.758	-0.05
uS5	GLU	145	1	G	861	16.612	16.719	0.107	16.593	-0.019	16.632	0.02	16.449	-0.163	16.637	0.025
uS5	GLU	145	1	C	862	15.792	15.984	0.192	15.885	0.093	16.029	0.237	15.931	0.139	16.01	0.218
uS5	GLU	145	1	U	863	18.598	18.598	0	18.505	-0.093	18.59	-0.008	18.599	0.001	18.606	0.008
uS5	GLU	145	1	G	1077	19.53	19.413	-0.117	19.315	-0.215	19.163	-0.367	19.206	-0.324	19.562	0.032
uS5	GLU	145	1	U	1078	18.187	18.085	-0.102	17.89	-0.297	18.027	-0.16	17.946	-0.241	18.01	-0.177
uS5	GLU	145	1	G	1079	18.785	18.681	-0.104	18.619	-0.166	18.67	-0.115	19.001	0.216	18.737	-0.048
bS6	HIS	3	1	C	660	18.599	17.795	-0.804	17.713	-0.886	17.856	-0.743	17.637	-0.962	18.209	-0.39
bS6	HIS	3	1	G	661	15.47	14.616	-0.854	14.546	-0.924	14.79	-0.68	14.492	-0.978	15.159	-0.311
bS6	HIS	3	1	U	662	15.329	14.766	-0.563	14.775	-0.554	14.769	-0.56	15.156	-0.173	15.35	0.021
bS6	HIS	3	1	A	663	17.384	17.089	-0.295	17.343	-0.041	17.034	-0.35	17.267	-0.117	17.616	0.232
bS6	HIS	3	1	C	736	15.298	15.188	-0.11	15.282	-0.016	15.257	-0.041	15.483	0.185	15.305	0.007
bS6	HIS	3	1	C	737	10.691	10.574	-0.117	10.722	0.031	10.676	-0.015	10.696	0.005	10.773	0.082
bS6	HIS	3	1	C	738	9.449	9.392	-0.057	9.462	0.013	9.508	0.059	9.364	-0.085	9.502	0.053
bS6	HIS	3	1	C	739	12.918	12.855	-0.063	12.906	-0.012	13.07	0.152	12.919	0.001	12.814	-0.104
bS6	HIS	3	1	U	740	17.297	17.182	-0.115	17.314	0.017	17.413	0.116	17.139	-0.158	17.091	-0.206
bS6	GLU	5	1	U	662	18.506	17.97	-0.536	17.931	-0.575	17.94	-0.566	18.085	-0.421	18.37	-0.136
bS6	GLU	5	1	A	663	18.763	18.491	-0.272	18.703	-0.06	18.413	-0.35	18.489	-0.274	18.89	0.127
bS6	GLU	5	1	G	664	19.724	19.537	-0.187	19.573	-0.151	19.615	-0.109	19.657	-0.067	19.888	0.164
bS6	GLU	5	1	U	672	19.675	19.871	0.196	19.872	0.197	19.777	0.102	19.982	0.307	19.567	-0.108
bS6	GLU	5	1	A	673	19.093	19.268	0.175	19.103	0.01	19.216	0.123	19.357	0.264	19.114	0.021
bS6	GLU	5	1	C	735	17.857	17.643	-0.214	17.622	-0.235	17.712	-0.145	17.925	0.068	17.914	0.057
bS6	GLU	5	1	C	736	12.243	12.087	-0.156	12.282	0.039	12.224	-0.019	12.345	0.102	12.27	0.027
bS6	GLU	5	1	C	737	9.239	9.149	-0.09	9.23	-0.009	9.23	-0.009	9.156	-0.083	9.304	0.065
bS6	GLU	5	1	C	738	11.298	11.162	-0.136	11.218	-0.08	11.263	-0.035	11.011	-0.287	11.278	-0.02
bS6	GLU	5	1	C	739	16.472	16.341	-0.131	16.357	-0.115	16.574	0.102	16.379	-0.093	16.35	-0.122
bS6	HIS	11	1	U	672	18.86	18.68	-0.18	18.565	-0.295	18.628	-0.232	18.653	-0.207	18.422	-0.438
bS6	HIS	11	1	A	673	15.282	15.197	-0.085	15.023	-0.259	15.287	0.005	15.391	0.109	15.246	-0.036
bS6	HIS	11	1	G	674	15.224	15.108	-0.116	15.012	-0.212	15.285	0.061	14.966	-0.258	15.289	0.065
bS6	HIS	11	1	A	675	19.152	19.103	-0.049	19.325	0.173	19.142	-0.01	18.851	-0.301	19.448	0.296
bS6	HIS	11	1	G	710	18.711	18.692	-0.019	18.427	-0.284	18.7	-0.011	17.838	-0.873	18.588	-0.123
bS6	HIS	11	1	G	711	17.638	17.711	0.073	17.72	0.082	18.066	0.428	17.897	0.259	17.504	-0.134
bS6	ASP	13	1	G	674	19.938	19.82	-0.118	19.705	-0.233	19.993	0.055	19.653	-0.285	19.992	0.054
bS6	GLU	33	1	C	738	18.221	17.961	-0.26	18.101	-0.12	18.141	-0.08	18.167	-0.054	18.18	-0.041
bS6	GLU	33	1	C	739	19.024	18.72	-0.304	18.824	-0.2	18.94	-0.084	19.034	0.01	18.905	-0.119
bS6	HIS	37	1	C	737	18.081	17.997	-0.084	18.104	0.023	18.088	0.007	18.056	-0.025	18.168	0.087
bS6	HIS	37	1	C	738	18.21	18.073	-0.137	18.16	-0.05	18.21	0	18.039	-0.171	18.221	0.011
bS6	GLU	40	1	C	737	19.922	19.858	-0.064	19.903	-0.019	19.922	0	19.821	-0.101	19.976	0.054
bS6	HIS	55	1	A	673	16.402	16.301	-0.101	16.092	-0.31	16.364	-0.038	16.343	-0.059	16.284	-0.118
bS6	HIS	55	1	G	674	12.875	12.696	-0.179	12.492	-0.383	12.906	0.031	12.65	-0.225	12.823	-0.052
bS6	HIS	55	1	A	675	13.499	13.465	-0.034	13.786	0.287	13.597	0.098	13.394	-0.105	13.915	0.416
bS6	HIS	55	1	A	676	18.472	18.539	0.067	18.197	-0.275	18.728	0.256	18.506	0.034	18.575	0.103
bS6	HIS	55	1	U	709	15.737	15.44	-0.297	15.309	-0.428	15.652	-0.085	14.75	-0.987	15.497	-0.24
bS6	HIS	55	1	G	710	13.732	13.737	0.005	13.405	-0.327	13.893	0.161	13.212	-0.52	13.636	-0.096
bS6	HIS	55	1	G	711	15.641	15.87	0.229	15.91	0.269	16.239	0.598	16.516	0.875	15.623	-0.018
bS6	HIS	58	1	A	673	17.576	17.565	-0.011	17.337	-0.239	17.613	0.037	17.715	0.139	17.525	-0.051
bS6	HIS	58	1	G	674	16.98	16.809	-0.171	16.684	-0.296	17.038	0.058	16.82	-0.16	16.99	0.01
bS6	GLU	65	1	G	661	18.135	17.26	-0.875	17.241	-0.894	17.45	-0.685	17.311	-0.824	17.912	-0.223
bS6	GLU	65	1	U	662	19.056	18.503	-0.553	18.561	-0.495	18.53	-0.526	18.975	-0.081	19.136	0.08
bS6	GLU	65	1	C	736	18.987	18.847	-0.14	18.948	-0.039	18.935	-0.052	19.128	0.141	18.984	-0.003
bS6	GLU	65	1	C	737	14.212	14.013	-0.199	14.191	-0.021	14.131	-0.081	14.118	-0.094	14.259	0.047
bS6	GLU	65	1	C	738	12.148	11.977	-0.171	12.087	-0.061	12.135	-0.013	12.046	-0.102	12.153	0.005
bS6	GLU	65	1	C	739	14.917	14.741	-0.176	14.815	-0.102	14.978	0.061	14.913	-0.004	14.796	-0.121
bS6	GLU	65	1	U	740	19.447	19.25	-0.197	19.387	-0.06	19.459	0.012	19.284	-0.163	19.224	-0.223
bS6	GLU	69	1	G	670	19.394	19.454	0.06	19.55	0.156	19.421	0.027	19.657	0.263	19.467	0.073
bS6	GLU	69	1	G	671	17.377	17.709	0.332	18.144	0.767	17.63	0.253	18.256	0.879	17.87	0.493
bS6	GLU	69	1	U	672	18.872	19.007	0.135	19.209	0.337	19.037	0.165	19.404	0.532	18.881	0.009
bS6	GLU	69	1	C	737	15.315	14.899	-0.416	15.141	-0.174	15.025	-0.29	14.972	-0.343	15.219	-0.096
bS6	GLU	69	1	C	738	10.609	10.235	-0.374	10.381	-0.228	10.401	-0.208	10.533	-0.076	10.473	-0.136
bS6	GLU	69	1	C	739	10.831	10.325	-0.506	10.398	-0.433	10.555	-0.276	10.71	-0.121	10.686	-0.145
bS6	GLU	69	1	U	740	15.571	15.092	-0.479	15.172	-0.399	15.232	-0.339	15.367	-0.204	15.378	-0.193
bS6	ASP	72	1	G	670	16.816	16.817	0.001	16.862	0.046	16.778	-0.038	16.809	-0.007	16.851	0.035
bS6	ASP	72	1	G	671	13.522	13.788	0.266	14.149	0.627	13.691	0.169	14.289	0.767	13.915	0.393
bS6	ASP	72	1	U	672	13.85	13.965	0.115	14.152	0.302	13.988	0.138	14.354	0.504	13.811	-0.039
bS6	ASP	72	1	A	673	17.336	17.475	0.139	17.477	0.141	17.453	0.117	17.653	0.317	17.457	0.121
bS6	ASP	72	1	C	736	17.486	17.247	-0.239	17.226	-0.26	17.347	-0.139	17.373	-0.113	17.378	-0.108
bS6	ASP	72	1	C	737	12.923	12.477	-0.446	12.699	-0.224	12.595	-0.328	12.489	-0.434	12.79	-0.133
bS6	ASP	72	1	C	738	9.953	9.524	-0.429	9.656	-0.297	9.674	-0.279	9.716	-0.237	9.762	-0.191
bS6	ASP	72	1	C	739	12.156	11.666	-0.49	11.691	-0.465	11.906	-0.25	11.953	-0.203	12.001	-0.155
bS6	ASP	72	1	U	740	17.395	16.943	-0.452	17	-0.395	17.115	-0.28	17.172	-0.223	17.233	-0.162
bS6	GLU	73	1	G	670	19.626	19.551	-0.075	19.581	-0.045	19.522	-0.104	19.554	-0.072	19.623	-0.003
bS6	GLU	73	1	G	671	15.709	15.913	0.204	16.266	0.557	15.81	0.101	16.414	0.705	16.091	0.382
bS6	GLU	73	1	U	672	15.426	15.451	0.025	15.64	0.214	15.495	0.069	15.863	0.437	15.3	-0.126
bS6	GLU	73	1	A	673	18.665	18.766	0.101	18.763	0.098	18.77	0.105	18.984	0.319	18.785	0.12
bS6	GLU	73	1	C	737	16.246	15.809	-0.437	16.026	-0.22	15.928	-0.318	15.81	-0.436	16.123	-0.123
bS6	GLU	73	1	C	738	13.553	13.119	-0.434	13.259	-0.294	13.282	-0.271	13.311	-0.242	13.369	-0.184
bS6	GLU	73	1	C	739	15.581	15.074	-0.507	15.113	-0.468	15.316	-0.265	15.395	-0.186	15.425	-0.156
bS6	GLU	75	1	G	670	17.864	17.812	-0.052	17.799	-0.065	17.768	-0.096	17.568	-0.296	17.861	-0.003
bS6	GLU	75	1	G	671	13.314	13.452	0.138	13.667	0.353	13.338	0.024	13.836	0.522	13.519	0.205
bS6	GLU	75	1	U	672	11.339	11.39	0.051	11.519	0.18	11.391	0.052	11.727	0.388	11.163	-0.176
bS6	GLU	75	1	A	673	13.622	13.738	0.116	13.705	0.083	13.735	0.113	13.946	0.324	13.73	0.108
bS6	GLU	75	1	G	674	18.263	18.273	0.01	18.372	0.109	18.319	0.056	18.248	-0.015	18.393	0.13
bS6	GLU	75	1	C	736	16.329	16.069	-0.26	16.103	-0.226	16.206	-0.123	16.159	-0.17	16.233	-0.096
bS6	GLU	75	1	C	737	12.882	12.473	-0.409	12.648	-0.234	12.574	-0.308	12.421	-0.461	12.747	-0.135
bS6	GLU	75	1	C	738	12.173	11.77	-0.403	11.879	-0.294	11.901	-0.272	11.835	-0.338	11.984	-0.189
bS6	GLU	75	1	C	739	15.757	15.329	-0.428	15.334	-0.423	15.569	-0.188	15.539	-0.218	15.605	-0.152
bS6	ASP	82	1	G	671	19.496	19.329	-0.167	19.276	-0.22	19.224	-0.272	19.437	-0.059	19.385	-0.111
bS6	ASP	82	1	U	672	14.378	14.111	-0.267	14.092	-0.286	14.129	-0.249	14.239	-0.139	13.932	-0.446
bS6	ASP	82	1	A	673	13.386	13.29	-0.096	13.238	-0.148	13.397	0.011	13.559	0.173	13.431	0.045
bS6	ASP	82	1	G	674	16.061	16.053	-0.008	16.072	0.011	16.123	0.062	15.811	-0.25	16.21	0.149
bS6	ASP	82	1	G	711	17.012	16.884	-0.128	16.876	-0.136	17.126	0.114	16.604	-0.408	16.818	-0.194
bS6	ASP	82	1	A	712	17.129	17.138	0.009	17.262	0.133	17.53	0.401	16.739	-0.39	16.99	-0.139
bS6	HIS	94	1	C	660	15.591	15	-0.591	14.915	-0.676	15.006	-0.585	14.725	-0.866	15.165	-0.426
bS6	HIS	94	1	G	661	11.089	10.42	-0.669	10.392	-0.697	10.539	-0.55	10.346	-0.743	10.809	-0.28
bS6	HIS	94	1	U	662	10.657	10.136	-0.521	10.296	-0.361	10.201	-0.456	10.593	-0.064	10.749	0.092
bS6	HIS	94	1	A	663	13.534	13.311	-0.223	13.566	0.032	13.287	-0.247	13.577	0.043	13.828	0.294
bS6	HIS	94	1	G	664	17.402	17.262	-0.14	17.366	-0.036	17.375	-0.027	17.548	0.146	17.701	0.299
bS6	HIS	94	1	C	736	16.578	16.563	-0.015	16.677	0.099	16.591	0.013	16.869	0.291	16.637	0.059
bS6	HIS	94	1	C	737	13.354	13.445	0.091	13.496	0.142	13.496	0.142	13.571	0.217	13.504	0.15
bS6	HIS	94	1	C	738	13.477	13.599	0.122	13.607	0.13	13.642	0.165	13.484	0.007	13.601	0.124
bS6	HIS	94	1	C	739	16.434	16.558	0.124	16.596	0.162	16.703	0.269	16.499	0.065	16.379	-0.055
bS6	HIS	94	1	U	740	19.527	19.588	0.061	19.723	0.196	19.81	0.283	19.423	-0.104	19.349	-0.178
bS6	HIS	94	1	G	836	18.81	18.357	-0.453	18.469	-0.341	18.462	-0.348	18.742	-0.068	18.858	0.048
bS6	HIS	94	1	U	837	18.161	17.525	-0.636	17.557	-0.604	17.697	-0.464	17.825	-0.336	18.168	0.007
bS6	GLU	98	1	U	662	19.843	19.465	-0.378	19.701	-0.142	19.549	-0.294	19.639	-0.204	19.834	-0.009
uS7	ASP	15	1	U	1372	17.542	17.748	0.206	17.683	0.141	17.811	0.269	17.786	0.244	17.617	0.075
uS7	ASP	15	1	A	1374	11.724	11.777	0.053	11.504	-0.22	11.797	0.073	11.99	0.266	11.848	0.124
uS7	GLU	21	1	C	940	19.862	19.578	-0.284	18.997	-0.865	19.554	-0.308	19.239	-0.623	19.387	-0.475
uS7	GLU	21	1	A	1374	12.99	13.146	0.156	12.87	-0.12	13.151	0.161	13.101	0.111	13.068	0.078
uS7	ASP	33	1	C	940	13.492	13.491	-0.001	13.285	-0.207	13.595	0.103	13.724	0.232	13.354	-0.138
uS7	ASP	33	1	G	942	9.483	9.561	0.078	9.463	-0.02	9.766	0.283	9.403	-0.08	9.25	-0.233
uS7	ASP	33	1	U	943	15.051	15.188	0.137	15.072	0.021	15.425	0.374	15.208	0.157	14.876	-0.175
uS7	ASP	33	1	C	1234	15.358	15.348	-0.01	15.575	0.217	15.418	0.06	15.323	-0.035	15.273	-0.085
uS7	ASP	33	1	C	1237	15.037	14.864	-0.173	14.93	-0.107	14.645	-0.392	14.814	-0.223	15.246	0.209
uS7	ASP	33	1	A	1239	14.542	14.314	-0.228	14.06	-0.482	14.464	-0.078	13.988	-0.554	14.924	0.382
uS7	ASP	33	1	U	1240	13.834	13.84	0.006	13.724	-0.11	13.751	-0.083	13.122	-0.712	13.843	0.009
uS7	ASP	33	1	G	1241	9.858	9.729	-0.129	9.741	-0.117	9.38	-0.478	9.33	-0.528	10.04	0.182
uS7	ASP	33	1	G	1242	13.091	13.06	-0.031	13.037	-0.054	12.658	-0.433	12.5	-0.591	13.347	0.256
uS7	ASP	33	1	C	1243	18.072	17.951	-0.121	17.974	-0.098	17.782	-0.29	17.874	-0.198	18.347	0.275
uS7	ASP	33	1	A	1288	19.079	18.754	-0.325	18.846	-0.233	18.646	-0.433	18.654	-0.425	19.098	0.019
uS7	ASP	33	1	A	1289	14.671	14.598	-0.073	14.395	-0.276	14.145	-0.526	14.31	-0.361	14.587	-0.084
uS7	ASP	33	1	G	1290	10.511	10.676	0.165	10.403	-0.108	9.92	-0.591	10.025	-0.486	10.769	0.258
uS7	ASP	33	1	C	1344	18.899	19.03	0.131	19.07	0.171	19.508	0.609	19.729	0.83	18.84	-0.059
uS7	ASP	33	1	U	1345	17.802	17.797	-0.005	17.911	0.109	18.36	0.558	18.535	0.733	17.613	-0.189
uS7	ASP	33	1	U	1348	13.757	13.708	-0.049	13.792	0.035	14.029	0.272	14.202	0.445	13.53	-0.227
uS7	ASP	33	1	A	1349	12.446	12.62	0.174	12.734	0.288	12.832	0.386	12.976	0.53	12.563	0.117
uS7	ASP	33	1	A	1350	9.806	9.942	0.136	9.838	0.032	10.433	0.627	10.339	0.533	9.718	-0.088
uS7	ASP	33	1	U	1351	7.026	7.154	0.128	7.052	0.026	7.661	0.635	7.522	0.496	6.951	-0.075
uS7	ASP	33	1	C	1352	8.308	8.486	0.178	8.127	-0.181	8.425	0.117	8.162	-0.146	8.339	0.031
uS7	ASP	33	1	G	1353	12.601	12.568	-0.033	12.495	-0.106	12.771	0.17	12.543	-0.058	12.533	-0.068
uS7	ASP	33	1	G	1371	16.338	16.259	-0.079	16.491	0.153	16.436	0.098	16.559	0.221	16.368	0.03
uS7	ASP	33	1	U	1372	13.673	13.555	-0.118	13.802	0.129	13.451	-0.222	13.659	-0.014	13.677	0.004
uS7	ASP	33	1	A	1374	10.52	10.469	-0.051	10.684	0.164	10.556	0.036	10.908	0.388	10.531	0.011
uS7	GLU	40	1	C	940	18.803	18.775	-0.028	18.371	-0.432	18.979	0.176	18.92	0.117	18.487	-0.316
uS7	GLU	40	1	A	1239	17.589	17.582	-0.007	17.631	0.042	18.171	0.582	17.966	0.377	17.715	0.126
uS7	GLU	40	1	U	1240	12.443	12.634	0.191	12.592	0.149	13.105	0.662	12.837	0.394	12.318	-0.125
uS7	GLU	40	1	G	1241	12.478	12.668	0.19	12.55	0.072	13.017	0.539	13.005	0.527	12.681	0.203
uS7	GLU	40	1	G	1242	18.336	18.521	0.185	18.527	0.191	18.635	0.299	18.25	-0.086	18.333	-0.003
uS7	GLU	40	1	A	1289	19.607	19.624	0.017	19.384	-0.223	19.501	-0.106	19.549	-0.058	19.221	-0.386
uS7	GLU	40	1	G	1290	13.612	13.748	0.136	13.618	0.006	13.467	-0.145	13.294	-0.318	13.42	-0.192
uS7	GLU	40	1	U	1372	16.734	16.64	-0.094	16.679	-0.055	16.717	-0.017	16.848	0.114	16.775	0.041
uS7	GLU	40	1	A	1374	12.024	12.029	0.005	11.903	-0.121	12.112	0.088	12.572	0.548	12.164	0.14
uS7	GLU	48	1	U	1240	16.413	16.617	0.204	16.625	0.212	17.116	0.703	17.521	1.108	16.322	-0.091
uS7	GLU	74	1	A	937	17.011	17.603	0.592	17.451	0.44	17.591	0.58	17.639	0.628	17.332	0.321
uS7	GLU	74	1	A	938	11.463	11.963	0.5	12.011	0.548	12.177	0.714	12.274	0.811	11.818	0.355
uS7	GLU	74	1	G	939	10.747	10.951	0.204	11.242	0.495	11.251	0.504	10.637	-0.11	10.881	0.134
uS7	GLU	74	1	C	940	16.355	16.334	-0.021	16.44	0.085	16.317	-0.038	16.157	-0.198	16.379	0.024
uS7	GLU	90	1	A	938	15	15.223	0.223	15.104	0.104	15.061	0.061	15.338	0.338	15.327	0.327
uS7	GLU	90	1	G	939	14.165	14.198	0.033	14.565	0.4	14.322	0.157	13.7	-0.465	14.321	0.156
uS7	GLU	106	1	A	938	17.632	18.043	0.411	18.25	0.618	18.772	1.14	18.628	0.996	17.607	-0.025
uS7	GLU	106	1	G	939	13.283	13.673	0.39	13.653	0.37	14.179	0.896	14.146	0.863	13.332	0.049
uS7	GLU	106	1	C	940	9.524	9.907	0.383	10.072	0.548	10.362	0.838	10.545	1.021	9.635	0.111
uS7	GLU	106	1	G	942	14.241	14.465	0.224	14.176	-0.065	14.506	0.265	14.539	0.298	14.158	-0.083
uS7	GLU	106	1	U	943	19.836	19.906	0.07	19.836	0	19.767	-0.069	19.996	0.16	19.725	-0.111
uS7	GLU	106	1	C	1237	19.716	19.275	-0.441	19.167	-0.549	18.78	-0.936	19.423	-0.293	19.909	0.193
uS7	GLU	106	1	A	1239	13.6	12.973	-0.627	12.834	-0.766	12.734	-0.866	12.991	-0.609	13.594	-0.006
uS7	GLU	106	1	U	1240	13.536	13.567	0.031	13.237	-0.299	12.849	-0.687	14.271	0.735	13.865	0.329
uS7	GLU	106	1	G	1241	17.367	17.262	-0.105	17.095	-0.272	17.003	-0.364	17.431	0.064	17.753	0.386
uS7	GLU	106	1	U	1351	19.362	19.268	-0.094	19.418	0.056	19.867	0.505	19.729	0.367	19.32	-0.042
uS7	ASP	113	1	C	1237	18.528	18.535	0.007	18.569	0.041	18.789	0.261	19.126	0.598	18.478	-0.05
uS7	ASP	113	1	A	1239	10.523	10.554	0.031	10.868	0.345	10.849	0.326	11.316	0.793	10.151	-0.372
uS7	ASP	113	1	U	1240	9.482	9.482	0	9.385	-0.097	9.125	-0.357	10.654	1.172	9.714	0.232
uS7	ASP	113	1	G	1241	16.204	16.202	-0.002	16.026	-0.178	16.247	0.043	16.701	0.497	16.453	0.249
uS7	ASP	113	1	G	1242	19.202	18.968	-0.234	18.846	-0.356	19.142	-0.06	19.289	0.087	19.221	0.019
uS7	GLU	123	1	C	940	18.722	18.984	0.262	18.961	0.239	19.384	0.662	19.439	0.717	18.683	-0.039
uS7	GLU	123	1	A	1239	17.076	16.786	-0.29	16.912	-0.164	16.945	-0.131	17.317	0.241	16.874	-0.202
uS7	GLU	123	1	U	1240	14.535	14.648	0.113	14.427	-0.108	14.329	-0.206	15.887	1.352	14.769	0.234
uS7	GLU	139	1	G	939	17.187	17.596	0.409	17.813	0.626	18.131	0.944	17.609	0.422	17.322	0.135
uS7	ASP	140	1	A	938	17.109	17.826	0.717	18.061	0.952	18.458	1.349	18.332	1.223	17.389	0.28
uS7	ASP	140	1	G	939	15.674	16.091	0.417	16.246	0.572	16.612	0.938	16.145	0.471	15.775	0.101
uS7	ASP	140	1	C	940	18.431	18.67	0.239	18.954	0.523	18.889	0.458	18.918	0.487	18.611	0.18
uS7	HIS	142	1	A	938	17.048	17.666	0.618	17.797	0.749	18.063	1.015	18.068	1.02	17.385	0.337
uS7	HIS	142	1	G	939	15.741	16.067	0.326	16.327	0.586	16.505	0.764	15.916	0.175	15.88	0.139
uS7	HIS	153	1	A	938	19.201	19.369	0.168	19.258	0.057	19.029	-0.172	19.242	0.041	19.552	0.351
uS8	ASP	5	1	U	565	19.56	19.493	-0.067	19.363	-0.197	19.538	-0.022	19.582	0.022	19.405	-0.155
uS8	ASP	5	1	G	585	17.721	17.687	-0.034	17.707	-0.014	17.741	0.02	17.739	0.018	17.75	0.029
uS8	ASP	5	1	C	586	12.782	12.718	-0.064	12.616	-0.166	12.904	0.122	12.805	0.023	12.688	-0.094
uS8	ASP	5	1	G	587	7.919	7.876	-0.043	7.816	-0.103	8.006	0.087	7.788	-0.131	7.98	0.061
uS8	ASP	5	1	G	588	7.025	6.946	-0.079	7.045	0.02	7.176	0.151	7.198	0.173	6.588	-0.437
uS8	ASP	5	1	U	589	8.023	8.011	-0.012	8.014	-0.009	7.911	-0.112	7.925	-0.098	7.962	-0.061
uS8	ASP	5	1	U	590	13.309	13.489	0.18	13.403	0.094	13.396	0.087	13.393	0.084	13.48	0.171
uS8	ASP	5	1	U	591	18.427	18.541	0.114	18.388	-0.039	18.396	-0.031	19.504	1.077	18.601	0.174
uS8	ASP	5	1	C	643	14.304	14.235	-0.069	14.191	-0.113	14.383	0.079	14.393	0.089	14.062	-0.242
uS8	ASP	5	1	U	644	9.99	9.986	-0.004	10.059	0.069	10.165	0.175	10.116	0.126	10.09	0.1
uS8	ASP	5	1	G	645	11.29	11.356	0.066	11.418	0.128	11.283	-0.007	11.378	0.088	11.428	0.138
uS8	ASP	5	1	G	646	16.313	16.241	-0.072	16.307	-0.006	16.474	0.161	16.256	-0.057	16.265	-0.048
uS8	ASP	5	1	G	654	16.418	16.491	0.073	16.467	0.049	16.728	0.31	16.239	-0.179	16.56	0.142
uS8	ASP	5	1	A	655	16.026	16.219	0.193	15.985	-0.041	16.102	0.076	16.014	-0.012	16.186	0.16
uS8	ASP	5	1	C	754	16.111	16.111	0	16.245	0.134	16.12	0.009	15.994	-0.117	16.222	0.111
uS8	ASP	5	1	G	755	18.598	18.598	0	18.589	-0.009	18.647	0.049	18.69	0.092	18.63	0.032
uS8	ASP	5	1	C	756	16.089	16.115	0.026	16.044	-0.045	16.164	0.075	16.275	0.186	16.104	0.015
uS8	ASP	5	1	U	757	15.835	15.866	0.031	15.858	0.023	15.875	0.04	16.232	0.397	15.887	0.052
uS8	ASP	5	1	C	758	18.576	18.57	-0.006	18.513	-0.063	18.626	0.05	18.892	0.316	18.657	0.081
uS8	ASP	5	1	C	823	18.176	18.197	0.021	18.098	-0.078	18.198	0.022	18.284	0.108	18.264	0.088
uS8	ASP	5	1	G	824	14.866	14.927	0.061	14.888	0.022	14.924	0.058	14.918	0.052	14.879	0.013
uS8	ASP	5	1	A	825	12.922	12.951	0.029	12.904	-0.018	12.971	0.049	12.791	-0.131	12.869	-0.053
uS8	ASP	5	1	C	826	13.672	13.693	0.021	13.613	-0.059	13.753	0.081	13.791	0.119	13.733	0.061
uS8	ASP	5	1	U	827	17.135	17.258	0.123	17.2	0.065	17.341	0.206	17.782	0.647	17.239	0.104
uS8	ASP	5	1	U	875	18.625	18.56	-0.065	18.572	-0.053	18.416	-0.209	18.695	0.07	18.509	-0.116
uS8	ASP	5	1	C	876	14.541	14.437	-0.104	14.502	-0.039	14.559	0.018	14.731	0.19	14.442	-0.099
uS8	ASP	5	1	G	877	9.356	9.366	0.01	9.367	0.011	9.452	0.096	9.553	0.197	9.33	-0.026
uS8	ASP	5	1	A	878	7.21	7.347	0.137	7.185	-0.025	7.434	0.224	7.471	0.261	7.16	-0.05
uS8	ASP	5	1	C	879	10.529	10.581	0.052	10.464	-0.065	10.739	0.21	10.914	0.385	10.58	0.051
uS8	ASP	5	1	C	880	16.42	16.267	-0.153	16.363	-0.057	16.436	0.016	16.515	0.095	16.38	-0.04
uS8	ASP	9	1	C	586	18.972	18.904	-0.068	18.79	-0.182	19.092	0.12	18.994	0.022	18.849	-0.123
uS8	ASP	9	1	G	587	14.341	14.299	-0.042	14.238	-0.103	14.426	0.085	14.211	-0.13	14.404	0.063
uS8	ASP	9	1	G	588	12.262	12.15	-0.112	12.271	0.009	12.437	0.175	12.435	0.173	11.825	-0.437
uS8	ASP	9	1	U	589	10.631	10.486	-0.145	10.742	0.111	10.6	-0.031	10.652	0.021	10.552	-0.079
uS8	ASP	9	1	U	590	15.031	15.082	0.051	15.093	0.062	15.085	0.054	15.184	0.153	15.14	0.109
uS8	ASP	9	1	C	643	17.291	17.229	-0.062	17.145	-0.146	17.379	0.088	17.424	0.133	16.97	-0.321
uS8	ASP	9	1	U	644	14.607	14.614	0.007	14.712	0.105	14.747	0.14	14.739	0.132	14.715	0.108
uS8	ASP	9	1	G	645	17.261	17.323	0.062	17.371	0.11	17.247	-0.014	17.357	0.096	17.378	0.117
uS8	ASP	9	1	G	654	16.107	16.171	0.064	16.28	0.173	16.533	0.426	15.949	-0.158	16.398	0.291
uS8	ASP	9	1	A	655	16.713	16.988	0.275	16.926	0.213	16.912	0.199	16.766	0.053	17.131	0.418
uS8	ASP	9	1	C	756	19.4	19.452	0.052	19.367	-0.033	19.515	0.115	19.647	0.247	19.435	0.035
uS8	ASP	9	1	U	757	18.76	18.803	0.043	18.803	0.043	18.827	0.067	19.188	0.428	18.878	0.118
uS8	ASP	9	1	C	823	18.916	18.916	0	18.896	-0.02	18.92	0.004	18.956	0.04	19.059	0.143
uS8	ASP	9	1	G	824	15.044	15.083	0.039	15.167	0.123	15.111	0.067	15.117	0.073	15.128	0.084
uS8	ASP	9	1	A	825	11.184	11.182	-0.002	11.232	0.048	11.205	0.021	11.092	-0.092	11.226	0.042
uS8	ASP	9	1	C	826	9.289	9.304	0.015	9.291	0.002	9.365	0.076	9.469	0.18	9.407	0.118
uS8	ASP	9	1	U	827	11.218	11.365	0.147	11.301	0.083	11.451	0.233	11.924	0.706	11.344	0.126
uS8	ASP	9	1	U	828	15.925	16	0.075	15.93	0.005	15.971	0.046	16.244	0.319	15.965	0.04
uS8	ASP	9	1	U	871	19.165	19.152	-0.013	19.016	-0.149	19.285	0.12	19.291	0.126	18.979	-0.186
uS8	ASP	9	1	A	872	18.231	18.307	0.076	18.288	0.057	17.967	-0.264	18.165	-0.066	18.458	0.227
uS8	ASP	9	1	A	873	19.544	19.528	-0.016	19.416	-0.128	19.614	0.07	19.769	0.225	19.687	0.143
uS8	ASP	9	1	G	874	17.477	17.544	0.067	17.507	0.03	17.531	0.054	17.73	0.253	17.525	0.048
uS8	ASP	9	1	U	875	15.111	15.046	-0.065	15.017	-0.094	14.935	-0.176	15.189	0.078	14.989	-0.122
uS8	ASP	9	1	C	876	11.213	11.114	-0.099	11.231	0.018	11.276	0.063	11.604	0.391	11.205	-0.008
uS8	ASP	9	1	G	877	9.243	9.233	-0.01	9.133	-0.11	9.231	-0.012	9.58	0.337	9.155	-0.088
uS8	ASP	9	1	A	878	10.974	11.054	0.08	11.003	0.029	11.065	0.091	11.201	0.227	10.979	0.005
uS8	ASP	9	1	C	879	15.474	15.505	0.031	15.406	-0.068	15.603	0.129	15.745	0.271	15.499	0.025
uS8	GLU	42	1	C	643	19.606	19.627	0.021	19.531	-0.075	19.575	-0.031	19.688	0.082	19.341	-0.265
uS8	GLU	47	1	U	827	19.125	19.205	0.08	19.126	0.001	19.189	0.064	19.544	0.419	19.158	0.033
uS8	ASP	48	1	U	827	19.021	19.073	0.052	18.983	-0.038	19.047	0.026	19.445	0.424	19.017	-0.004
uS8	GLU	52	1	U	589	16.498	16.32	-0.178	16.667	0.169	16.637	0.139	16.683	0.185	16.489	-0.009
uS8	GLU	52	1	U	590	14.147	13.859	-0.288	14.101	-0.046	14.071	-0.076	14.36	0.213	14.017	-0.13
uS8	GLU	52	1	U	591	16.307	16.205	-0.102	16.203	-0.104	16.071	-0.236	16.627	0.32	16.077	-0.23
uS8	GLU	52	1	U	652	17.397	17.503	0.106	17.378	-0.019	18.288	0.891	18.373	0.976	17.506	0.109
uS8	GLU	52	1	U	653	15.513	15.534	0.021	15.704	0.191	15.457	-0.056	15.634	0.121	15.843	0.33
uS8	GLU	52	1	G	654	18.061	18.443	0.382	18.44	0.379	18.614	0.553	18.123	0.062	18.52	0.459
uS8	GLU	52	1	C	826	18.265	18.241	-0.024	18.108	-0.157	18.234	-0.031	18.471	0.206	18.267	0.002
uS8	GLU	52	1	U	827	18.792	18.714	-0.078	18.617	-0.175	18.65	-0.142	19.023	0.231	18.642	-0.15
uS8	ASP	54	1	G	588	19.57	19.498	-0.072	19.546	-0.024	19.625	0.055	19.602	0.032	19.576	0.006
uS8	ASP	54	1	U	589	14.963	14.855	-0.108	15.085	0.122	15.109	0.146	15.144	0.181	14.988	0.025
uS8	ASP	54	1	U	590	11.462	11.204	-0.258	11.446	-0.016	11.378	-0.084	11.696	0.234	11.337	-0.125
uS8	ASP	54	1	U	591	12.612	12.403	-0.209	12.515	-0.097	12.327	-0.285	12.545	-0.067	12.297	-0.315
uS8	ASP	54	1	G	592	17.171	16.946	-0.225	17.154	-0.017	16.982	-0.189	16.991	-0.18	17.076	-0.095
uS8	ASP	54	1	C	643	19.089	19.047	-0.042	18.947	-0.142	19.27	0.181	19.282	0.193	18.954	-0.135
uS8	ASP	54	1	C	651	14.791	14.855	0.064	15.112	0.321	15.172	0.381	15.127	0.336	14.975	0.184
uS8	ASP	54	1	U	652	11.323	11.395	0.072	11.291	-0.032	12.214	0.891	12.327	1.004	11.452	0.129
uS8	ASP	54	1	U	653	11.893	11.854	-0.039	12.113	0.22	11.76	-0.133	11.957	0.064	12.193	0.3
uS8	ASP	54	1	G	654	16.335	16.785	0.45	16.633	0.298	16.79	0.455	16.426	0.091	16.681	0.346
uS8	ASP	54	1	A	749	18.529	18.88	0.351	18.792	0.263	19.113	0.584	18.582	0.053	19.008	0.479
uS8	GLU	58	1	G	588	17.172	17.063	-0.109	17.157	-0.015	17.296	0.124	17.273	0.101	16.983	-0.189
uS8	GLU	58	1	U	589	12.235	12.036	-0.199	12.425	0.19	12.365	0.13	12.43	0.195	12.213	-0.022
uS8	GLU	58	1	U	590	11.538	11.316	-0.222	11.541	0.003	11.493	-0.045	11.816	0.278	11.478	-0.06
uS8	GLU	58	1	U	591	15.453	15.386	-0.067	15.349	-0.104	15.225	-0.228	16.051	0.598	15.299	-0.154
uS8	GLU	58	1	C	643	18.268	18.216	-0.052	18.094	-0.174	18.43	0.162	18.474	0.206	18	-0.268
uS8	GLU	58	1	U	644	18.911	18.878	-0.033	18.989	0.078	18.895	-0.016	18.976	0.065	19.021	0.11
uS8	GLU	58	1	U	652	16.317	16.44	0.123	16.355	0.038	17.125	0.808	17.167	0.85	16.396	0.079
uS8	GLU	58	1	U	653	13.173	13.202	0.029	13.318	0.145	13.18	0.007	13.304	0.131	13.459	0.286
uS8	GLU	58	1	G	654	14.021	14.371	0.35	14.396	0.375	14.608	0.587	14.038	0.017	14.495	0.474
uS8	GLU	58	1	A	655	18.646	18.941	0.295	19.169	0.523	18.873	0.227	18.625	-0.021	19.251	0.605
uS8	GLU	58	1	A	825	16.718	16.7	-0.018	16.646	-0.072	16.727	0.009	16.842	0.124	16.886	0.168
uS8	GLU	58	1	C	826	13.374	13.354	-0.02	13.207	-0.167	13.355	-0.019	13.589	0.215	13.381	0.007
uS8	GLU	58	1	U	827	14.709	14.652	-0.057	14.552	-0.157	14.608	-0.101	15.033	0.324	14.582	-0.127
uS8	GLU	58	1	U	828	18.945	18.966	0.021	19.077	0.132	18.863	-0.082	19.131	0.186	18.892	-0.053
uS8	GLU	60	1	U	589	15.848	15.632	-0.216	16.034	0.186	15.948	0.1	15.996	0.148	15.802	-0.046
uS8	GLU	60	1	U	590	15.631	15.411	-0.22	15.591	-0.04	15.592	-0.039	15.807	0.176	15.556	-0.075
uS8	GLU	60	1	U	591	19.199	19.213	0.014	19.103	-0.096	19.034	-0.165	19.96	0.761	19.111	-0.088
uS8	GLU	60	1	U	653	19.258	19.303	0.045	19.384	0.126	19.288	0.03	19.398	0.14	19.536	0.278
uS8	GLU	60	1	G	654	19.003	19.271	0.268	19.381	0.378	19.595	0.592	18.987	-0.016	19.493	0.49
uS8	GLU	60	1	A	825	18.974	18.944	-0.03	18.971	-0.003	18.971	-0.003	19.061	0.087	19.154	0.18
uS8	GLU	60	1	C	826	14.206	14.186	-0.02	14.138	-0.068	14.191	-0.015	14.453	0.247	14.28	0.074
uS8	GLU	60	1	U	827	12.963	12.956	-0.007	12.854	-0.109	12.913	-0.05	13.345	0.382	12.887	-0.076
uS8	GLU	60	1	U	828	16.029	16.022	-0.007	16.104	0.075	16.035	0.006	16.319	0.29	15.967	-0.062
uS8	GLU	73	1	G	566	19.042	18.879	-0.163	18.883	-0.159	18.742	-0.3	18.764	-0.278	18.703	-0.339
uS8	GLU	73	1	U	827	18.665	18.876	0.211	18.848	0.183	18.944	0.279	19.197	0.532	18.877	0.212
uS8	GLU	73	1	U	828	18.557	18.549	-0.008	18.365	-0.192	18.848	0.291	19.041	0.484	18.594	0.037
uS8	GLU	73	1	G	861	14.678	14.641	-0.037	14.614	-0.064	14.779	0.101	14.749	0.071	14.76	0.082
uS8	GLU	73	1	C	862	13.464	13.505	0.041	13.587	0.123	13.589	0.125	13.805	0.341	13.565	0.101
uS8	GLU	73	1	U	863	17.504	17.527	0.023	17.509	0.005	17.531	0.027	17.676	0.172	17.452	-0.052
uS8	GLU	73	1	U	875	14.908	14.829	-0.079	14.754	-0.154	14.935	0.027	14.984	0.076	14.763	-0.145
uS8	GLU	73	1	C	876	12.009	11.969	-0.04	12.11	0.101	12.031	0.022	12.222	0.213	12.138	0.129
uS8	GLU	73	1	G	877	16.752	16.77	0.018	16.576	-0.176	16.614	-0.138	16.993	0.241	16.715	-0.037
uS8	ASP	90	1	A	3	17.47	17.243	-0.227	15.855	-1.615	15.254	-2.216	15.854	-1.616	15.172	-2.298
uS8	ASP	90	1	U	4	15.345	15.215	-0.13	14.111	-1.234	13.1	-2.245	13.368	-1.977	13.633	-1.712
uS8	ASP	90	1	U	5	15.451	15.662	0.211	15.461	0.01	14.696	-0.755	13.587	-1.864	15.173	-0.278
uS8	ASP	90	1	A	300	16.009	16.288	0.279	16.076	0.067	16.253	0.244	16.031	0.022	15.862	-0.147
uS8	ASP	90	1	G	301	18.498	18.504	0.006	18.437	-0.061	18.259	-0.239	18.178	-0.32	18.578	0.08
uS8	ASP	90	1	G	566	19.528	19.732	0.204	19.82	0.292	19.968	0.44	19.912	0.384	19.855	0.327
uS8	ASP	90	1	U	598	15.977	15.975	-0.002	15.718	-0.259	15.913	-0.064	16.011	0.034	15.729	-0.248
uS8	ASP	90	1	C	599	10.69	10.686	-0.004	10.587	-0.103	10.735	0.045	10.804	0.114	10.691	0.001
uS8	ASP	90	1	A	600	7.457	7.432	-0.025	7.452	-0.005	7.502	0.045	7.603	0.146	7.54	0.083
uS8	ASP	90	1	G	601	9.276	9.119	-0.157	9.038	-0.238	9.123	-0.153	9.343	0.067	9.026	-0.25
uS8	ASP	90	1	A	602	13.766	13.816	0.05	13.763	-0.003	13.912	0.146	14.111	0.345	13.808	0.042
uS8	ASP	90	1	A	630	14.134	14.014	-0.12	12.835	-1.299	13.015	-1.119	13.74	-0.394	12.71	-1.424
uS8	ASP	90	1	C	631	12.954	12.822	-0.132	12.246	-0.708	12.353	-0.601	12.567	-0.387	12.073	-0.881
uS8	ASP	90	1	U	632	15.991	15.847	-0.144	15.658	-0.333	15.795	-0.196	15.723	-0.268	15.954	-0.037
uS8	ASP	90	1	G	633	11.175	11.334	0.159	11.654	0.479	11.434	0.259	11.63	0.455	11.833	0.658
uS8	ASP	90	1	C	634	16.558	16.205	-0.353	16.281	-0.277	16.237	-0.321	15.897	-0.661	16.762	0.204
uS8	GLU	91	1	A	3	18.967	18.743	-0.224	17.465	-1.502	16.996	-1.971	17.51	-1.457	16.82	-2.147
uS8	GLU	91	1	U	4	16.11	15.975	-0.135	14.932	-1.178	14.121	-1.989	14.414	-1.696	14.443	-1.667
uS8	GLU	91	1	U	5	15.006	15.558	0.552	15.369	0.363	14.304	-0.702	12.905	-2.101	14.936	-0.07
uS8	GLU	91	1	A	300	13.899	14.16	0.261	13.903	0.004	14.081	0.182	13.887	-0.012	13.648	-0.251
uS8	GLU	91	1	G	301	15.846	15.857	0.011	15.778	-0.068	15.564	-0.282	15.509	-0.337	15.908	0.062
uS8	GLU	91	1	U	565	17.452	17.45	-0.002	17.603	0.151	17.95	0.498	17.826	0.374	17.621	0.169
uS8	GLU	91	1	G	566	15.849	16.047	0.198	16.142	0.293	16.277	0.428	16.231	0.382	16.169	0.32
uS8	GLU	91	1	U	598	14.835	14.855	0.02	14.628	-0.207	14.811	-0.024	14.897	0.062	14.639	-0.196
uS8	GLU	91	1	C	599	9.913	9.928	0.015	9.775	-0.138	9.969	0.056	10.065	0.152	9.919	0.006
uS8	GLU	91	1	A	600	8.878	8.842	-0.036	8.858	-0.02	8.939	0.061	9.115	0.237	8.89	0.012
uS8	GLU	91	1	G	601	12.289	12.142	-0.147	12.086	-0.203	12.136	-0.153	12.383	0.094	12.049	-0.24
uS8	GLU	91	1	A	602	17.061	17.128	0.067	17.036	-0.025	17.176	0.115	17.387	0.326	17.068	0.007
uS8	GLU	91	1	A	630	16.335	16.216	-0.119	15.084	-1.251	15.316	-1.019	16.011	-0.324	15.006	-1.329
uS8	GLU	91	1	C	631	13.992	13.828	-0.164	13.223	-0.769	13.34	-0.652	13.614	-0.378	13.031	-0.961
uS8	GLU	91	1	U	632	16.102	15.898	-0.204	15.686	-0.416	15.887	-0.215	15.843	-0.259	15.975	-0.127
uS8	GLU	91	1	G	633	10.981	11.101	0.12	11.289	0.308	11.119	0.138	10.989	0.008	11.589	0.608
uS8	GLU	91	1	C	634	15.929	15.635	-0.294	15.802	-0.127	15.756	-0.173	15.373	-0.556	16.219	0.29
uS8	ASP	113	1	G	566	19.504	19.569	0.065	19.66	0.156	19.677	0.173	19.667	0.163	19.575	0.071
uS8	ASP	113	1	U	598	19.829	19.822	-0.007	19.577	-0.252	19.723	-0.106	19.774	-0.055	19.632	-0.197
uS8	ASP	113	1	C	599	14.876	14.837	-0.039	14.612	-0.264	14.844	-0.032	15.035	0.159	14.731	-0.145
uS8	ASP	113	1	A	600	13.164	13.022	-0.142	13.152	-0.012	13.218	0.054	13.61	0.446	13.12	-0.044
uS8	ASP	113	1	G	601	16.128	15.995	-0.133	15.986	-0.142	16.114	-0.014	16.428	0.3	15.901	-0.227
uS8	ASP	113	1	U	641	19.857	19.711	-0.146	19.907	0.05	19.735	-0.122	19.692	-0.165	19.608	-0.249
uS8	ASP	113	1	A	642	18.42	18.333	-0.087	18.361	-0.059	18.535	0.115	18.328	-0.092	18.35	-0.07
uS8	ASP	113	1	C	643	17.538	17.573	0.035	17.55	0.012	17.401	-0.137	17.493	-0.045	17.362	-0.176
uS8	ASP	113	1	U	644	19.119	19.218	0.099	19.24	0.121	19.163	0.044	19.174	0.055	19.092	-0.027
uS8	GLU	124	1	U	565	17.692	17.653	-0.039	17.679	-0.013	18.038	0.346	17.988	0.296	17.721	0.029
uS8	GLU	124	1	G	566	18.621	18.665	0.044	18.803	0.182	18.746	0.125	18.815	0.194	18.695	0.074
uS8	GLU	124	1	C	586	16.171	16.25	0.079	16.073	-0.098	16.35	0.179	16.305	0.134	16.024	-0.147
uS8	GLU	124	1	G	587	14.112	14.153	0.041	14.078	-0.034	14.061	-0.051	14.096	-0.016	14.151	0.039
uS8	GLU	124	1	G	588	16.565	16.588	0.023	16.584	0.019	16.576	0.011	16.738	0.173	16.392	-0.173
uS8	GLU	124	1	U	589	17.092	17.136	0.044	17.005	-0.087	17.006	-0.086	16.913	-0.179	17.062	-0.03
uS8	GLU	124	1	U	590	18.372	18.505	0.133	18.32	-0.052	18.427	0.055	18.122	-0.25	18.422	0.05
uS8	GLU	124	1	A	596	17.839	17.998	0.159	17.752	-0.087	17.739	-0.1	17.683	-0.156	18.008	0.169
uS8	GLU	124	1	G	597	15.133	15.081	-0.052	15.048	-0.085	15.28	0.147	15.341	0.208	15.047	-0.086
uS8	GLU	124	1	U	598	11.331	11.333	0.002	11.159	-0.172	11.241	-0.09	11.248	-0.083	11.23	-0.101
uS8	GLU	124	1	C	599	8.474	8.443	-0.031	8.21	-0.264	8.41	-0.064	8.608	0.134	8.302	-0.172
uS8	GLU	124	1	A	600	11.1	10.995	-0.105	11.071	-0.029	11.152	0.052	11.519	0.419	10.942	-0.158
uS8	GLU	124	1	G	601	16.334	16.253	-0.081	16.302	-0.032	16.305	-0.029	16.62	0.286	16.177	-0.157
uS8	GLU	124	1	G	633	17.577	17.528	-0.049	16.85	-0.727	16.748	-0.829	17.175	-0.402	17.109	-0.468
uS8	GLU	124	1	C	634	19.102	18.534	-0.568	18.299	-0.803	18.282	-0.82	18.321	-0.781	18.398	-0.704
uS8	GLU	124	1	A	640	19.58	19.429	-0.151	19.37	-0.21	19.451	-0.129	19.446	-0.134	19.397	-0.183
uS8	GLU	124	1	U	641	16.612	16.52	-0.092	16.705	0.093	16.581	-0.031	16.495	-0.117	16.532	-0.08
uS8	GLU	124	1	A	642	13.693	13.661	-0.032	13.745	0.052	13.737	0.044	13.715	0.022	13.623	-0.07
uS8	GLU	124	1	C	643	11.378	11.392	0.014	11.421	0.043	11.236	-0.142	11.279	-0.099	11.275	-0.103
uS8	GLU	124	1	U	644	10.647	10.751	0.104	10.734	0.087	10.729	0.082	10.692	0.045	10.591	-0.056
uS8	GLU	124	1	G	645	13.821	13.814	-0.007	13.634	-0.187	13.788	-0.033	13.765	-0.056	13.632	-0.189
uS8	GLU	124	1	G	646	18.495	18.392	-0.103	18.461	-0.034	18.47	-0.025	18.29	-0.205	18.343	-0.152
uS8	GLU	124	1	G	877	16.377	16.451	0.074	16.386	0.009	16.452	0.075	16.504	0.127	16.445	0.068
uS8	GLU	124	1	A	878	15.19	15.322	0.132	15.182	-0.008	15.342	0.152	15.318	0.128	15.161	-0.029
uS8	GLU	124	1	C	879	17.718	17.82	0.102	17.741	0.023	17.83	0.112	17.923	0.205	17.69	-0.028
uS9	GLU	36	1	C	1249	13.733	13.662	-0.071	13.693	-0.04	13.83	0.097	13.839	0.106	13.526	-0.207
uS9	GLU	36	1	A	1250	16.733	16.846	0.113	16.721	-0.012	16.848	0.115	17.349	0.616	16.747	0.014
uS9	GLU	36	1	G	1290	19.918	19.459	-0.459	19.439	-0.479	19.477	-0.441	19.123	-0.795	19.552	-0.366
uS9	GLU	36	1	U	1372	17.721	17.792	0.071	17.781	0.06	17.992	0.271	18.283	0.562	17.756	0.035
uS9	GLU	42	1	G	1241	18.256	17.873	-0.383	17.682	-0.574	17.96	-0.296	17.485	-0.771	18.4	0.144
uS9	GLU	42	1	C	1249	17.407	17.223	-0.184	17.305	-0.102	17.226	-0.181	17.325	-0.082	17.155	-0.252
uS9	GLU	42	1	A	1250	18.717	18.797	0.08	18.614	-0.103	18.835	0.118	19.467	0.75	18.721	0.004
uS9	GLU	42	1	G	1290	16.004	15.509	-0.495	15.376	-0.628	15.233	-0.771	14.612	-1.392	15.713	-0.291
uS9	GLU	42	1	G	1371	19.364	19.335	-0.029	19.365	0.001	19.397	0.033	19.389	0.025	19.329	-0.035
uS9	GLU	42	1	U	1372	14.221	14.231	0.01	14.272	0.051	14.331	0.11	14.64	0.419	14.266	0.045
uS9	GLU	42	1	A	1374	14.653	15.094	0.441	15.151	0.498	15.186	0.533	15.964	1.311	14.819	0.166
uS9	HIS	81	1	A	1117	14.851	15.139	0.288	14.741	-0.11	14.874	0.023	15.167	0.316	14.579	-0.272
uS9	HIS	81	1	U	1118	10.71	10.823	0.113	10.627	-0.083	10.996	0.286	11.044	0.334	10.901	0.191
uS9	HIS	81	1	C	1119	10.912	10.957	0.045	11.069	0.157	11.091	0.179	11.376	0.464	10.812	-0.1
uS9	HIS	81	1	U	1148	13.174	13.206	0.032	13.26	0.086	13.769	0.595	13.474	0.3	13.337	0.163
uS9	HIS	81	1	A	1180	12	12.004	0.004	12.04	0.04	12.261	0.261	12.311	0.311	11.914	-0.086
uS9	HIS	81	1	G	1181	16.646	16.611	-0.035	16.525	-0.121	16.708	0.062	16.827	0.181	16.55	-0.096
uS9	HIS	81	1	A	1250	17.623	17.722	0.099	17.442	-0.181	17.877	0.254	18.645	1.022	17.585	-0.038
uS9	HIS	81	1	A	1251	18.427	18.401	-0.026	18.392	-0.035	18.566	0.139	18.654	0.227	18.3	-0.127
uS9	HIS	81	1	G	1371	16.147	16.155	0.008	16.01	-0.137	16.115	-0.032	16.163	0.016	16.112	-0.035
uS9	HIS	81	1	U	1372	15.238	15.25	0.012	14.973	-0.265	15.152	-0.086	15.184	-0.054	15.289	0.051
uS9	HIS	81	1	A	1374	18.209	18.296	0.087	18.242	0.033	18.285	0.076	18	-0.209	18.281	0.072
uS9	GLU	89	1	U	1118	17.575	17.724	0.149	17.494	-0.081	17.866	0.291	17.884	0.309	17.583	0.008
uS9	GLU	89	1	C	1119	13.243	13.414	0.171	13.369	0.126	13.347	0.104	13.658	0.415	13.112	-0.131
uS9	GLU	89	1	U	1148	14.167	14.251	0.084	14.37	0.203	14.823	0.656	14.713	0.546	14.275	0.108
uS9	GLU	89	1	A	1180	17.105	17.112	0.007	17.047	-0.058	17.358	0.253	17.309	0.204	16.872	-0.233
uS9	ASP	91	1	C	1119	18.747	18.893	0.146	18.885	0.138	18.835	0.088	19.188	0.441	18.608	-0.139
uS9	ASP	91	1	A	1180	19.629	19.637	0.008	19.559	-0.07	19.835	0.206	19.957	0.328	19.366	-0.263
uS9	GLU	92	1	C	1119	16.836	16.954	0.118	16.969	0.133	16.881	0.045	17.256	0.42	16.697	-0.139
uS9	GLU	92	1	A	1180	16.671	16.679	0.008	16.587	-0.084	16.857	0.186	16.96	0.289	16.4	-0.271
uS9	GLU	97	1	A	1180	13.994	14	0.006	13.945	-0.049	14.08	0.086	14.546	0.552	13.764	-0.23
uS9	GLU	97	1	G	1181	18.243	18.136	-0.107	18.082	-0.161	18.205	-0.038	18.796	0.553	18.178	-0.065
uS9	ASP	107	1	A	1117	10.51	10.785	0.275	10.596	0.086	10.472	-0.038	10.957	0.447	10.359	-0.151
uS9	ASP	107	1	U	1118	8.274	8.266	-0.008	8.31	0.036	8.308	0.034	8.568	0.294	8.53	0.256
uS9	ASP	107	1	C	1119	12.244	12.125	-0.119	12.337	0.093	12.295	0.051	12.482	0.238	12.209	-0.035
uS9	ASP	107	1	U	1148	17.074	17.05	-0.024	17.03	-0.044	17.38	0.306	17.162	0.088	17.185	0.111
uS9	ASP	107	1	A	1180	8.682	8.68	-0.002	8.794	0.112	8.815	0.133	8.808	0.126	8.813	0.131
uS9	ASP	107	1	G	1181	10.528	10.444	-0.084	10.365	-0.163	10.649	0.121	10.492	-0.036	10.387	-0.141
uS9	ASP	107	1	G	1182	15.475	15.563	0.088	15.414	-0.061	15.456	-0.019	15.12	-0.355	15.442	-0.033
uS9	ASP	107	1	G	1184	16.885	17.017	0.132	16.684	-0.201	16.841	-0.044	16.854	-0.031	16.539	-0.346
uS9	ASP	107	1	G	1185	14.464	14.504	0.04	14.514	0.05	14.52	0.056	14.59	0.126	14.368	-0.096
uS9	ASP	107	1	G	1186	15.475	15.583	0.108	15.5	0.025	15.564	0.089	15.87	0.395	15.407	-0.068
uS9	ASP	107	1	A	1251	17.864	17.75	-0.114	17.762	-0.102	17.977	0.113	18.058	0.194	17.716	-0.148
uS9	ASP	107	1	U	1348	13.594	13.747	0.153	13.663	0.069	13.856	0.262	13.926	0.332	13.718	0.124
uS9	ASP	107	1	A	1349	18.997	18.995	-0.002	18.899	-0.098	18.941	-0.056	18.918	-0.079	18.904	-0.093
uS9	ASP	107	1	C	1369	19.438	19.522	0.084	19.605	0.167	19.394	-0.044	19.933	0.495	19.466	0.028
uS9	ASP	107	1	G	1371	12.67	12.644	-0.026	12.576	-0.094	12.63	-0.04	12.658	-0.012	12.683	0.013
uS9	ASP	107	1	U	1372	13.159	13.11	-0.049	12.849	-0.31	12.863	-0.296	12.745	-0.414	13.196	0.037
uS9	ASP	107	1	A	1374	14.042	13.927	-0.115	13.855	-0.187	13.877	-0.165	13.181	-0.861	14.035	-0.007
uS9	GLU	112	1	C	934	18.146	17.945	-0.201	17.781	-0.365	18.279	0.133	18.416	0.27	17.485	-0.661
uS9	GLU	112	1	C	1114	19.762	19.663	-0.099	19.848	0.086	19.864	0.102	19.951	0.189	19.808	0.046
uS9	GLU	112	1	A	1117	12.517	12.479	-0.038	12.827	0.31	12.503	-0.014	12.635	0.118	12.813	0.296
uS9	GLU	112	1	U	1118	16.171	16.044	-0.127	16.239	0.068	15.961	-0.21	16.017	-0.154	16.299	0.128
uS9	GLU	112	1	G	1181	18.679	18.627	-0.052	18.601	-0.078	18.831	0.152	18.218	-0.461	18.572	-0.107
uS9	GLU	112	1	G	1182	19.776	19.747	-0.029	19.651	-0.125	19.922	0.146	19.281	-0.495	19.996	0.22
uS9	GLU	112	1	G	1184	17.865	17.468	-0.397	17.163	-0.702	17.714	-0.151	17.532	-0.333	17.562	-0.303
uS9	GLU	112	1	G	1185	13.562	13.404	-0.158	13.432	-0.13	13.518	-0.044	13.26	-0.302	13.417	-0.145
uS9	GLU	112	1	G	1186	9.284	9.297	0.013	9.365	0.081	9.264	-0.02	9.399	0.115	9.116	-0.168
uS9	GLU	112	1	G	1187	8.762	8.871	0.109	8.81	0.048	8.81	0.048	9.208	0.446	8.766	0.004
uS9	GLU	112	1	A	1188	12.697	12.681	-0.016	12.695	-0.002	12.753	0.056	12.932	0.235	12.7	0.003
uS9	GLU	112	1	U	1189	18.105	18.115	0.01	18.241	0.136	18.186	0.081	18.389	0.284	18.235	0.13
uS9	GLU	112	1	A	1251	16.766	16.572	-0.194	16.607	-0.159	16.777	0.011	16.805	0.039	16.67	-0.096
uS9	GLU	112	1	G	1253	15.28	15.035	-0.245	15.467	0.187	15.793	0.513	15.899	0.619	15.636	0.356
uS9	GLU	112	1	C	1344	14.977	15.102	0.125	14.967	-0.01	15.109	0.132	15.226	0.249	14.918	-0.059
uS9	GLU	112	1	U	1345	12.329	12.437	0.108	12.307	-0.022	12.425	0.096	13.031	0.702	12.186	-0.143
uS9	GLU	112	1	U	1348	4.949	4.985	0.036	4.862	-0.087	4.765	-0.184	4.691	-0.258	5.108	0.159
uS9	GLU	112	1	A	1349	8.256	8.221	-0.035	8.108	-0.148	8.219	-0.037	8.226	-0.03	8.061	-0.195
uS9	GLU	112	1	A	1350	13.833	13.802	-0.031	13.771	-0.062	13.821	-0.012	14.002	0.169	13.772	-0.061
uS9	GLU	112	1	U	1351	17.46	17.556	0.096	17.306	-0.154	17.124	-0.336	17.131	-0.329	17.416	-0.044
uS9	GLU	112	1	C	1352	19.064	19	-0.064	19.101	0.037	19.048	-0.016	19.15	0.086	19.17	0.106
uS9	GLU	112	1	C	1367	14.788	15.178	0.39	15.05	0.262	14.932	0.144	15.002	0.214	15.106	0.318
uS9	GLU	112	1	A	1368	11.014	11.227	0.213	11.151	0.137	11.381	0.367	11.591	0.577	11.077	0.063
uS9	GLU	112	1	C	1369	7.401	7.4	-0.001	7.522	0.121	7.332	-0.069	7.849	0.448	7.435	0.034
uS9	GLU	112	1	G	1371	10.599	10.554	-0.045	10.659	0.06	10.577	-0.022	10.55	-0.049	10.681	0.082
uS9	GLU	112	1	U	1372	14.216	14.148	-0.068	14.087	-0.129	13.918	-0.298	13.613	-0.603	14.192	-0.024
uS9	GLU	112	1	A	1374	16.235	16.042	-0.193	16.102	-0.133	16.025	-0.21	15.362	-0.873	16.12	-0.115
uS10	ASP	14	1	C	1113	17.166	17.195	0.029	17.066	-0.1	17.268	0.102	17.107	-0.059	17.13	-0.036
uS10	ASP	14	1	C	1114	13.15	13.006	-0.144	12.974	-0.176	13.221	0.071	12.829	-0.321	13.189	0.039
uS10	ASP	14	1	A	1151	13.989	13.985	-0.004	13.975	-0.014	14.236	0.247	13.975	-0.014	13.969	-0.02
uS10	ASP	14	1	A	1152	8.62	8.46	-0.16	8.541	-0.079	8.571	-0.049	8.289	-0.331	8.727	0.107
uS10	ASP	14	1	G	1153	10.902	10.899	-0.003	10.826	-0.076	11.143	0.241	10.241	-0.661	10.789	-0.113
uS10	ASP	14	1	G	1154	16.018	16.031	0.013	16.143	0.125	16.266	0.248	16.363	0.345	16.092	0.074
uS10	ASP	14	1	G	1253	17.574	17.539	-0.035	17.632	0.058	17.778	0.204	17.734	0.16	17.732	0.158
uS10	ASP	14	1	A	1254	17.598	17.535	-0.063	17.584	-0.014	17.553	-0.045	17.854	0.256	17.672	0.074
uS10	ASP	14	1	G	1255	19.695	19.817	0.122	19.874	0.179	19.858	0.163	19.913	0.218	19.661	-0.034
uS10	ASP	14	1	G	1279	17.218	17.597	0.379	17.209	-0.009	17.35	0.132	17.988	0.77	17.28	0.062
uS10	ASP	14	1	A	1280	17.608	17.663	0.055	17.552	-0.056	17.508	-0.1	17.636	0.028	17.493	-0.115
uS10	HIS	15	1	C	1113	16.601	16.626	0.025	16.486	-0.115	16.704	0.103	16.509	-0.092	16.564	-0.037
uS10	HIS	15	1	C	1114	12.6	12.472	-0.128	12.447	-0.153	12.7	0.1	12.293	-0.307	12.621	0.021
uS10	HIS	15	1	A	1151	11.791	11.782	-0.009	11.772	-0.019	12.015	0.224	11.715	-0.076	11.774	-0.017
uS10	HIS	15	1	A	1152	5.482	5.402	-0.08	5.43	-0.052	5.462	-0.02	5.136	-0.346	5.677	0.195
uS10	HIS	15	1	G	1153	7.864	7.848	-0.016	7.809	-0.055	8.087	0.223	7.089	-0.775	7.731	-0.133
uS10	HIS	15	1	G	1154	13.275	13.301	0.026	13.49	0.215	13.495	0.22	13.754	0.479	13.32	0.045
uS10	HIS	15	1	A	1155	19.501	19.278	-0.223	19.444	-0.057	19.555	0.054	19.952	0.451	19.309	-0.192
uS10	HIS	15	1	G	1253	17.463	17.433	-0.03	17.46	-0.003	17.649	0.186	17.663	0.2	17.6	0.137
uS10	HIS	15	1	A	1254	18.522	18.441	-0.081	18.506	-0.016	18.419	-0.103	18.832	0.31	18.603	0.081
uS10	HIS	15	1	G	1279	17.359	17.671	0.312	17.305	-0.054	17.517	0.158	18.048	0.689	17.433	0.074
uS10	HIS	15	1	A	1280	16.625	16.672	0.047	16.563	-0.062	16.566	-0.059	16.704	0.079	16.507	-0.118
uS10	ASP	19	1	C	1114	17.387	17.286	-0.101	17.244	-0.143	17.483	0.096	17.077	-0.31	17.407	0.02
uS10	ASP	19	1	A	1151	14.431	14.415	-0.016	14.38	-0.051	14.645	0.214	14.344	-0.087	14.389	-0.042
uS10	ASP	19	1	A	1152	8.321	8.39	0.069	8.28	-0.041	8.366	0.045	7.95	-0.371	8.617	0.296
uS10	ASP	19	1	G	1153	9.408	9.443	0.035	9.514	0.106	9.586	0.178	7.95	-1.458	9.351	-0.057
uS10	ASP	19	1	G	1154	13.597	13.829	0.232	14.213	0.616	13.697	0.1	14.406	0.809	13.562	-0.035
uS10	ASP	19	1	G	1279	18.345	18.634	0.289	18.339	-0.006	18.573	0.228	19.063	0.718	18.456	0.111
uS10	ASP	19	1	A	1280	17.306	17.363	0.057	17.305	-0.001	17.315	0.009	17.495	0.189	17.259	-0.047
uS10	GLU	24	1	A	1152	16.538	16.614	0.076	16.488	-0.05	16.588	0.05	16.167	-0.371	16.823	0.285
uS10	GLU	24	1	G	1153	16.782	16.858	0.076	16.961	0.179	16.934	0.152	15.18	-1.602	16.792	0.01
uS10	GLU	27	1	A	1152	19.458	19.573	0.115	19.422	-0.036	19.521	0.063	19.145	-0.313	19.733	0.275
uS10	GLU	27	1	G	1153	19.513	19.58	0.067	19.709	0.196	19.611	0.098	18.026	-1.487	19.532	0.019
uS10	GLU	47	1	G	976	19.312	19.194	-0.118	19.134	-0.178	19.405	0.093	19.562	0.25	19.289	-0.023
uS10	GLU	47	1	C	1114	17.864	17.728	-0.136	17.82	-0.044	17.977	0.113	17.827	-0.037	17.833	-0.031
uS10	GLU	47	1	A	1151	13.301	13.317	0.016	13.304	0.003	13.497	0.196	13.543	0.242	13.276	-0.025
uS10	GLU	47	1	A	1152	14.872	14.576	-0.296	14.734	-0.138	14.772	-0.1	14.762	-0.11	14.643	-0.229
uS10	GLU	47	1	A	1188	18.33	18.07	-0.26	18.237	-0.093	18.096	-0.234	18.166	-0.164	18.191	-0.139
uS10	GLU	47	1	U	1189	18.633	18.602	-0.031	18.635	0.002	18.713	0.08	18.782	0.149	18.828	0.195
uS10	GLU	47	1	G	1253	7.366	7.368	0.002	7.582	0.216	7.482	0.116	7.263	-0.103	7.477	0.111
uS10	GLU	47	1	A	1254	4.968	4.894	-0.074	4.9	-0.068	5.11	0.142	5.277	0.309	5.006	0.038
uS10	GLU	47	1	G	1255	8.877	8.959	0.082	8.901	0.024	9.032	0.155	9.289	0.412	8.863	-0.014
uS10	GLU	47	1	A	1256	13.804	13.772	-0.032	13.692	-0.112	13.701	-0.103	14.206	0.402	13.812	0.008
uS10	GLU	47	1	G	1278	19.104	19.141	0.037	19.037	-0.067	19.108	0.004	19.035	-0.069	19.04	-0.064
uS10	GLU	47	1	G	1279	14.161	14.31	0.149	13.984	-0.177	14.045	-0.116	14.316	0.155	14.094	-0.067
uS10	GLU	47	1	A	1280	14.672	14.676	0.004	14.521	-0.151	14.475	-0.197	14.435	-0.237	14.476	-0.196
uS10	GLU	47	1	C	1281	16.32	16.465	0.145	16.243	-0.077	16.345	0.025	16.434	0.114	16.354	0.034
uS10	GLU	47	1	G	1356	13.016	13.05	0.034	12.939	-0.077	13.174	0.158	13.505	0.489	12.856	-0.16
uS10	GLU	47	1	A	1357	10.436	10.328	-0.108	10.168	-0.268	10.684	0.248	10.823	0.387	10.398	-0.038
uS10	GLU	47	1	U	1358	12.016	11.918	-0.098	11.98	-0.036	12.317	0.301	12.273	0.257	11.967	-0.049
uS10	GLU	47	1	C	1367	17.672	17.684	0.012	17.678	0.006	17.714	0.042	17.754	0.082	17.753	0.081
uS10	GLU	47	1	A	1368	13.553	13.541	-0.012	13.569	0.016	13.158	-0.395	13.177	-0.376	13.446	-0.107
uS10	GLU	47	1	C	1369	12.745	12.799	0.054	12.705	-0.04	12.841	0.096	12.477	-0.268	12.774	0.029
uS10	HIS	56	1	U	952	15.133	15.258	0.125	15.073	-0.06	15.285	0.152	15.14	0.007	15.067	-0.066
uS10	HIS	56	1	G	963	13.916	13.963	0.047	13.924	0.008	14.161	0.245	14.084	0.168	13.96	0.044
uS10	HIS	56	1	A	964	10.627	10.565	-0.062	10.475	-0.152	10.669	0.042	10.723	0.096	10.5	-0.127
uS10	HIS	56	1	U	965	10.863	10.861	-0.002	10.815	-0.048	10.955	0.092	10.914	0.051	10.711	-0.152
uS10	HIS	56	1	2MG	966	16.42	16.347	-0.073	16.313	-0.107	16.288	-0.132	16.369	-0.051	16.295	-0.125
uS10	HIS	56	1	5MC	967	15.656	15.594	-0.062	15.659	0.003	15.961	0.305	15.808	0.152	15.859	0.203
uS10	HIS	56	1	A	968	16.906	16.83	-0.076	16.931	0.025	17.037	0.131	17.013	0.107	16.519	-0.387
uS10	HIS	56	1	C	972	12.892	12.913	0.021	12.928	0.036	12.846	-0.046	12.974	0.082	12.802	-0.09
uS10	HIS	56	1	G	973	8.492	8.614	0.122	8.188	-0.304	8.57	0.078	8.495	0.003	8.303	-0.189
uS10	HIS	56	1	A	974	7.371	7.579	0.208	7.446	0.075	7.344	-0.027	7.456	0.085	7.44	0.069
uS10	HIS	56	1	A	975	12.813	12.961	0.148	12.832	0.019	12.799	-0.014	12.627	-0.186	12.79	-0.023
uS10	HIS	56	1	G	976	13.72	13.859	0.139	13.673	-0.047	13.669	-0.051	13.842	0.122	13.852	0.132
uS10	HIS	56	1	A	977	17.004	17.209	0.205	17.191	0.187	17.244	0.24	17.058	0.054	17.104	0.1
uS10	HIS	56	1	U	982	16.421	16.568	0.147	16.311	-0.11	16.409	-0.012	16.099	-0.322	16.346	-0.075
uS10	HIS	56	1	U	1052	16.652	16.635	-0.017	16.707	0.055	16.868	0.216	16.553	-0.099	16.734	0.082
uS10	HIS	56	1	G	1053	16.231	16.281	0.05	16.337	0.106	15.913	-0.318	16.339	0.108	16.269	0.038
uS10	HIS	56	1	C	1054	14.824	14.694	-0.13	14.767	-0.057	14.728	-0.096	14.999	0.175	14.755	-0.069
uS10	HIS	56	1	G	1057	16.961	16.962	0.001	16.968	0.007	16.962	0.001	16.924	-0.037	17.051	0.09
uS10	HIS	56	1	G	1058	17.046	16.972	-0.074	16.987	-0.059	17.061	0.015	17.035	-0.011	17.105	0.059
uS10	HIS	56	1	C	1059	14.472	14.321	-0.151	14.393	-0.079	14.5	0.028	14.515	0.043	14.469	-0.003
uS10	HIS	56	1	U	1060	11.576	11.458	-0.118	11.634	0.058	11.439	-0.137	11.508	-0.068	11.713	0.137
uS10	HIS	56	1	U	1189	18.735	18.654	-0.081	18.553	-0.182	18.685	-0.05	18.629	-0.106	18.647	-0.088
uS10	HIS	56	1	G	1190	19.829	19.914	0.085	19.981	0.152	19.748	-0.081	19.883	0.054	19.956	0.127
uS10	HIS	56	1	A	1197	15.183	15.029	-0.154	15.108	-0.075	15.124	-0.059	15.228	0.045	15.271	0.088
uS10	HIS	56	1	G	1198	12.158	12.091	-0.067	12.074	-0.084	12.314	0.156	12.323	0.165	12.277	0.119
uS10	HIS	56	1	U	1199	8.678	8.613	-0.065	8.668	-0.01	8.77	0.092	8.805	0.127	8.806	0.128
uS10	HIS	56	1	C	1200	8.551	8.644	0.093	8.492	-0.059	8.726	0.175	8.437	-0.114	8.801	0.25
uS10	HIS	56	1	A	1201	12.975	12.936	-0.039	13.036	0.061	13.122	0.147	12.994	0.019	12.909	-0.066
uS10	HIS	56	1	U	1202	6.89	6.793	-0.097	6.816	-0.074	7.173	0.283	6.828	-0.062	7.113	0.223
uS10	HIS	56	1	C	1203	12.125	12.055	-0.07	12.176	0.051	12.213	0.088	11.953	-0.172	12.345	0.22
uS10	HIS	56	1	C	1367	16.677	16.323	-0.354	16.419	-0.258	16.542	-0.135	16.665	-0.012	16.211	-0.466
uS10	HIS	56	1	A	1368	19.792	19.683	-0.109	19.683	-0.109	19.616	-0.176	19.527	-0.265	19.672	-0.12
uS10	ASP	60	1	U	952	18.233	18.244	0.011	18.116	-0.117	18.334	0.101	18.149	-0.084	18.272	0.039
uS10	ASP	60	1	A	964	18.856	18.869	0.013	18.724	-0.132	18.928	0.072	18.989	0.133	18.738	-0.118
uS10	ASP	60	1	U	965	16.064	16.258	0.194	16.022	-0.042	16.23	0.166	16.112	0.048	15.935	-0.129
uS10	ASP	60	1	2MG	966	18.315	18.367	0.052	18.331	0.016	18.208	-0.107	18.058	-0.257	18.299	-0.016
uS10	ASP	60	1	5MC	967	13.884	13.886	0.002	13.783	-0.101	14.128	0.244	13.855	-0.029	14.066	0.182
uS10	ASP	60	1	A	968	11.055	11.138	0.083	11.077	0.022	11.393	0.338	11.141	0.086	10.809	-0.246
uS10	ASP	60	1	C	972	8.12	8.235	0.115	8.152	0.032	8.186	0.066	8.042	-0.078	8.211	0.091
uS10	ASP	60	1	G	973	9.265	9.397	0.132	9.228	-0.037	9.259	-0.006	9.222	-0.043	9.261	-0.004
uS10	ASP	60	1	A	974	12.395	12.54	0.145	12.426	0.031	12.358	-0.037	12.458	0.063	12.512	0.117
uS10	ASP	60	1	A	975	12.849	12.855	0.006	12.69	-0.159	12.859	0.01	12.602	-0.247	12.77	-0.079
uS10	ASP	60	1	G	976	16.253	16.208	-0.045	16.095	-0.158	16.238	-0.015	16.327	0.074	16.328	0.075
uS10	ASP	60	1	C	1059	18.61	18.486	-0.124	18.516	-0.094	18.764	0.154	18.808	0.198	18.575	-0.035
uS10	ASP	60	1	U	1060	13.034	13.043	0.009	13.055	0.021	13.069	0.035	13.151	0.117	13.084	0.05
uS10	ASP	60	1	G	1187	15.276	15.442	0.166	15.384	0.108	15.249	-0.027	15.385	0.109	15.201	-0.075
uS10	ASP	60	1	A	1188	11.791	11.875	0.084	11.802	0.011	11.803	0.012	11.863	0.072	11.678	-0.113
uS10	ASP	60	1	U	1189	12.599	12.485	-0.114	12.511	-0.088	12.539	-0.06	12.652	0.053	12.521	-0.078
uS10	ASP	60	1	G	1190	15.857	15.929	0.072	16.035	0.178	15.89	0.033	16.134	0.277	15.914	0.057
uS10	ASP	60	1	A	1191	18.034	18.077	0.043	18.111	0.077	18.167	0.133	18.108	0.074	17.972	-0.062
uS10	ASP	60	1	G	1198	18.702	18.693	-0.009	18.673	-0.029	18.729	0.027	18.842	0.14	18.85	0.148
uS10	ASP	60	1	U	1199	17.795	17.845	0.05	17.853	0.058	17.844	0.049	17.967	0.172	17.987	0.192
uS10	ASP	60	1	C	1200	19.716	19.829	0.113	19.677	-0.039	19.888	0.172	19.587	-0.129	19.981	0.265
uS10	ASP	60	1	U	1202	18.106	17.99	-0.116	18.057	-0.049	18.415	0.309	18.067	-0.039	18.326	0.22
uS10	ASP	60	1	U	1358	19.497	19.416	-0.081	19.436	-0.061	19.509	0.012	19.389	-0.108	19.366	-0.131
uS10	ASP	60	1	C	1367	7.278	6.916	-0.362	7.021	-0.257	7.126	-0.152	7.16	-0.118	6.95	-0.328
uS10	ASP	60	1	A	1368	10.261	10.152	-0.109	10.139	-0.122	10.269	0.008	10.169	-0.092	10.198	-0.063
uS10	ASP	60	1	C	1369	16.684	16.705	0.021	16.595	-0.089	16.745	0.061	16.574	-0.11	16.628	-0.056
uS10	ASP	63	1	A	968	19.728	19.829	0.101	19.765	0.037	19.978	0.25	19.595	-0.133	19.701	-0.027
uS10	ASP	63	1	C	972	15.832	15.962	0.13	15.953	0.121	16.06	0.228	15.94	0.108	15.909	0.077
uS10	ASP	63	1	G	973	14.73	14.936	0.206	14.595	-0.135	14.778	0.048	14.7	-0.03	14.744	0.014
uS10	ASP	63	1	A	974	14.02	14.216	0.196	14.033	0.013	13.997	-0.023	14.145	0.125	14.087	0.067
uS10	ASP	63	1	A	975	16.338	16.454	0.116	16.262	-0.076	16.449	0.111	16.252	-0.086	16.317	-0.021
uS10	ASP	63	1	G	976	16.596	16.579	-0.017	16.405	-0.191	16.634	0.038	16.866	0.27	16.667	0.071
uS10	ASP	63	1	C	1059	14.507	14.393	-0.114	14.429	-0.078	14.657	0.15	14.631	0.124	14.552	0.045
uS10	ASP	63	1	U	1060	10.004	9.993	-0.011	9.902	-0.102	9.739	-0.265	9.567	-0.437	9.921	-0.083
uS10	ASP	63	1	C	1114	18.661	18.581	-0.08	18.647	-0.014	18.653	-0.008	18.729	0.068	18.663	0.002
uS10	ASP	63	1	G	1187	15.086	15.17	0.084	15.063	-0.023	14.993	-0.093	14.911	-0.175	15.046	-0.04
uS10	ASP	63	1	A	1188	9.535	9.425	-0.11	9.467	-0.068	9.371	-0.164	9.316	-0.219	9.403	-0.132
uS10	ASP	63	1	U	1189	7.45	7.374	-0.076	7.329	-0.121	7.473	0.023	7.485	0.035	7.53	0.08
uS10	ASP	63	1	G	1190	11.621	11.773	0.152	11.839	0.218	11.726	0.105	11.744	0.123	11.824	0.203
uS10	ASP	63	1	A	1191	16.785	16.897	0.112	16.907	0.122	16.841	0.056	16.725	-0.06	16.949	0.164
uS10	ASP	63	1	U	1202	18.874	18.83	-0.044	18.94	0.066	19.204	0.33	18.938	0.064	19.111	0.237
uS10	ASP	63	1	G	1253	18.026	17.842	-0.184	18.357	0.331	18.495	0.469	18.231	0.205	18.397	0.371
uS10	ASP	63	1	A	1254	17.612	17.555	-0.057	17.511	-0.101	17.892	0.28	17.825	0.213	17.595	-0.017
uS10	ASP	63	1	A	1357	17.931	17.888	-0.043	17.808	-0.123	18.027	0.096	18.126	0.195	17.865	-0.066
uS10	ASP	63	1	U	1358	15.962	15.901	-0.061	15.878	-0.084	16.105	0.143	16.058	0.096	15.792	-0.17
uS10	ASP	63	1	C	1367	11.903	11.619	-0.284	11.701	-0.202	11.815	-0.088	11.864	-0.039	11.725	-0.178
uS10	ASP	63	1	A	1368	10.104	9.923	-0.181	9.929	-0.175	9.724	-0.38	9.569	-0.535	9.93	-0.174
uS10	ASP	63	1	C	1369	14.95	14.973	0.023	14.849	-0.101	15.033	0.083	14.691	-0.259	14.985	0.035
uS10	GLU	66	1	U	1060	18.845	18.823	-0.022	18.707	-0.138	18.481	-0.364	18.215	-0.63	18.718	-0.127
uS10	GLU	66	1	C	1113	18.959	19.004	0.045	18.914	-0.045	19.087	0.128	18.989	0.03	18.818	-0.141
uS10	GLU	66	1	C	1114	14.28	14.145	-0.135	14.219	-0.061	14.353	0.073	14.233	-0.047	14.269	-0.011
uS10	GLU	66	1	A	1151	14.966	14.981	0.015	15.001	0.035	15.127	0.161	15.082	0.116	14.979	0.013
uS10	GLU	66	1	A	1152	14.802	14.545	-0.257	14.721	-0.081	14.706	-0.096	14.756	-0.046	14.616	-0.186
uS10	GLU	66	1	G	1153	18.526	18.434	-0.092	18.304	-0.222	18.646	0.12	18.926	0.4	18.354	-0.172
uS10	GLU	66	1	G	1187	18.388	18.419	0.031	18.31	-0.078	18.269	-0.119	18.25	-0.138	18.357	-0.031
uS10	GLU	66	1	A	1188	14.577	14.319	-0.258	14.478	-0.099	14.336	-0.241	14.342	-0.235	14.456	-0.121
uS10	GLU	66	1	U	1189	13.856	13.84	-0.016	13.852	-0.004	13.944	0.088	13.977	0.121	14.06	0.204
uS10	GLU	66	1	G	1190	18.19	18.348	0.158	18.374	0.184	18.369	0.179	18.235	0.045	18.41	0.22
uS10	GLU	66	1	G	1253	10.814	10.692	-0.122	11.079	0.265	11.197	0.383	10.978	0.164	11.12	0.306
uS10	GLU	66	1	A	1254	10.289	10.209	-0.08	10.207	-0.082	10.459	0.17	10.601	0.312	10.318	0.029
uS10	GLU	66	1	G	1255	13.723	13.813	0.09	13.735	0.012	13.863	0.14	14.148	0.425	13.71	-0.013
uS10	GLU	66	1	A	1256	18.324	18.312	-0.012	18.203	-0.121	18.225	-0.099	18.756	0.432	18.313	-0.011
uS10	GLU	66	1	G	1279	18.423	18.659	0.236	18.294	-0.129	18.36	-0.063	18.769	0.346	18.384	-0.039
uS10	GLU	66	1	A	1280	18.961	18.974	0.013	18.816	-0.145	18.779	-0.182	18.776	-0.185	18.764	-0.197
uS10	GLU	66	1	G	1356	17.547	17.566	0.019	17.465	-0.082	17.698	0.151	17.966	0.419	17.4	-0.147
uS10	GLU	66	1	A	1357	14.379	14.296	-0.083	14.142	-0.237	14.588	0.209	14.732	0.353	14.323	-0.056
uS10	GLU	66	1	U	1358	14.302	14.227	-0.075	14.237	-0.065	14.584	0.282	14.565	0.263	14.187	-0.115
uS10	GLU	66	1	C	1367	17.081	16.996	-0.085	17.019	-0.062	17.082	0.001	17.114	0.033	17.108	0.027
uS10	GLU	66	1	A	1368	12.744	12.654	-0.09	12.676	-0.068	12.295	-0.449	12.236	-0.508	12.6	-0.144
uS10	GLU	66	1	C	1369	13.246	13.278	0.032	13.179	-0.067	13.333	0.087	12.934	-0.312	13.331	0.085
uS10	HIS	70	1	C	1114	15.873	15.735	-0.138	15.767	-0.106	16.01	0.137	15.666	-0.207	15.86	-0.013
uS10	HIS	70	1	G	1127	18.9	18.862	-0.038	18.944	0.044	19.068	0.168	19.127	0.227	19.024	0.124
uS10	HIS	70	1	A	1151	8.926	8.92	-0.006	8.863	-0.063	9.244	0.318	9.054	0.128	8.851	-0.075
uS10	HIS	70	1	A	1152	6.184	5.901	-0.283	5.964	-0.22	6.112	-0.072	5.741	-0.443	6.139	-0.045
uS10	HIS	70	1	G	1153	12.246	12.158	-0.088	12.13	-0.116	12.379	0.133	11.86	-0.386	12.046	-0.2
uS10	HIS	70	1	G	1154	17.981	17.915	-0.066	18.111	0.13	18.184	0.203	18.465	0.484	18.005	0.024
uS10	HIS	70	1	G	1253	13.264	13.314	0.05	13.209	-0.055	13.271	0.007	13.309	0.045	13.269	0.005
uS10	HIS	70	1	A	1254	13.553	13.488	-0.065	13.562	0.009	13.391	-0.162	13.813	0.26	13.639	0.086
uS10	HIS	70	1	G	1255	15.905	16.012	0.107	16.115	0.21	16.078	0.173	16.047	0.142	15.869	-0.036
uS10	HIS	70	1	A	1256	18.455	18.559	0.104	18.453	-0.002	18.296	-0.159	18.779	0.324	18.556	0.101
uS10	HIS	70	1	G	1278	16.892	17.096	0.204	16.863	-0.029	17.037	0.145	17.088	0.196	16.848	-0.044
uS10	HIS	70	1	G	1279	11.69	11.951	0.261	11.582	-0.108	11.82	0.13	12.274	0.584	11.747	0.057
uS10	HIS	70	1	A	1280	10.836	10.882	0.046	10.763	-0.073	10.75	-0.086	10.874	0.038	10.704	-0.132
uS10	HIS	70	1	C	1281	15.312	15.413	0.101	15.215	-0.097	15.286	-0.026	15.637	0.325	15.369	0.057
uS10	ASP	75	1	G	1127	15.88	15.633	-0.247	15.718	-0.162	15.928	0.048	16.224	0.344	15.757	-0.123
uS10	ASP	75	1	C	1128	19.445	19.313	-0.132	19.52	0.075	19.535	0.09	19.422	-0.023	19.583	0.138
uS10	ASP	75	1	G	1142	18.512	18.594	0.082	18.152	-0.36	18.26	-0.252	18.419	-0.093	17.562	-0.95
uS10	ASP	75	1	A	1151	19.478	19.458	-0.02	19.361	-0.117	19.673	0.195	19.58	0.102	19.365	-0.113
uS10	ASP	75	1	A	1152	18.378	18.377	-0.001	18.247	-0.131	18.41	0.032	18.046	-0.332	18.486	0.108
uS10	ASP	75	1	G	1278	16.402	16.663	0.261	16.38	-0.022	16.598	0.196	16.765	0.363	16.401	-0.001
uS10	ASP	75	1	G	1279	16.357	16.34	-0.017	16.368	0.011	16.612	0.255	16.604	0.247	16.484	0.127
uS10	ASP	75	1	A	1280	14.327	14.372	0.045	14.468	0.141	14.493	0.166	14.664	0.337	14.473	0.146
uS10	ASP	75	1	C	1281	18.063	18.069	0.006	18.038	-0.025	18.032	-0.031	18.432	0.369	18.121	0.058
uS10	GLU	78	1	G	1142	18.731	18.828	0.097	18.637	-0.094	18.97	0.239	19.291	0.56	18.437	-0.294
uS10	ASP	97	1	A	1151	18.852	18.844	-0.008	18.765	-0.087	19.182	0.33	19.024	0.172	18.753	-0.099
uS10	ASP	97	1	A	1152	15.546	15.349	-0.197	15.35	-0.196	15.508	-0.038	15.013	-0.533	15.64	0.094
uS10	ASP	97	1	A	1254	18.908	18.935	0.027	18.979	0.071	18.783	-0.125	18.866	-0.042	18.978	0.07
uS10	ASP	97	1	G	1255	17.887	17.999	0.112	18.152	0.265	17.999	0.112	17.833	-0.054	17.846	-0.041
uS10	ASP	97	1	A	1256	17.496	17.701	0.205	17.554	0.058	17.349	-0.147	17.736	0.24	17.598	0.102
uS10	ASP	97	1	G	1278	15.422	15.71	0.288	15.661	0.239	15.705	0.283	15.873	0.451	15.472	0.05
uS10	ASP	97	1	G	1279	11.033	11.515	0.482	11.269	0.236	11.256	0.223	12.05	1.017	11.149	0.116
uS10	ASP	97	1	A	1280	14.092	14.189	0.097	14.188	0.096	14.009	-0.083	14.187	0.095	14.142	0.05
uS11	ASP	18	1	U	684	19.823	19.77	-0.053	19.529	-0.294	19.605	-0.218	19.715	-0.108	19.626	-0.197
uS11	ASP	18	1	G	685	16.692	16.626	-0.066	16.606	-0.086	16.547	-0.145	16.998	0.306	16.563	-0.129
uS11	ASP	18	1	U	686	18.489	18.328	-0.161	18.544	0.055	18.951	0.462	19.143	0.654	18.099	-0.39
uS11	ASP	18	1	U	707	18.623	18.579	-0.044	18.503	-0.12	18.517	-0.106	18.351	-0.272	18.482	-0.141
uS11	ASP	18	1	C	708	15.703	15.614	-0.089	15.759	0.056	15.42	-0.283	15.7	-0.003	15.508	-0.195
uS11	ASP	18	1	U	709	17.317	17.189	-0.128	17.081	-0.236	17.113	-0.204	17.299	-0.018	17.3	-0.017
uS11	HIS	22	1	A	676	15.732	15.483	-0.249	15.874	0.142	15.729	-0.003	15.483	-0.249	15.764	0.032
uS11	HIS	22	1	U	677	15.148	15.06	-0.088	15.149	0.001	15.17	0.022	15.064	-0.084	15.215	0.067
uS11	HIS	22	1	U	678	17.443	17.342	-0.101	17.428	-0.015	17.429	-0.014	17.625	0.182	17.504	0.061
uS11	HIS	22	1	U	684	19.251	19.348	0.097	19.247	-0.004	19.218	-0.033	19.39	0.139	19.259	0.008
uS11	HIS	22	1	G	685	16.978	16.848	-0.13	16.854	-0.124	16.825	-0.153	17.229	0.251	16.804	-0.174
uS11	HIS	22	1	U	686	16.475	16.327	-0.148	16.512	0.037	16.769	0.294	17.014	0.539	16.218	-0.257
uS11	HIS	22	1	A	687	18.088	18.074	-0.014	18.071	-0.017	18.077	-0.011	17.727	-0.361	18.013	-0.075
uS11	HIS	22	1	G	688	18.912	19.118	0.206	18.903	-0.009	19.166	0.254	19.09	0.178	19.115	0.203
uS11	HIS	22	1	C	689	15.482	15.584	0.102	15.499	0.017	15.538	0.056	15.373	-0.109	15.412	-0.07
uS11	HIS	22	1	G	690	14.111	14.146	0.035	13.989	-0.122	14.131	0.02	14.233	0.122	14.006	-0.105
uS11	HIS	22	1	G	691	17.833	17.976	0.143	17.879	0.046	17.892	0.059	18.084	0.251	17.687	-0.146
uS11	HIS	22	1	A	704	17.689	17.644	-0.045	17.632	-0.057	17.485	-0.204	17.47	-0.219	17.708	0.019
uS11	HIS	22	1	G	705	16.069	16.002	-0.067	16.064	-0.005	16.021	-0.048	16.044	-0.025	16.158	0.089
uS11	HIS	22	1	A	706	11.629	11.484	-0.145	11.588	-0.041	11.548	-0.081	11.13	-0.499	11.489	-0.14
uS11	HIS	22	1	U	707	6.718	6.78	0.062	6.681	-0.037	6.736	0.018	6.912	0.194	6.594	-0.124
uS11	HIS	22	1	C	708	7.838	7.962	0.124	7.917	0.079	7.683	-0.155	8.42	0.582	7.7	-0.138
uS11	HIS	22	1	U	709	13.357	13.324	-0.033	13.227	-0.13	13.196	-0.161	13.84	0.483	13.45	0.093
uS11	HIS	22	1	G	710	18.997	18.684	-0.313	18.725	-0.272	18.77	-0.227	19.247	0.25	19.116	0.119
uS11	HIS	24	1	A	676	15.302	15.029	-0.273	15.465	0.163	15.191	-0.111	15.043	-0.259	15.259	-0.043
uS11	HIS	24	1	U	677	12.868	12.713	-0.155	12.781	-0.087	12.728	-0.14	12.589	-0.279	12.907	0.039
uS11	HIS	24	1	U	678	14.097	13.943	-0.154	13.957	-0.14	13.943	-0.154	14.188	0.091	14.138	0.041
uS11	HIS	24	1	C	679	18.085	17.897	-0.188	17.841	-0.244	17.788	-0.297	17.952	-0.133	18.12	0.035
uS11	HIS	24	1	U	686	18.973	18.865	-0.108	18.988	0.015	19.148	0.175	19.392	0.419	18.816	-0.157
uS11	HIS	24	1	A	687	18.46	18.442	-0.018	18.464	0.004	18.468	0.008	18.101	-0.359	18.436	-0.024
uS11	HIS	24	1	G	688	17.047	17.211	0.164	17.019	-0.028	17.269	0.222	17.146	0.099	17.191	0.144
uS11	HIS	24	1	C	689	11.665	11.751	0.086	11.675	0.01	11.721	0.056	11.523	-0.142	11.587	-0.078
uS11	HIS	24	1	G	690	8.729	8.749	0.02	8.631	-0.098	8.778	0.049	8.845	0.116	8.607	-0.122
uS11	HIS	24	1	G	691	11.654	11.777	0.123	11.704	0.05	11.721	0.067	11.872	0.218	11.515	-0.139
uS11	HIS	24	1	U	692	16.047	16.324	0.277	16.171	0.124	16.043	-0.004	16.447	0.4	16.009	-0.038
uS11	HIS	24	1	A	704	17.407	17.33	-0.077	17.383	-0.024	17.251	-0.156	17.221	-0.186	17.489	0.082
uS11	HIS	24	1	G	705	14.096	14.125	0.029	14.152	0.056	14.11	0.014	14.182	0.086	14.209	0.113
uS11	HIS	24	1	A	706	8.729	8.518	-0.211	8.796	0.067	8.685	-0.044	8.276	-0.453	8.691	-0.038
uS11	HIS	24	1	U	707	6.309	6.494	0.185	6.438	0.129	6.513	0.204	7.067	0.758	6.319	0.01
uS11	HIS	24	1	C	708	10.964	11.171	0.207	11.023	0.059	10.976	0.012	11.648	0.684	10.939	-0.025
uS11	HIS	24	1	U	709	16.742	16.762	0.02	16.697	-0.045	16.642	-0.1	17.348	0.606	16.865	0.123
uS11	HIS	24	1	U	798	18.626	18.666	0.04	18.747	0.121	18.753	0.127	18.836	0.21	18.571	-0.055
uS11	HIS	24	1	G	799	19.108	18.983	-0.125	19.058	-0.05	19.184	0.076	19.227	0.119	19.202	0.094
uS11	ASP	36	1	G	683	18.067	17.988	-0.079	17.951	-0.116	18.044	-0.023	18.302	0.235	18.026	-0.041
uS11	ASP	36	1	U	684	13.99	13.954	-0.036	13.75	-0.24	13.807	-0.183	13.915	-0.075	13.833	-0.157
uS11	ASP	36	1	G	685	11.507	11.42	-0.087	11.45	-0.057	11.378	-0.129	11.774	0.267	11.379	-0.128
uS11	ASP	36	1	U	686	13.985	13.807	-0.178	14.064	0.079	14.36	0.375	14.487	0.502	13.668	-0.317
uS11	ASP	36	1	A	687	19.076	19.038	-0.038	19.021	-0.055	19.019	-0.057	18.803	-0.273	18.941	-0.135
uS11	ASP	36	1	A	704	18.909	18.926	0.017	18.826	-0.083	18.689	-0.22	18.696	-0.213	18.831	-0.078
uS11	ASP	36	1	A	706	18.125	18.099	-0.026	18.001	-0.124	18.041	-0.084	17.763	-0.362	17.935	-0.19
uS11	ASP	36	1	U	707	13.782	13.698	-0.084	13.645	-0.137	13.639	-0.143	13.367	-0.415	13.661	-0.121
uS11	ASP	36	1	C	708	10.713	10.653	-0.06	10.831	0.118	10.436	-0.277	10.71	-0.003	10.559	-0.154
uS11	ASP	36	1	U	709	12.45	12.346	-0.104	12.311	-0.139	12.287	-0.163	12.53	0.08	12.463	0.013
uS11	ASP	36	1	G	710	17.137	17.17	0.033	16.935	-0.202	17.131	-0.006	17.51	0.373	17.187	0.05
uS11	GLU	68	1	U	686	17.323	17.271	-0.052	17.27	-0.053	17.727	0.404	18.141	0.818	16.985	-0.338
uS11	GLU	68	1	A	687	15.637	15.817	0.18	15.693	0.056	15.74	0.103	15.408	-0.229	15.606	-0.031
uS11	GLU	68	1	G	688	15.339	15.854	0.515	15.64	0.301	15.932	0.593	15.624	0.285	15.715	0.376
uS11	GLU	68	1	C	689	15.534	15.647	0.113	15.648	0.114	15.719	0.185	15.542	0.008	15.513	-0.021
uS11	GLU	68	1	G	690	18.44	18.498	0.058	18.453	0.013	18.51	0.07	18.599	0.159	18.467	0.027
uS11	GLU	68	1	U	707	18.617	18.727	0.11	18.666	0.049	18.718	0.101	19.044	0.427	18.597	-0.02
uS11	ASP	72	1	G	685	16.803	16.738	-0.065	16.554	-0.249	16.604	-0.199	17.15	0.347	16.626	-0.177
uS11	ASP	72	1	U	686	13.075	13.042	-0.033	13.015	-0.06	13.536	0.461	13.937	0.862	12.697	-0.378
uS11	ASP	72	1	A	687	12.803	12.991	0.188	12.839	0.036	12.886	0.083	12.658	-0.145	12.73	-0.073
uS11	ASP	72	1	G	688	15.272	15.713	0.441	15.523	0.251	15.76	0.488	15.59	0.318	15.63	0.358
uS11	ASP	72	1	C	689	17.746	17.845	0.099	17.831	0.085	17.875	0.129	17.781	0.035	17.735	-0.011
uS11	GLU	76	1	U	684	19.2	19.297	0.097	18.963	-0.237	19.008	-0.192	19.298	0.098	19.028	-0.172
uS11	GLU	76	1	G	685	13.758	13.74	-0.018	13.555	-0.203	13.586	-0.172	14.098	0.34	13.629	-0.129
uS11	GLU	76	1	U	686	12.261	12.207	-0.054	12.24	-0.021	12.756	0.495	13.026	0.765	11.859	-0.402
uS11	GLU	76	1	A	687	15.395	15.506	0.111	15.381	-0.014	15.41	0.015	15.311	-0.084	15.27	-0.125
uS11	GLU	83	1	A	676	19.307	19.136	-0.171	19.432	0.125	19.442	0.135	19.144	-0.163	19.437	0.13
uS11	GLU	83	1	A	706	19.786	19.647	-0.139	19.72	-0.066	19.695	-0.091	19.281	-0.505	19.633	-0.153
uS11	GLU	83	1	U	707	14.434	14.446	0.012	14.344	-0.09	14.386	-0.048	14.383	-0.051	14.27	-0.164
uS11	GLU	83	1	C	708	12.454	12.392	-0.062	12.432	-0.022	12.222	-0.232	12.618	0.164	12.237	-0.217
uS11	GLU	83	1	U	709	15.624	15.519	-0.105	15.33	-0.294	15.391	-0.233	15.797	0.173	15.638	0.014
uS11	GLU	94	1	C	689	19.105	19.209	0.104	19.192	0.087	19.271	0.166	19.013	-0.092	19.048	-0.057
uS11	GLU	94	1	G	690	17.956	17.978	0.022	17.958	0.002	18.062	0.106	18.091	0.135	17.897	-0.059
uS11	GLU	94	1	G	691	19.832	19.829	-0.003	19.892	0.06	19.907	0.075	19.837	0.005	19.756	-0.076
uS11	GLU	94	1	U	707	17.031	17.187	0.156	17.099	0.068	17.178	0.147	17.626	0.595	16.967	-0.064
uS11	ASP	112	1	A	675	15.822	15.675	-0.147	15.694	-0.128	15.751	-0.071	16.105	0.283	15.898	0.076
uS11	ASP	112	1	A	676	12.079	11.923	-0.156	12.254	0.175	12.187	0.108	11.97	-0.109	12.201	0.122
uS11	ASP	112	1	U	677	13.963	13.858	-0.105	13.911	-0.052	13.902	-0.061	13.751	-0.212	14.01	0.047
uS11	ASP	112	1	U	678	18.465	18.415	-0.05	18.439	-0.026	18.418	-0.047	18.607	0.142	18.508	0.043
uS11	ASP	112	1	G	690	18.774	18.778	0.004	18.671	-0.103	18.821	0.047	18.862	0.088	18.629	-0.145
uS11	ASP	112	1	A	706	16.679	16.465	-0.214	16.664	-0.015	16.593	-0.086	16.167	-0.512	16.6	-0.079
uS11	ASP	112	1	U	707	12.155	12.23	0.075	12.138	-0.017	12.198	0.043	12.393	0.238	12.018	-0.137
uS11	ASP	112	1	C	708	12.16	12.161	0.001	12.016	-0.144	12.156	-0.004	12.436	0.276	12.046	-0.114
uS11	ASP	112	1	U	709	15.889	15.861	-0.028	15.646	-0.243	15.714	-0.175	16.268	0.379	15.943	0.054
uS11	ASP	112	1	C	719	19.077	19.095	0.018	19.133	0.056	19.203	0.126	19.217	0.14	19.041	-0.036
uS11	HIS	118	1	A	673	16.52	16.515	-0.005	16.388	-0.132	16.405	-0.115	16.537	0.017	16.329	-0.191
uS11	HIS	118	1	G	674	13.353	13.396	0.043	13.303	-0.05	13.255	-0.098	13.873	0.52	13.155	-0.198
uS11	HIS	118	1	A	675	10.287	10.454	0.167	10.137	-0.15	10.325	0.038	11.054	0.767	10.084	-0.203
uS11	HIS	118	1	A	676	9.014	9.169	0.155	9.009	-0.005	8.988	-0.026	9.221	0.207	8.992	-0.022
uS11	HIS	118	1	U	677	11.2	11.21	0.01	11.147	-0.053	11.12	-0.08	11.096	-0.104	11.163	-0.037
uS11	HIS	118	1	U	678	15.374	15.477	0.103	15.43	0.056	15.398	0.024	15.408	0.034	15.37	-0.004
uS11	HIS	118	1	U	707	19.683	19.689	0.006	19.684	0.001	19.692	0.009	19.71	0.027	19.644	-0.039
uS11	HIS	118	1	C	708	19.66	19.649	-0.011	19.464	-0.196	19.885	0.225	19.628	-0.032	19.733	0.073
uS11	HIS	118	1	G	714	18.658	18.773	0.115	18.641	-0.017	18.699	0.041	18.797	0.139	18.741	0.083
uS11	HIS	118	1	A	715	16.469	16.615	0.146	16.656	0.187	16.559	0.09	16.445	-0.024	16.58	0.111
uS11	HIS	118	1	A	716	13.436	13.469	0.033	13.552	0.116	13.568	0.132	13.545	0.109	13.479	0.043
uS11	HIS	118	1	U	717	10.001	9.917	-0.084	10.106	0.105	10.07	0.069	9.956	-0.045	10.083	0.082
uS11	HIS	118	1	A	718	6.399	6.068	-0.331	6.238	-0.161	6.24	-0.159	6.021	-0.378	6.191	-0.208
uS11	HIS	118	1	C	719	8.709	8.275	-0.434	8.438	-0.271	8.363	-0.346	8.629	-0.08	8.379	-0.33
uS11	HIS	118	1	C	720	12.781	12.667	-0.114	12.652	-0.129	12.639	-0.142	12.836	0.055	12.721	-0.06
uS11	HIS	118	1	G	722	16.189	15.895	-0.294	16.075	-0.114	15.964	-0.225	15.776	-0.413	16.036	-0.153
uS11	HIS	118	1	C	732	18.977	18.828	-0.149	18.959	-0.018	18.939	-0.038	18.331	-0.646	19.056	0.079
uS11	HIS	118	1	G	733	15.364	15.209	-0.155	15.338	-0.026	15.339	-0.025	14.697	-0.667	15.453	0.089
uS11	HIS	118	1	G	734	11.608	11.415	-0.193	11.384	-0.224	11.478	-0.13	11.23	-0.378	11.448	-0.16
uS11	HIS	118	1	C	735	13.512	13.454	-0.058	13.479	-0.033	13.59	0.078	13.242	-0.27	13.386	-0.126
uS11	HIS	118	1	G	778	17.584	17.705	0.121	17.758	0.174	17.863	0.279	18.025	0.441	17.656	0.072
uS11	HIS	118	1	C	779	16.542	16.734	0.192	16.889	0.347	16.856	0.314	17.29	0.748	16.677	0.135
uS11	HIS	118	1	A	780	19.36	19.637	0.277	19.798	0.438	19.718	0.358	19.846	0.486	19.65	0.29
uS11	HIS	118	1	G	1525	19.092	19.289	0.197	19.404	0.312	19.477	0.385	19.307	0.215	19.209	0.117
uS12	GLU	25	1	U	24	18.286	18.319	0.033	18.407	0.121	18.536	0.25	18.295	0.009	18.69	0.404
uS12	GLU	25	1	C	25	19.394	19.346	-0.048	19.125	-0.269	18.979	-0.415	19.046	-0.348	19.183	-0.211
uS12	GLU	25	1	G	31	18.257	18.201	-0.056	18.158	-0.099	18.478	0.221	18.279	0.022	18.454	0.197
uS12	GLU	25	1	A	32	19.548	19.552	0.004	19.194	-0.354	19.631	0.083	19.453	-0.095	19.473	-0.075
uS12	GLU	25	1	A	33	17.119	16.966	-0.153	16.806	-0.313	17.131	0.012	17.003	-0.116	17.064	-0.055
uS12	GLU	25	1	C	34	17.179	17.064	-0.115	16.983	-0.196	17.188	0.009	17.261	0.082	17.065	-0.114
uS12	GLU	25	1	C	48	17.912	17.94	0.028	17.718	-0.194	17.856	-0.056	17.627	-0.285	17.761	-0.151
uS12	GLU	25	1	U	49	12.871	12.815	-0.056	12.581	-0.29	12.767	-0.104	12.311	-0.56	12.605	-0.266
uS12	GLU	25	1	A	50	12.731	12.727	-0.004	12.92	0.189	12.521	-0.21	12.679	-0.052	12.594	-0.137
uS12	GLU	25	1	U	287	17.284	17.516	0.232	17.403	0.119	17.519	0.235	17.727	0.443	16.948	-0.336
uS12	GLU	25	1	A	288	15.116	15.36	0.244	15.145	0.029	15.402	0.286	15.473	0.357	14.953	-0.163
uS12	GLU	25	1	A	303	19.632	19.644	0.012	19.409	-0.223	19.828	0.196	19.969	0.337	19.949	0.317
uS12	GLU	25	1	U	304	15.526	15.672	0.146	15.383	-0.143	15.606	0.08	15.695	0.169	15.598	0.072
uS12	GLU	25	1	G	305	16.118	16.229	0.111	15.96	-0.158	16.243	0.125	16.36	0.242	16.166	0.048
uS12	GLU	25	1	G	361	19.517	19.308	-0.209	19.491	-0.026	19.209	-0.308	19.122	-0.395	19.296	-0.221
uS12	GLU	25	1	G	362	14.297	14.196	-0.101	14.266	-0.031	14.119	-0.178	14.213	-0.084	14.048	-0.249
uS12	GLU	25	1	A	363	11.052	10.794	-0.258	11.034	-0.018	10.981	-0.071	11.043	-0.009	10.986	-0.066
uS12	GLU	25	1	A	364	15.075	15.034	-0.041	15.199	0.124	15.196	0.121	15.304	0.229	15.106	0.031
uS12	GLU	25	1	U	365	18.84	18.857	0.017	18.788	-0.052	18.969	0.129	18.872	0.032	18.889	0.049
uS12	GLU	25	1	U	552	16.37	16.432	0.062	16.107	-0.263	16.254	-0.116	16.218	-0.152	16.408	0.038
uS12	GLU	25	1	A	553	10.884	10.937	0.053	10.616	-0.268	10.759	-0.125	10.785	-0.099	10.913	0.029
uS12	GLU	25	1	A	554	7.757	7.734	-0.023	7.096	-0.661	7.515	-0.242	7.835	0.078	7.673	-0.084
uS12	GLU	25	1	U	555	11.041	11.065	0.024	10.704	-0.337	10.735	-0.306	11.09	0.049	11.022	-0.019
uS12	GLU	25	1	C	556	16.288	16.333	0.045	16.063	-0.225	16.088	-0.2	16.394	0.106	16.432	0.144
uS12	GLU	25	1	A	909	14.441	14.172	-0.269	15.412	0.971	15.731	1.29	14.94	0.499	16.271	1.83
uS12	GLU	25	1	C	910	12.152	12.123	-0.029	13.229	1.077	13.637	1.485	12.545	0.393	14.038	1.886
uS12	GLU	25	1	U	911	15.731	15.872	0.141	16.949	1.218	17.224	1.493	16.143	0.412	17.48	1.749
uS12	GLU	25	1	A	1413	16.649	16.489	-0.16	17.603	0.954	18.222	1.573	16.839	0.19	19.051	2.402
uS12	GLU	25	1	U	1414	16.195	16.092	-0.103	17.007	0.812	17.473	1.278	16.654	0.459	18.266	2.071
uS12	GLU	25	1	A	1480	16.435	16.548	0.113	18.215	1.78	18.062	1.627	16.857	0.422	17.275	0.84
uS12	GLU	25	1	U	1481	18.291	17.571	-0.72	18.677	0.386	18.815	0.524	18.132	-0.159	19.598	1.307
uS12	GLU	62	1	A	50	19.569	19.551	-0.018	19.464	-0.105	19.348	-0.221	19.41	-0.159	19.485	-0.084
uS12	GLU	62	1	G	361	19.543	19.454	-0.089	19.329	-0.214	19.23	-0.313	19.311	-0.232	19.272	-0.271
uS12	GLU	62	1	G	362	14.993	15.011	0.018	14.755	-0.238	14.872	-0.121	15.053	0.06	14.795	-0.198
uS12	GLU	62	1	A	363	13.69	13.65	-0.04	13.433	-0.257	13.614	-0.076	13.724	0.034	13.63	-0.06
uS12	GLU	62	1	A	364	19.081	19.117	0.036	19.032	-0.049	19.106	0.025	19.489	0.408	19.088	0.007
uS12	GLU	62	1	A	553	17.577	17.649	0.072	17.275	-0.302	17.486	-0.091	17.54	-0.037	17.627	0.05
uS12	GLU	62	1	A	554	17.864	17.818	-0.046	17.364	-0.5	17.716	-0.148	17.953	0.089	17.783	-0.081
uS12	GLU	62	1	A	909	17.389	17.014	-0.375	18.106	0.717	18.369	0.98	17.668	0.279	18.611	1.222
uS12	GLU	62	1	C	910	12.148	11.921	-0.227	13.002	0.854	13.293	1.145	12.518	0.37	13.409	1.261
uS12	GLU	62	1	U	911	12.862	12.765	-0.097	13.836	0.974	14.007	1.145	13.134	0.272	14.334	1.472
uS12	GLU	62	1	C	912	17.598	17.512	-0.086	18.537	0.939	18.718	1.12	17.719	0.121	19.191	1.593
uS12	GLU	62	1	C	1411	15.426	15.463	0.037	16.864	1.438	17.289	1.863	15.501	0.075	18.157	2.731
uS12	GLU	62	1	C	1412	9.857	9.915	0.058	11.275	1.418	12.025	2.168	10.047	0.19	12.676	2.819
uS12	GLU	62	1	A	1413	7.468	7.221	-0.247	9.022	1.554	9.704	2.236	7.823	0.355	10.634	3.166
uS12	GLU	62	1	U	1414	10.993	10.636	-0.357	12.129	1.136	12.494	1.501	11.441	0.448	13.344	2.351
uS12	GLU	62	1	G	1415	16.882	16.363	-0.519	17.834	0.952	18.01	1.128	17.188	0.306	18.949	2.067
uS12	GLU	62	1	A	1480	14.39	15.339	0.949	17.254	2.864	17.479	3.089	15.489	1.099	14.909	0.519
uS12	GLU	62	1	U	1481	11.682	11.954	0.272	13.764	2.082	14.081	2.399	12.438	0.756	12.882	1.2
uS12	GLU	62	1	G	1482	14.38	13.704	-0.676	15.23	0.85	15.494	1.114	14.42	0.04	16.177	1.797
uS12	GLU	70	1	G	35	19.418	19.213	-0.205	19.41	-0.008	19.273	-0.145	19.494	0.076	19.233	-0.185
uS12	GLU	70	1	C	36	17.112	16.884	-0.228	16.974	-0.138	17.154	0.042	17.324	0.212	17.022	-0.09
uS12	GLU	70	1	U	37	19.623	19.566	-0.057	19.397	-0.226	19.614	-0.009	19.667	0.044	19.61	-0.013
uS12	GLU	70	1	A	502	16.934	16.861	-0.073	17.066	0.132	16.981	0.047	16.978	0.044	16.913	-0.021
uS12	GLU	70	1	C	503	16.054	16.006	-0.048	16.058	0.004	16.111	0.057	16.078	0.024	16.087	0.033
uS12	GLU	70	1	C	504	18.493	18.549	0.056	18.52	0.027	18.49	-0.003	18.417	-0.076	18.51	0.017
uS12	GLU	70	1	PSU	516	17.003	17.346	0.343	17.337	0.334	17.313	0.31	17.472	0.469	17.16	0.157
uS12	GLU	70	1	G	517	15.151	15.26	0.109	16.174	1.023	15.53	0.379	15.75	0.599	15.25	0.099
uS12	GLU	70	1	C	518	17.068	17.097	0.029	17.452	0.384	17.518	0.45	17.84	0.772	17.208	0.14
uS12	GLU	70	1	C	519	16.09	16.222	0.132	16.115	0.025	16.234	0.144	16.25	0.16	16.064	-0.026
uS12	GLU	70	1	A	520	9.685	9.767	0.082	9.638	-0.047	9.66	-0.025	9.683	-0.002	9.729	0.044
uS12	GLU	70	1	G	521	4.232	4.339	0.107	3.805	-0.427	4.239	0.007	4.423	0.191	4.239	0.007
uS12	GLU	70	1	C	522	6.896	6.759	-0.137	6.866	-0.03	6.819	-0.077	6.874	-0.022	6.764	-0.132
uS12	GLU	70	1	A	523	11.71	11.745	0.035	11.916	0.206	11.568	-0.142	11.866	0.156	11.639	-0.071
uS12	GLU	70	1	G	524	16.973	16.886	-0.087	17.051	0.078	17.017	0.044	16.962	-0.011	16.722	-0.251
uS12	GLU	70	1	G	530	19.144	19.236	0.092	19.693	0.549	19.582	0.438	19.54	0.396	19.173	0.029
uS12	GLU	70	1	A	535	18.386	18.526	0.14	18.492	0.106	18.695	0.309	18.656	0.27	18.423	0.037
uS12	GLU	70	1	C	536	13.995	13.86	-0.135	13.812	-0.183	14.119	0.124	13.998	0.003	14.022	0.027
uS12	GLU	70	1	G	537	9.228	9.133	-0.095	9.257	0.029	9.443	0.215	9.247	0.019	9.02	-0.208
uS12	GLU	70	1	G	538	10.505	10.492	-0.013	10.715	0.21	10.709	0.204	10.588	0.083	10.363	-0.142
uS12	GLU	70	1	A	539	15.793	15.871	0.078	16.229	0.436	15.988	0.195	15.744	-0.049	15.857	0.064
uS12	GLU	70	1	U	552	19.329	19.348	0.019	19.373	0.044	19.396	0.067	19.567	0.238	19.32	-0.009
uS12	HIS	72	1	G	35	17.132	16.876	-0.256	17.07	-0.062	17.013	-0.119	17.254	0.122	16.931	-0.201
uS12	HIS	72	1	C	36	15.984	15.742	-0.242	15.799	-0.185	16.047	0.063	16.23	0.246	15.84	-0.144
uS12	HIS	72	1	U	37	19.683	19.697	0.014	19.476	-0.207	19.731	0.048	19.745	0.062	19.701	0.018
uS12	HIS	72	1	A	502	19.778	19.709	-0.069	19.874	0.096	19.83	0.052	19.818	0.04	19.752	-0.026
uS12	HIS	72	1	A	520	13.399	13.51	0.111	13.473	0.074	13.513	0.114	13.441	0.042	13.45	0.051
uS12	HIS	72	1	G	521	8.757	8.852	0.095	8.468	-0.289	8.791	0.034	9.062	0.305	8.723	-0.034
uS12	HIS	72	1	C	522	11.477	11.362	-0.115	11.526	0.049	11.552	0.075	11.547	0.07	11.443	-0.034
uS12	HIS	72	1	A	523	15.744	15.8	0.056	15.913	0.169	15.609	-0.135	15.928	0.184	15.711	-0.033
uS12	HIS	72	1	G	537	15.385	15.288	-0.097	15.437	0.052	15.629	0.244	15.489	0.104	15.221	-0.164
uS12	HIS	72	1	G	538	15.992	16.017	0.025	16.196	0.204	16.233	0.241	16.184	0.192	15.863	-0.129
uS12	GLU	76	1	G	362	19.217	19.385	0.168	19.023	-0.194	19.274	0.057	19.371	0.154	19.164	-0.053
uS12	GLU	76	1	A	363	18.639	18.821	0.182	18.403	-0.236	18.61	-0.029	18.688	0.049	18.616	-0.023
uS12	GLU	76	1	G	521	18.919	18.972	0.053	18.838	-0.081	18.958	0.039	19.193	0.274	18.876	-0.043
uS12	GLU	76	1	C	1412	16.472	16.234	-0.238	18.231	1.759	18.881	2.409	16.867	0.395	19.533	3.061
uS12	HIS	77	1	G	361	17.271	17.416	0.145	17.093	-0.178	17.226	-0.045	17.449	0.178	17.141	-0.13
uS12	HIS	77	1	G	362	15.692	15.868	0.176	15.504	-0.188	15.765	0.073	15.851	0.159	15.661	-0.031
uS12	HIS	77	1	A	363	15.647	15.848	0.201	15.413	-0.234	15.629	-0.018	15.694	0.047	15.637	-0.01
uS12	HIS	77	1	A	364	18.496	18.597	0.101	18.304	-0.192	18.416	-0.08	18.888	0.392	18.485	-0.011
uS12	HIS	96	1	U	24	18.146	18.168	0.022	18.344	0.198	18.334	0.188	18.226	0.08	18.266	0.12
uS12	HIS	96	1	C	25	17.183	17.048	-0.135	17.054	-0.129	16.55	-0.633	16.808	-0.375	16.554	-0.629
uS12	HIS	96	1	A	26	19.704	19.606	-0.098	18.945	-0.759	18.717	-0.987	19.36	-0.344	18.699	-1.005
uS12	HIS	96	1	C	34	16.736	16.633	-0.103	16.625	-0.111	16.66	-0.076	16.896	0.16	16.597	-0.139
uS12	HIS	96	1	G	35	14.614	14.255	-0.359	14.459	-0.155	14.471	-0.143	14.801	0.187	14.438	-0.176
uS12	HIS	96	1	C	36	16.395	16.146	-0.249	16.187	-0.208	16.435	0.04	16.573	0.178	16.256	-0.139
uS12	HIS	96	1	A	363	15.045	15.029	-0.016	14.965	-0.08	14.969	-0.076	15.08	0.035	14.953	-0.092
uS12	HIS	96	1	A	364	17.515	17.604	0.089	17.564	0.049	17.589	0.074	17.917	0.402	17.632	0.117
uS12	HIS	96	1	A	502	17.825	17.744	-0.081	17.821	-0.004	17.885	0.06	17.748	-0.077	17.777	-0.048
uS12	HIS	96	1	C	503	16.289	16.24	-0.049	16.21	-0.079	16.347	0.058	16.293	0.004	16.342	0.053
uS12	HIS	96	1	C	504	19.361	19.381	0.02	19.185	-0.176	19.344	-0.017	19.395	0.034	19.397	0.036
uS12	HIS	96	1	A	520	18.101	18.215	0.114	18.238	0.137	17.901	-0.2	17.92	-0.181	18.342	0.241
uS12	HIS	96	1	G	521	14.689	14.759	0.07	14.52	-0.169	14.689	0	14.876	0.187	14.706	0.017
uS12	HIS	96	1	C	522	10.432	10.476	0.044	10.548	0.116	10.682	0.25	10.578	0.146	10.572	0.14
uS12	HIS	96	1	A	523	10.148	10.238	0.09	10.118	-0.03	10.119	-0.029	10.274	0.126	10.226	0.078
uS12	HIS	96	1	G	524	10.475	10.411	-0.064	10.245	-0.23	10.301	-0.174	10.434	-0.041	10.116	-0.359
uS12	HIS	96	1	C	525	13.238	13.256	0.018	13.415	0.177	13.555	0.317	13.374	0.136	13.427	0.189
uS12	HIS	96	1	C	526	18.088	18.174	0.086	18.615	0.527	18.755	0.667	18.464	0.376	18.73	0.642
uS12	HIS	96	1	C	536	18.449	18.358	-0.091	18.153	-0.296	18.429	-0.02	18.508	0.059	18.368	-0.081
uS12	HIS	96	1	G	537	16.094	15.914	-0.18	15.937	-0.157	16.207	0.113	16.27	0.176	15.976	-0.118
uS12	HIS	96	1	G	538	19.409	19.35	-0.059	19.324	-0.085	19.584	0.175	19.651	0.242	19.351	-0.058
uS12	HIS	96	1	U	551	14.413	14.385	-0.028	14.205	-0.208	14.327	-0.086	14.387	-0.026	14.398	-0.015
uS12	HIS	96	1	U	552	9.829	9.876	0.047	9.654	-0.175	9.793	-0.036	9.901	0.072	9.857	0.028
uS12	HIS	96	1	A	553	9.737	9.808	0.071	9.655	-0.082	9.77	0.033	9.823	0.086	9.79	0.053
uS12	HIS	96	1	A	554	14.189	14.179	-0.01	14.213	0.024	14.231	0.042	14.292	0.103	14.158	-0.031
uS12	HIS	96	1	U	555	19.778	19.851	0.073	19.854	0.076	19.728	-0.05	19.953	0.175	19.815	0.037
uS12	HIS	96	1	C	910	16.996	16.861	-0.135	17.528	0.532	17.943	0.947	17.451	0.455	18.222	1.226
uS12	HIS	96	1	U	911	14.883	14.937	0.054	15.827	0.944	16.198	1.315	15.318	0.435	16.511	1.628
uS12	HIS	96	1	C	912	15.395	15.458	0.063	16.856	1.461	17.325	1.93	16.004	0.609	17.639	2.244
uS12	HIS	96	1	A	913	17.938	17.737	-0.201	19.176	1.238	19.191	1.253	17.994	0.056	19.595	1.657
uS12	HIS	96	1	A	1413	17.498	17.099	-0.399	18.262	0.764	18.737	1.239	17.837	0.339	19.73	2.232
uS12	ASP	103	1	C	34	15.26	15.218	-0.042	15.127	-0.133	15.183	-0.077	15.421	0.161	15.065	-0.195
uS12	ASP	103	1	G	35	11.529	11.265	-0.264	11.397	-0.132	11.488	-0.041	11.692	0.163	11.36	-0.169
uS12	ASP	103	1	C	36	12.874	12.683	-0.191	12.666	-0.208	12.947	0.073	13.091	0.217	12.687	-0.187
uS12	ASP	103	1	U	37	17.811	17.919	0.108	17.641	-0.17	17.935	0.124	17.881	0.07	17.86	0.049
uS12	ASP	103	1	G	360	19.671	19.914	0.243	19.733	0.062	19.859	0.188	19.914	0.243	19.721	0.05
uS12	ASP	103	1	G	361	17.852	18.026	0.174	17.888	0.036	17.959	0.107	18.118	0.266	17.829	-0.023
uS12	ASP	103	1	G	362	16.255	16.449	0.194	16.233	-0.022	16.378	0.123	16.37	0.115	16.211	-0.044
uS12	ASP	103	1	A	363	13.797	14.028	0.231	13.71	-0.087	13.795	-0.002	13.839	0.042	13.782	-0.015
uS12	ASP	103	1	A	364	13.911	14.053	0.142	13.759	-0.152	13.84	-0.071	14.261	0.35	13.964	0.053
uS12	ASP	103	1	U	365	18.604	18.774	0.17	18.409	-0.195	18.593	-0.011	18.996	0.392	18.522	-0.082
uS12	ASP	103	1	G	521	18.444	18.546	0.102	18.137	-0.307	18.472	0.028	18.752	0.308	18.421	-0.023
uS12	ASP	103	1	C	522	18.652	18.583	-0.069	18.712	0.06	18.788	0.136	18.747	0.095	18.646	-0.006
uS12	ASP	109	1	G	35	18.722	18.709	-0.013	18.834	0.112	18.615	-0.107	18.681	-0.041	18.603	-0.119
uS12	ASP	109	1	C	36	14.212	14.103	-0.109	14.199	-0.013	14.231	0.019	14.345	0.133	14.213	0.001
uS12	ASP	109	1	U	37	13.895	13.817	-0.078	13.791	-0.104	13.842	-0.053	13.93	0.035	13.889	-0.006
uS12	ASP	109	1	G	38	18.599	18.526	-0.073	18.699	0.1	18.598	-0.001	18.782	0.183	18.53	-0.069
uS12	ASP	109	1	G	500	18.516	18.458	-0.058	18.814	0.298	18.581	0.065	18.573	0.057	18.579	0.063
uS12	ASP	109	1	C	501	14.541	14.524	-0.017	14.894	0.353	14.533	-0.008	14.683	0.142	14.483	-0.058
uS12	ASP	109	1	A	502	13.832	13.8	-0.032	13.996	0.164	13.854	0.022	13.961	0.129	13.838	0.006
uS12	ASP	109	1	C	503	15.7	15.687	-0.013	15.716	0.016	15.774	0.074	15.772	0.072	15.643	-0.057
uS12	ASP	109	1	C	504	19.287	19.386	0.099	19.391	0.104	19.342	0.055	19.321	0.034	19.249	-0.038
uS12	ASP	109	1	PSU	516	17.573	17.873	0.3	17.987	0.414	18.058	0.485	18.289	0.716	17.666	0.093
uS12	ASP	109	1	G	517	18.82	18.979	0.159	19.722	0.902	19.075	0.255	19.654	0.834	18.831	0.011
uS12	ASP	109	1	A	520	18.229	18.275	0.046	18.095	-0.134	18.23	0.001	18.276	0.047	18.19	-0.039
uS12	ASP	109	1	G	521	13.419	13.502	0.083	13.039	-0.38	13.42	0.001	13.521	0.102	13.427	0.008
uS12	ASP	109	1	C	522	14.335	14.233	-0.102	14.225	-0.11	14.169	-0.166	14.242	-0.093	14.118	-0.217
uS12	ASP	109	1	A	523	16.682	16.643	-0.039	16.918	0.236	16.547	-0.135	16.809	0.127	16.586	-0.096
uS12	ASP	109	1	C	536	16.496	16.394	-0.102	16.456	-0.04	16.644	0.148	16.58	0.084	16.594	0.098
uS12	ASP	109	1	G	537	11.537	11.663	0.126	11.944	0.407	11.833	0.296	11.722	0.185	11.628	0.091
uS12	ASP	109	1	G	538	7.456	7.594	0.138	7.775	0.319	7.657	0.201	7.656	0.2	7.372	-0.084
uS12	ASP	109	1	A	539	9.199	9.407	0.208	9.711	0.512	9.542	0.343	9.557	0.358	9.179	-0.02
uS12	ASP	109	1	G	540	14.67	14.818	0.148	15.346	0.676	14.943	0.273	14.728	0.058	14.683	0.013
uS13	ASP	11	1	U	1330	18.664	18.693	0.029	18.586	-0.078	18.673	0.009	18.574	-0.09	18.672	0.008
uS13	HIS	14	1	G	1244	15.942	15.806	-0.136	15.794	-0.148	15.822	-0.12	15.525	-0.417	15.773	-0.169
uS13	HIS	14	1	A	1329	17.154	17.095	-0.059	17.098	-0.056	17.032	-0.122	17.224	0.07	17.029	-0.125
uS13	HIS	14	1	U	1330	16.973	17.005	0.032	16.982	0.009	16.76	-0.213	16.755	-0.218	17.01	0.037
uS13	GLU	41	1	G	1244	14.407	14.305	-0.102	14.259	-0.148	14.247	-0.16	13.818	-0.589	14.221	-0.186
uS13	GLU	41	1	C	1328	17.46	17.524	0.064	17.401	-0.059	17.57	0.11	17.664	0.204	17.344	-0.116
uS13	GLU	41	1	A	1329	15.767	15.773	0.006	15.708	-0.059	15.726	-0.041	15.741	-0.026	15.649	-0.118
uS13	GLU	41	1	U	1330	17.727	17.793	0.066	17.814	0.087	17.485	-0.242	17.467	-0.26	17.803	0.076
uS13	ASP	42	1	G	1244	14.978	14.845	-0.133	14.825	-0.153	14.814	-0.164	14.506	-0.472	14.789	-0.189
uS13	ASP	42	1	A	1329	18.45	18.43	-0.02	18.399	-0.051	18.384	-0.066	18.431	-0.019	18.335	-0.115
uS13	ASP	42	1	U	1330	19.694	19.74	0.046	19.751	0.057	19.43	-0.264	19.437	-0.257	19.752	0.058
uS13	ASP	58	1	A	1329	17.904	17.945	0.041	17.783	-0.121	17.84	-0.064	18.168	0.264	17.77	-0.134
uS13	ASP	58	1	U	1330	18.155	18.292	0.137	18.2	0.045	18.461	0.306	18.168	0.013	18.243	0.088
uS13	GLU	59	1	C	1328	18.46	18.515	0.055	18.287	-0.173	18.582	0.122	18.708	0.248	18.482	0.022
uS13	GLU	59	1	A	1329	14.874	14.933	0.059	14.755	-0.119	14.837	-0.037	15.088	0.214	14.742	-0.132
uS13	GLU	59	1	U	1330	16.089	16.23	0.141	16.173	0.084	16.308	0.219	16.047	-0.042	16.192	0.103
uS13	GLU	66	1	G	1309	18.842	18.788	-0.054	18.698	-0.144	18.706	-0.136	18.86	0.018	18.69	-0.152
uS13	GLU	66	1	G	1310	17.581	17.719	0.138	17.55	-0.031	17.795	0.214	17.819	0.238	17.8	0.219
uS13	GLU	66	1	A	1311	19.259	19.221	-0.038	19.263	0.004	19.429	0.17	19.526	0.267	19.35	0.091
uS13	GLU	66	1	C	1328	18.878	18.859	-0.019	18.758	-0.12	18.752	-0.126	19.279	0.401	18.904	0.026
uS13	GLU	66	1	A	1329	13.554	13.479	-0.075	13.469	-0.085	13.372	-0.182	13.974	0.42	13.463	-0.091
uS13	GLU	66	1	U	1330	9.473	9.545	0.072	9.367	-0.106	10.042	0.569	9.728	0.255	9.473	0
uS13	GLU	66	1	A	1332	16.643	16.791	0.148	16.819	0.176	17.207	0.564	16.72	0.077	16.643	0
uS13	ASP	68	1	G	1309	18.096	18.054	-0.042	17.945	-0.151	17.969	-0.127	18.132	0.036	17.923	-0.173
uS13	ASP	68	1	G	1310	15.5	15.708	0.208	15.456	-0.044	15.757	0.257	15.77	0.27	15.773	0.273
uS13	ASP	68	1	A	1311	16.702	16.742	0.04	16.737	0.035	16.905	0.203	16.958	0.256	16.833	0.131
uS13	ASP	68	1	A	1329	16.04	16.007	-0.033	15.964	-0.076	15.918	-0.122	16.429	0.389	15.982	-0.058
uS13	ASP	68	1	U	1330	13.106	13.184	0.078	13.053	-0.053	13.673	0.567	13.375	0.269	13.12	0.014
uS13	GLU	72	1	U	1308	17.543	17.746	0.203	17.649	0.106	17.599	0.056	17.772	0.229	17.751	0.208
uS13	GLU	72	1	G	1309	12.648	12.618	-0.03	12.499	-0.149	12.533	-0.115	12.696	0.048	12.468	-0.18
uS13	GLU	72	1	G	1310	9.531	9.787	0.256	9.495	-0.036	9.829	0.298	9.799	0.268	9.837	0.306
uS13	GLU	72	1	A	1311	11.591	11.786	0.195	11.621	0.03	11.866	0.275	11.862	0.271	11.817	0.226
uS13	GLU	72	1	A	1329	16.15	16.122	-0.028	16.116	-0.034	16.073	-0.077	16.468	0.318	16.154	0.004
uS13	GLU	72	1	U	1330	13.736	13.778	0.042	13.713	-0.023	14.216	0.48	14.015	0.279	13.734	-0.002
uS13	ASP	82	1	C	1226	19.676	19.167	-0.509	19.297	-0.379	19.152	-0.524	19.106	-0.57	19.19	-0.486
uS13	ASP	82	1	U	1308	18.29	18.446	0.156	18.33	0.04	18.42	0.13	18.547	0.257	18.519	0.229
uS13	ASP	82	1	G	1309	14.432	14.468	0.036	14.37	-0.062	14.219	-0.213	14.556	0.124	14.307	-0.125
uS13	ASP	82	1	G	1310	13.915	14.159	0.244	13.976	0.061	14.161	0.246	13.897	-0.018	14.102	0.187
uS13	ASP	82	1	A	1311	17.868	18.422	0.554	17.877	0.009	18.194	0.326	18.006	0.138	18.248	0.38
uS13	ASP	82	1	U	1321	18.203	18.491	0.288	18.292	0.089	18.196	-0.007	18.25	0.047	18.468	0.265
uS13	HIS	91	1	C	948	15.731	15.757	0.026	15.672	-0.059	16.104	0.373	15.934	0.203	15.698	-0.033
uS13	HIS	91	1	A	949	17.174	17.139	-0.035	17.086	-0.088	17.222	0.048	17.291	0.117	17.321	0.147
uS13	HIS	91	1	G	1222	18.825	18.934	0.109	18.817	-0.008	18.7	-0.125	19.087	0.262	18.892	0.067
uS13	HIS	91	1	C	1223	19.549	19.769	0.22	19.509	-0.04	19.576	0.027	19.703	0.154	19.56	0.011
uS13	HIS	91	1	A	1225	16.183	16.327	0.144	16.227	0.044	16.355	0.172	16.437	0.254	16.089	-0.094
uS13	HIS	91	1	C	1226	12.19	11.9	-0.29	11.942	-0.248	11.841	-0.349	12.28	0.09	11.891	-0.299
uS13	HIS	91	1	A	1227	12.903	12.765	-0.138	12.792	-0.111	12.985	0.082	12.796	-0.107	12.787	-0.116
uS13	HIS	91	1	C	1228	16.795	16.668	-0.127	16.884	0.089	16.993	0.198	16.783	-0.012	16.875	0.08
uS13	HIS	91	1	A	1306	19.057	19.403	0.346	19.09	0.033	19.486	0.429	19.526	0.469	19.093	0.036
uS13	HIS	91	1	U	1307	14.271	14.224	-0.047	14.333	0.062	14.571	0.3	14.47	0.199	14.426	0.155
uS13	HIS	91	1	U	1308	8.898	9.013	0.115	8.873	-0.025	9.021	0.123	9.195	0.297	9.075	0.177
uS13	HIS	91	1	G	1309	8.068	8.095	0.027	8.044	-0.024	7.738	-0.33	8.195	0.127	7.999	-0.069
uS13	HIS	91	1	G	1310	11.857	11.944	0.087	11.964	0.107	12.022	0.165	11.748	-0.109	11.922	0.065
uS13	HIS	91	1	A	1311	17.461	17.895	0.434	17.402	-0.059	17.753	0.292	17.651	0.19	17.791	0.33
uS13	HIS	91	1	U	1321	13.702	14.021	0.319	13.658	-0.044	13.572	-0.13	13.615	-0.087	13.759	0.057
uS13	HIS	91	1	C	1322	14.318	14.399	0.081	14.244	-0.074	14.269	-0.049	14.568	0.25	14.317	-0.001
uS13	HIS	91	1	A	1332	19.52	19.711	0.191	19.431	-0.089	19.796	0.276	19.877	0.357	19.517	-0.003
uS14	GLU	10	1	A	974	19.566	19.429	-0.137	19.443	-0.123	19.525	-0.041	19.379	-0.187	19.451	-0.115
uS14	GLU	10	1	G	976	16.802	16.82	0.018	16.787	-0.015	16.731	-0.071	16.683	-0.119	16.798	-0.004
uS14	GLU	10	1	A	977	16.189	16.138	-0.051	16.36	0.171	16.173	-0.016	16.382	0.193	16.182	-0.007
uS14	GLU	10	1	C	980	13.691	13.774	0.083	13.669	-0.022	13.604	-0.087	13.779	0.088	13.808	0.117
uS14	GLU	10	1	U	981	8.751	8.899	0.148	8.902	0.151	9.143	0.392	8.886	0.135	8.67	-0.081
uS14	GLU	10	1	U	982	10.649	10.688	0.039	10.806	0.157	10.814	0.165	11.17	0.521	10.694	0.045
uS14	GLU	10	1	A	983	13.161	13.277	0.116	13.174	0.013	13.627	0.466	13.25	0.089	13.248	0.087
uS14	GLU	10	1	C	984	18.663	18.611	-0.052	18.785	0.122	18.457	-0.206	18.44	-0.223	18.394	-0.269
uS14	GLU	10	1	A	994	15.465	15.459	-0.006	15.398	-0.067	15.497	0.032	15.333	-0.132	15.272	-0.193
uS14	GLU	10	1	A	996	12.892	12.563	-0.329	12.505	-0.387	12.807	-0.085	12.787	-0.105	12.823	-0.069
uS14	GLU	10	1	U	997	18.055	17.469	-0.586	17.952	-0.103	18.277	0.222	17.731	-0.324	18.012	-0.043
uS14	GLU	10	1	G	1006	19.507	19.041	-0.466	19.203	-0.304	18.973	-0.534	19.083	-0.424	19.544	0.037
uS14	GLU	10	1	U	1007	18.854	18.921	0.067	18.793	-0.061	18.819	-0.035	18.669	-0.185	18.874	0.02
uS14	GLU	10	1	G	1047	17.042	17.386	0.344	16.86	-0.182	17.085	0.043	16.877	-0.165	17.494	0.452
uS14	GLU	10	1	G	1048	14.8	14.913	0.113	14.804	0.004	14.884	0.084	14.916	0.116	14.907	0.107
uS14	GLU	10	1	U	1049	16.432	16.477	0.045	16.475	0.043	16.666	0.234	16.54	0.108	16.561	0.129
uS14	GLU	10	1	G	1050	18.847	18.832	-0.015	18.803	-0.044	18.798	-0.049	18.756	-0.091	18.762	-0.085
uS14	GLU	10	1	C	1203	16.004	16.147	0.143	15.94	-0.064	15.941	-0.063	15.865	-0.139	15.927	-0.077
uS14	GLU	10	1	G	1215	19.301	19.355	0.054	19.138	-0.163	19.225	-0.076	19.252	-0.049	18.98	-0.321
uS14	GLU	10	1	C	1217	10.735	10.3	-0.435	10.619	-0.116	10.807	0.072	10.866	0.131	10.69	-0.045
uS14	GLU	10	1	C	1218	10.717	10.398	-0.319	10.619	-0.098	10.637	-0.08	10.741	0.024	10.608	-0.109
uS14	GLU	10	1	A	1219	14.286	14.278	-0.008	14.278	-0.008	14.39	0.104	14.33	0.044	14.322	0.036
uS14	GLU	10	1	C	1317	17.007	16.612	-0.395	16.935	-0.072	16.735	-0.272	17.023	0.016	16.982	-0.025
uS14	GLU	10	1	U	1358	18.677	18.677	0	18.551	-0.126	18.502	-0.175	18.677	0	18.637	-0.04
uS14	ASP	18	1	U	981	18.441	18.598	0.157	18.676	0.235	18.83	0.389	18.753	0.312	18.442	0.001
uS14	ASP	18	1	A	996	19.229	18.959	-0.27	18.926	-0.303	19.063	-0.166	19.046	-0.183	19.131	-0.098
uS14	ASP	18	1	G	1006	15.323	14.92	-0.403	15.07	-0.253	14.518	-0.805	14.812	-0.511	15.485	0.162
uS14	ASP	18	1	U	1007	11.236	11.037	-0.199	11.064	-0.172	10.841	-0.395	10.724	-0.512	11.299	0.063
uS14	ASP	18	1	U	1008	12.608	12.186	-0.422	12.28	-0.328	12.207	-0.401	12.128	-0.48	12.348	-0.26
uS14	ASP	18	1	C	1218	18.082	17.578	-0.504	17.857	-0.225	17.914	-0.168	17.938	-0.144	17.933	-0.149
uS14	ASP	18	1	A	1219	19.006	18.71	-0.296	18.705	-0.301	18.962	-0.044	18.908	-0.098	18.852	-0.154
uS14	ASP	18	1	A	1257	13.844	13.638	-0.206	13.671	-0.173	14.115	0.271	13.887	0.043	13.681	-0.163
uS14	ASP	18	1	G	1316	16.062	16.22	0.158	16.083	0.021	16.159	0.097	16.163	0.101	15.957	-0.105
uS14	ASP	18	1	C	1317	13.26	13.274	0.014	13.197	-0.063	13.427	0.167	13.289	0.029	13.279	0.019
uS14	ASP	18	1	A	1318	18.068	18.577	0.509	18.257	0.189	18.51	0.442	18.82	0.752	18.371	0.303
uS14	GLU	26	1	U	1007	18.719	18.345	-0.374	18.504	-0.215	18.411	-0.308	18.28	-0.439	18.755	0.036
uS14	GLU	26	1	U	1008	14.623	14.435	-0.188	14.108	-0.515	14.483	-0.14	13.845	-0.778	14.567	-0.056
uS14	GLU	26	1	A	1257	17.824	17.645	-0.179	17.597	-0.227	17.919	0.095	17.75	-0.074	17.535	-0.289
uS14	GLU	26	1	G	1316	12.903	13.289	0.386	13.027	0.124	12.86	-0.043	12.762	-0.141	12.937	0.034
uS14	GLU	26	1	C	1317	11.737	12.235	0.498	11.755	0.018	12.264	0.527	11.753	0.016	11.792	0.055
uS14	GLU	26	1	A	1318	13.718	13.988	0.27	13.727	0.009	14.08	0.362	14.055	0.337	13.788	0.07
uS14	ASP	33	1	G	1316	13.927	14.233	0.306	14.053	0.126	13.805	-0.122	13.684	-0.243	14.049	0.122
uS14	ASP	33	1	C	1317	15.48	16.02	0.54	15.532	0.052	15.968	0.488	15.477	-0.003	15.523	0.043
uS14	ASP	33	1	A	1318	14.712	14.551	-0.161	14.591	-0.121	14.758	0.046	14.48	-0.232	14.585	-0.127
uS14	ASP	38	1	A	1318	16.495	16.326	-0.169	16.276	-0.219	16.48	-0.015	16.09	-0.405	16.212	-0.283
uS14	GLU	39	1	A	1318	16.98	16.93	-0.05	16.772	-0.208	17.043	0.063	16.694	-0.286	16.714	-0.266
uS14	ASP	40	1	G	1316	19.438	19.868	0.43	19.57	0.132	19.272	-0.166	19.186	-0.252	19.563	0.125
uS14	ASP	40	1	C	1317	18.024	18.421	0.397	18.097	0.073	18.322	0.298	18.023	-0.001	18.067	0.043
uS14	ASP	40	1	A	1318	15.819	15.847	0.028	15.644	-0.175	15.965	0.146	15.663	-0.156	15.61	-0.209
uS14	ASP	54	1	A	977	18.001	17.936	-0.065	18.01	0.009	17.863	-0.138	18.064	0.063	17.923	-0.078
uS14	ASP	54	1	C	980	11.282	11.453	0.171	11.258	-0.024	11.264	-0.018	11.209	-0.073	11.416	0.134
uS14	ASP	54	1	U	981	10.109	10.22	0.111	10.319	0.21	10.422	0.313	10.525	0.416	10.189	0.08
uS14	ASP	54	1	U	982	15.29	15.293	0.003	15.476	0.186	15.473	0.183	15.642	0.352	15.376	0.086
uS14	ASP	54	1	A	983	15.526	15.576	0.05	15.471	-0.055	15.723	0.197	15.529	0.003	15.575	0.049
uS14	ASP	54	1	A	994	17.681	17.742	0.061	17.718	0.037	17.621	-0.06	17.679	-0.002	17.577	-0.104
uS14	ASP	54	1	A	996	19.046	18.804	-0.242	18.735	-0.311	18.861	-0.185	18.837	-0.209	18.983	-0.063
uS14	ASP	54	1	G	1006	18.806	18.282	-0.524	18.343	-0.463	18.346	-0.46	18.545	-0.261	18.854	0.048
uS14	ASP	54	1	U	1007	15.923	15.886	-0.037	15.809	-0.114	15.994	0.071	15.762	-0.161	15.922	-0.001
uS14	ASP	54	1	U	1008	16.575	16.503	-0.072	16.439	-0.136	16.325	-0.25	16.707	0.132	16.567	-0.008
uS14	ASP	54	1	A	1014	19.521	19.789	0.268	19.616	0.095	19.778	0.257	19.323	-0.198	19.579	0.058
uS14	ASP	54	1	G	1015	14.303	14.369	0.066	14.231	-0.072	14.732	0.429	14.258	-0.045	14.363	0.06
uS14	ASP	54	1	G	1018	18.642	18.463	-0.179	18.382	-0.26	18.457	-0.185	18.661	0.019	18.96	0.318
uS14	ASP	54	1	C	1217	13.425	13.313	-0.112	13.348	-0.077	13.471	0.046	13.391	-0.034	13.332	-0.093
uS14	ASP	54	1	C	1218	9.236	8.701	-0.535	8.996	-0.24	9.024	-0.212	9.061	-0.175	9.067	-0.169
uS14	ASP	54	1	A	1219	8.851	8.55	-0.301	8.574	-0.277	8.802	-0.049	8.765	-0.086	8.71	-0.141
uS14	ASP	54	1	G	1316	14.812	14.978	0.166	14.806	-0.006	14.83	0.018	14.897	0.085	14.746	-0.066
uS14	ASP	54	1	C	1317	10.153	9.752	-0.401	10.112	-0.041	9.817	-0.336	10.169	0.016	10.137	-0.016
uS14	ASP	54	1	A	1318	13.133	13.683	0.55	13.343	0.21	13.507	0.374	13.904	0.771	13.438	0.305
uS14	HIS	71	1	G	973	10.405	10.395	-0.01	10.156	-0.249	10.36	-0.045	10.184	-0.221	10.407	0.002
uS14	HIS	71	1	A	974	5.301	5.176	-0.125	5.171	-0.13	5.258	-0.043	5.073	-0.228	5.17	-0.131
uS14	HIS	71	1	A	975	8.879	8.914	0.035	8.924	0.045	8.833	-0.046	8.798	-0.081	8.977	0.098
uS14	HIS	71	1	G	976	4.54	4.545	0.005	4.489	-0.051	4.449	-0.091	4.697	0.157	4.691	0.151
uS14	HIS	71	1	A	977	8.014	8.028	0.014	8.342	0.328	8.223	0.209	8.273	0.259	8.132	0.118
uS14	HIS	71	1	C	980	16.585	16.5	-0.085	16.712	0.127	16.513	-0.072	16.748	0.163	16.58	-0.005
uS14	HIS	71	1	U	981	13.449	13.524	0.075	13.518	0.069	13.456	0.007	13.104	-0.345	13.28	-0.169
uS14	HIS	71	1	U	982	8.675	8.715	0.04	8.749	0.074	8.948	0.273	8.575	-0.1	8.599	-0.076
uS14	HIS	71	1	A	983	15.265	15.39	0.125	15.362	0.097	15.713	0.448	15.268	0.003	15.327	0.062
uS14	HIS	71	1	C	984	18.358	18.343	-0.015	18.356	-0.002	18.333	-0.025	18.224	-0.134	18.153	-0.205
uS14	HIS	71	1	G	1048	18.611	18.71	0.099	18.642	0.031	18.652	0.041	18.387	-0.224	18.614	0.003
uS14	HIS	71	1	U	1049	16.11	16.314	0.204	16.288	0.178	16.468	0.358	16.086	-0.024	16.278	0.168
uS14	HIS	71	1	G	1050	17.57	17.517	-0.053	17.433	-0.137	17.55	-0.02	17.381	-0.189	17.369	-0.201
uS14	HIS	71	1	U	1060	19.135	19.149	0.014	19.127	-0.008	18.771	-0.364	18.65	-0.485	19.177	0.042
uS14	HIS	71	1	U	1199	18.743	18.734	-0.009	18.701	-0.042	18.75	0.007	18.642	-0.101	18.731	-0.012
uS14	HIS	71	1	C	1200	15.592	15.755	0.163	15.489	-0.103	15.701	0.109	15.333	-0.259	15.727	0.135
uS14	HIS	71	1	A	1201	15.954	15.937	-0.017	15.975	0.021	16.151	0.197	15.764	-0.19	15.867	-0.087
uS14	HIS	71	1	U	1202	11.192	11.121	-0.071	11.198	0.006	11.326	0.134	11.039	-0.153	11.07	-0.122
uS14	HIS	71	1	C	1203	11.577	11.64	0.063	11.56	-0.017	11.684	0.107	11.211	-0.366	11.639	0.062
uS14	HIS	71	1	C	1217	19.569	19.25	-0.319	19.568	-0.001	19.568	-0.001	19.7	0.131	19.541	-0.028
uS14	HIS	71	1	A	1357	16.37	16.35	-0.02	16.445	0.075	16.265	-0.105	16.437	0.067	16.355	-0.015
uS14	HIS	71	1	U	1358	11.268	11.226	-0.042	11.208	-0.06	11.156	-0.112	11.371	0.103	11.22	-0.048
uS14	HIS	71	1	C	1367	17.945	17.627	-0.318	17.679	-0.266	17.839	-0.106	17.994	0.049	17.569	-0.376
uS14	GLU	86	1	G	973	19.764	19.846	0.082	19.478	-0.286	19.697	-0.067	19.66	-0.104	19.693	-0.071
uS14	GLU	86	1	A	974	15.84	15.894	0.054	15.803	-0.037	15.673	-0.167	15.81	-0.03	15.828	-0.012
uS14	GLU	86	1	G	976	18.665	18.598	-0.067	18.475	-0.19	18.573	-0.092	18.826	0.161	18.761	0.096
uS14	GLU	86	1	G	1057	18.203	18.234	0.031	18.246	0.043	18.171	-0.032	18.189	-0.014	18.278	0.075
uS14	GLU	86	1	G	1058	13.704	13.669	-0.035	13.635	-0.069	13.88	0.176	13.843	0.139	13.68	-0.024
uS14	GLU	86	1	C	1059	9.223	9.261	0.038	9.296	0.073	9.144	-0.079	9.22	-0.003	9.387	0.164
uS14	GLU	86	1	U	1060	10.104	10.076	-0.028	10.061	-0.043	9.466	-0.638	9.424	-0.68	9.998	-0.106
uS14	GLU	86	1	A	1188	19.808	19.795	-0.013	19.808	0	19.65	-0.158	19.777	-0.031	19.721	-0.087
uS14	GLU	86	1	U	1189	15.177	15.289	0.112	15.087	-0.09	15.21	0.033	15.325	0.148	15.219	0.042
uS14	GLU	86	1	G	1190	15.697	16.016	0.319	15.95	0.253	15.687	-0.01	15.834	0.137	15.956	0.259
uS14	GLU	86	1	A	1191	19.661	19.968	0.307	19.906	0.245	19.638	-0.023	19.859	0.198	19.942	0.281
uS14	GLU	86	1	C	1200	19.717	19.626	-0.091	19.631	-0.086	19.601	-0.116	19.565	-0.152	19.705	-0.012
uS14	GLU	86	1	U	1202	15.335	15.305	-0.03	15.483	0.148	15.391	0.056	15.289	-0.046	15.518	0.183
uS14	GLU	86	1	C	1203	15.223	15.084	-0.139	15.172	-0.051	15.132	-0.091	14.927	-0.296	15.146	-0.077
uS14	GLU	86	1	U	1205	17.492	17.531	0.039	17.623	0.131	17.716	0.224	17.984	0.492	17.746	0.254
uS14	GLU	86	1	U	1358	18.383	18.254	-0.129	18.209	-0.174	18.433	0.05	18.429	0.046	18.199	-0.184
uS14	GLU	92	1	C	1059	16.647	16.672	0.025	16.744	0.097	16.504	-0.143	16.633	-0.014	16.816	0.169
uS14	GLU	92	1	U	1060	17.978	17.943	-0.035	17.901	-0.077	17.359	-0.619	17.28	-0.698	17.814	-0.164
uS14	GLU	92	1	U	1189	19.525	19.639	0.114	19.495	-0.03	19.553	0.028	19.707	0.182	19.594	0.069
uS14	GLU	92	1	U	1358	19.673	19.551	-0.122	19.469	-0.204	19.746	0.073	19.658	-0.015	19.478	-0.195
uS15	GLU	6	1	U	657	18.072	18.072	0	17.966	-0.106	17.891	-0.181	18.152	0.08	18.102	0.03
uS15	GLU	6	1	C	658	12.529	12.568	0.039	12.479	-0.05	12.49	-0.039	12.767	0.238	12.442	-0.087
uS15	GLU	6	1	U	659	8.658	8.63	-0.028	8.5	-0.158	8.593	-0.065	8.789	0.131	8.582	-0.076
uS15	GLU	6	1	C	660	9.277	9.408	0.131	9.379	0.102	9.399	0.122	9.645	0.368	9.478	0.201
uS15	GLU	6	1	G	661	13.844	13.794	-0.05	13.768	-0.076	13.892	0.048	14	0.156	13.937	0.093
uS15	GLU	6	1	C	739	16.915	16.414	-0.501	16.333	-0.582	16.35	-0.565	16.187	-0.728	16.622	-0.293
uS15	GLU	6	1	U	740	15.108	14.762	-0.346	14.697	-0.411	14.77	-0.338	14.444	-0.664	14.717	-0.391
uS15	GLU	6	1	G	741	15.998	15.918	-0.08	15.972	-0.026	15.948	-0.05	15.829	-0.169	15.825	-0.173
uS15	GLU	6	1	G	742	18.39	18.575	0.185	18.588	0.198	18.632	0.242	18.884	0.494	18.791	0.401
uS15	GLU	14	1	U	657	19.45	19.473	0.023	19.342	-0.108	19.394	-0.056	19.817	0.367	19.432	-0.018
uS15	GLU	14	1	C	658	15.758	15.772	0.014	15.691	-0.067	15.702	-0.056	16.26	0.502	15.762	0.004
uS15	GLU	14	1	U	659	15.735	15.786	0.051	15.791	0.056	15.709	-0.026	16.054	0.319	15.75	0.015
uS15	GLU	14	1	C	660	19.411	19.466	0.055	19.476	0.065	19.389	-0.022	19.717	0.306	19.583	0.172
uS15	GLU	14	1	C	750	18.514	18.363	-0.151	18.376	-0.138	18.469	-0.045	18.48	-0.034	18.193	-0.321
uS15	GLU	14	1	U	751	15.757	15.656	-0.101	15.451	-0.306	15.706	-0.051	15.633	-0.124	15.679	-0.078
uS15	GLU	14	1	G	752	16.95	17.038	0.088	16.889	-0.061	17.011	0.061	17.367	0.417	16.785	-0.165
uS15	ASP	18	1	C	651	18.434	18.559	0.125	18.343	-0.091	18.432	-0.002	18.487	0.053	18.473	0.039
uS15	ASP	18	1	U	652	19.158	19.34	0.182	19.332	0.174	18.691	-0.467	18.476	-0.682	19.359	0.201
uS15	ASP	18	1	U	657	19.16	19.204	0.044	19.04	-0.12	19.081	-0.079	19.389	0.229	19.181	0.021
uS15	ASP	18	1	C	658	15.678	15.755	0.077	15.706	0.028	15.624	-0.054	16.075	0.397	15.736	0.058
uS15	ASP	18	1	U	659	14.821	14.94	0.119	14.833	0.012	14.776	-0.045	15.182	0.361	14.874	0.053
uS15	ASP	18	1	C	660	17.681	17.701	0.02	17.67	-0.011	17.525	-0.156	17.816	0.135	17.751	0.07
uS15	ASP	18	1	A	749	15.95	15.648	-0.302	15.706	-0.244	15.821	-0.129	15.982	0.032	15.753	-0.197
uS15	ASP	18	1	C	750	11.393	11.259	-0.134	11.218	-0.175	11.308	-0.085	11.463	0.07	11.062	-0.331
uS15	ASP	18	1	U	751	10.345	10.24	-0.105	10.071	-0.274	10.267	-0.078	10.287	-0.058	10.187	-0.158
uS15	ASP	18	1	G	752	13.813	13.916	0.103	13.784	-0.029	13.795	-0.018	14.118	0.305	13.833	0.02
uS15	ASP	21	1	G	650	17.678	17.772	0.094	17.686	0.008	17.587	-0.091	17.545	-0.133	17.402	-0.276
uS15	ASP	21	1	C	651	15.358	15.473	0.115	15.236	-0.122	15.358	0	15.337	-0.021	15.375	0.017
uS15	ASP	21	1	U	652	15.445	15.626	0.181	15.635	0.19	14.955	-0.49	14.672	-0.773	15.616	0.171
uS15	ASP	21	1	U	653	17.397	17.603	0.206	17.589	0.192	17.783	0.386	17.559	0.162	17.552	0.155
uS15	ASP	21	1	G	656	18.619	18.686	0.067	18.542	-0.077	18.644	0.025	18.817	0.198	18.529	-0.09
uS15	ASP	21	1	U	657	14.226	14.275	0.049	14.111	-0.115	14.165	-0.061	14.447	0.221	14.249	0.023
uS15	ASP	21	1	C	658	11.643	11.72	0.077	11.694	0.051	11.596	-0.047	12	0.357	11.733	0.09
uS15	ASP	21	1	U	659	12.201	12.321	0.12	12.304	0.103	12.188	-0.013	12.529	0.328	12.281	0.08
uS15	ASP	21	1	C	660	16.021	15.994	-0.027	16.028	0.007	15.875	-0.146	16.165	0.144	16.105	0.084
uS15	ASP	21	1	A	749	13.149	12.837	-0.312	12.899	-0.25	13.057	-0.092	13.014	-0.135	12.855	-0.294
uS15	ASP	21	1	C	750	8.339	8.179	-0.16	8.225	-0.114	8.317	-0.022	8.25	-0.089	8.029	-0.31
uS15	ASP	21	1	U	751	6.457	6.32	-0.137	6.174	-0.283	6.389	-0.068	6.286	-0.171	6.332	-0.125
uS15	ASP	21	1	G	752	10.035	10.097	0.062	9.986	-0.049	10.002	-0.033	10.348	0.313	10.01	-0.025
uS15	ASP	21	1	A	753	16.429	16.521	0.092	16.281	-0.148	16.393	-0.036	16.414	-0.015	16.435	0.006
uS15	ASP	21	1	G	755	19.513	19.649	0.136	19.55	0.037	19.555	0.042	19.539	0.026	19.687	0.174
uS15	GLU	26	1	A	649	19.124	19.039	-0.085	19.019	-0.105	18.781	-0.343	18.503	-0.621	18.822	-0.302
uS15	GLU	26	1	G	650	17.681	17.842	0.161	17.775	0.094	17.748	0.067	17.541	-0.14	17.572	-0.109
uS15	GLU	26	1	C	651	18.249	18.45	0.201	18.145	-0.104	18.276	0.027	18.098	-0.151	18.337	0.088
uS15	GLU	26	1	G	656	17.661	17.787	0.126	17.618	-0.043	17.607	-0.054	17.884	0.223	17.63	-0.031
uS15	GLU	26	1	U	657	13.482	13.508	0.026	13.408	-0.074	13.533	0.051	13.972	0.49	13.426	-0.056
uS15	GLU	26	1	C	658	12.607	12.574	-0.033	12.534	-0.073	12.569	-0.038	13.064	0.457	12.659	0.052
uS15	GLU	26	1	U	659	15.858	15.893	0.035	16.072	0.214	15.89	0.032	16.097	0.239	15.908	0.05
uS15	GLU	26	1	G	742	19.474	19.438	-0.036	19.46	-0.014	19.468	-0.006	19.618	0.144	19.377	-0.097
uS15	GLU	26	1	C	750	16.767	16.658	-0.109	16.727	-0.04	16.807	0.04	16.587	-0.18	16.579	-0.188
uS15	GLU	26	1	U	751	12.095	12.032	-0.063	11.862	-0.233	12.096	0.001	11.924	-0.171	12.144	0.049
uS15	GLU	26	1	G	752	10.645	10.672	0.027	10.556	-0.089	10.755	0.11	11.077	0.432	10.316	-0.329
uS15	GLU	26	1	A	753	14.722	14.831	0.109	14.696	-0.026	14.881	0.159	14.664	-0.058	14.849	0.127
uS15	GLU	26	1	C	754	17.096	17.06	-0.036	16.881	-0.215	17.072	-0.024	17.152	0.056	16.857	-0.239
uS15	GLU	26	1	G	755	15.047	15.173	0.126	15.097	0.05	15.094	0.047	15.038	-0.009	15.088	0.041
uS15	GLU	26	1	C	756	19.846	19.859	0.013	19.935	0.089	19.906	0.06	19.908	0.062	19.913	0.067
uS15	GLU	26	A	A	715	18.799	17.591	-1.208	18.282	-0.517	18.119	-0.68	17.614	-1.185	18.244	-0.555
uS15	GLU	26	A	A	716	18.541	16.377	-2.164	17.15	-1.391	17.169	-1.372	16.765	-1.776	18.597	0.056
uS15	HIS	38	1	U	657	17.607	17.568	-0.039	17.578	-0.029	17.545	-0.062	17.858	0.251	17.559	-0.048
uS15	HIS	38	1	C	658	15.148	15.047	-0.101	14.976	-0.172	15.141	-0.007	15.34	0.192	15.028	-0.12
uS15	HIS	38	1	U	659	16.374	16.252	-0.122	16.492	0.118	16.416	0.042	16.317	-0.057	16.314	-0.06
uS15	HIS	38	1	C	660	19.505	19.549	0.044	19.689	0.184	19.754	0.249	19.96	0.455	19.779	0.274
uS15	HIS	38	1	C	738	18.739	18.567	-0.172	18.535	-0.204	18.599	-0.14	18.601	-0.138	18.669	-0.07
uS15	HIS	38	1	C	739	13.19	13.019	-0.171	13.022	-0.168	12.884	-0.306	12.817	-0.373	13.168	-0.022
uS15	HIS	38	1	U	740	8.506	8.385	-0.121	8.324	-0.182	8.23	-0.276	8.358	-0.148	8.518	0.012
uS15	HIS	38	1	G	741	9.388	9.377	-0.011	9.38	-0.008	9.369	-0.019	9.773	0.385	9.298	-0.09
uS15	HIS	38	1	G	742	13.083	13.176	0.093	13.265	0.182	13.322	0.239	13.666	0.583	13.268	0.185
uS15	HIS	38	1	A	743	19.064	19.27	0.206	19.286	0.222	19.214	0.15	19.419	0.355	19.247	0.183
uS15	HIS	38	A	A	716	13.248	17.737	4.489	18.035	4.787	18.103	4.855	16.808	3.56	12.274	-0.974
uS15	HIS	38	A	C	717	14.407	16.001	1.594	16.493	2.086	16.686	2.279	15.245	0.838	14.095	-0.312
uS15	HIS	38	A	A	718	19.396	18.513	-0.883	19.5	0.104	18.801	-0.595	19.028	-0.368	19.099	-0.297
uS15	HIS	42	1	C	658	19.928	19.82	-0.108	19.774	-0.154	19.939	0.011	19.952	0.024	19.801	-0.127
uS15	HIS	42	1	G	667	17.292	17.305	0.013	17.182	-0.11	17.375	0.083	17.716	0.424	17.17	-0.122
uS15	HIS	42	1	G	668	14.105	14.179	0.074	14.126	0.021	14.096	-0.009	14.449	0.344	14.149	0.044
uS15	HIS	42	1	G	669	12.734	12.647	-0.087	12.577	-0.157	12.533	-0.201	13.07	0.336	12.714	-0.02
uS15	HIS	42	1	G	670	14.602	14.382	-0.22	14.483	-0.119	14.529	-0.073	14.758	0.156	14.593	-0.009
uS15	HIS	42	1	G	671	18.889	18.7	-0.189	18.997	0.108	18.9	0.011	18.738	-0.151	19.127	0.238
uS15	HIS	42	1	C	738	15.702	15.775	0.073	15.802	0.1	15.817	0.115	15.848	0.146	15.741	0.039
uS15	HIS	42	1	C	739	10.763	10.894	0.131	10.948	0.185	10.769	0.006	10.785	0.022	10.927	0.164
uS15	HIS	42	1	U	740	7.157	7.382	0.225	7.395	0.238	7.252	0.095	7.684	0.527	7.519	0.362
uS15	HIS	42	1	G	741	9.317	9.469	0.152	9.437	0.12	9.473	0.156	9.985	0.668	9.509	0.192
uS15	HIS	42	1	G	742	13.793	13.881	0.088	13.973	0.18	14.028	0.235	14.315	0.522	13.971	0.178
uS15	HIS	42	1	C	764	17.213	17.023	-0.19	16.907	-0.306	17.137	-0.076	17.296	0.083	16.975	-0.238
uS15	HIS	42	1	G	765	18.224	18.121	-0.103	18.108	-0.116	18.172	-0.052	18.228	0.004	18.116	-0.108
uS15	HIS	42	1	A	807	18.188	18.003	-0.185	17.955	-0.233	18.01	-0.178	17.916	-0.272	18.043	-0.145
uS15	HIS	42	1	C	808	15.313	15.249	-0.064	15.245	-0.068	15.38	0.067	15.323	0.01	15.339	0.026
uS15	HIS	42	1	G	809	16.208	16.362	0.154	16.394	0.186	16.375	0.167	16.314	0.106	16.172	-0.036
uS15	HIS	42	A	C	717	14.965	18.442	3.477	18.585	3.62	18.654	3.689	17.134	2.169	14.502	-0.463
uS15	HIS	42	A	A	718	17.685	18.418	0.733	19.099	1.414	18.363	0.678	18.489	0.804	17.126	-0.559
uS15	GLU	45	1	G	667	18.028	18.102	0.074	17.99	-0.038	18.146	0.118	18.498	0.47	17.921	-0.107
uS15	GLU	45	1	G	668	13.414	13.496	0.082	13.456	0.042	13.443	0.029	13.8	0.386	13.459	0.045
uS15	GLU	45	1	G	669	10.043	9.979	-0.064	9.976	-0.067	9.901	-0.142	10.533	0.49	10.031	-0.012
uS15	GLU	45	1	G	670	10.935	10.749	-0.186	10.901	-0.034	10.991	0.056	11.285	0.35	10.994	0.059
uS15	GLU	45	1	G	671	15.607	15.527	-0.08	15.86	0.253	15.812	0.205	15.521	-0.086	15.961	0.354
uS15	GLU	45	1	C	738	17.644	17.899	0.255	17.979	0.335	17.966	0.322	18.024	0.38	17.764	0.12
uS15	GLU	45	1	C	739	13.696	14.007	0.311	14.091	0.395	13.935	0.239	14.039	0.343	13.967	0.271
uS15	GLU	45	1	U	740	11.93	12.252	0.322	12.292	0.362	12.158	0.228	12.649	0.719	12.346	0.416
uS15	GLU	45	1	G	741	14.488	14.665	0.177	14.625	0.137	14.669	0.181	15.161	0.673	14.73	0.242
uS15	GLU	45	1	G	742	18.594	18.655	0.061	18.746	0.152	18.794	0.2	19.038	0.444	18.714	0.12
uS15	GLU	45	1	C	764	16.39	16.189	-0.201	16.082	-0.308	16.283	-0.107	16.421	0.031	16.136	-0.254
uS15	GLU	45	1	G	765	17.193	17.051	-0.142	17.113	-0.08	17.132	-0.061	17.116	-0.077	17.101	-0.092
uS15	GLU	45	1	C	806	19.283	19.101	-0.182	19.094	-0.189	19.183	-0.1	19.208	-0.075	19.25	-0.033
uS15	GLU	45	1	A	807	14.233	14.032	-0.201	13.997	-0.236	14.064	-0.169	13.971	-0.262	14.113	-0.12
uS15	GLU	45	1	C	808	10.683	10.597	-0.086	10.602	-0.081	10.735	0.052	10.663	-0.02	10.701	0.018
uS15	GLU	45	1	G	809	11.979	12.048	0.069	12.224	0.245	12.006	0.027	11.984	0.005	11.923	-0.056
uS15	GLU	45	1	C	810	17.64	17.435	-0.205	17.197	-0.443	17.667	0.027	17.674	0.034	17.677	0.037
uS15	GLU	45	A	C	717	15.26	19.871	4.611	19.809	4.549	19.83	4.57	18.265	3.005	14.686	-0.574
uS15	GLU	45	A	A	718	15.944	18.07	2.126	18.571	2.627	17.779	1.835	17.878	1.934	15.196	-0.748
uS15	HIS	46	1	G	666	19.059	19.081	0.022	19.033	-0.026	19.118	0.059	19.372	0.313	18.94	-0.119
uS15	HIS	46	1	G	667	14.43	14.538	0.108	14.436	0.006	14.554	0.124	14.93	0.5	14.33	-0.1
uS15	HIS	46	1	G	668	9.811	9.904	0.093	9.883	0.072	9.868	0.057	10.233	0.422	9.86	0.049
uS15	HIS	46	1	G	669	7.444	7.383	-0.061	7.407	-0.037	7.352	-0.092	7.914	0.47	7.474	0.03
uS15	HIS	46	1	G	670	10.228	10.12	-0.108	10.254	0.026	10.345	0.117	10.53	0.302	10.26	0.032
uS15	HIS	46	1	G	671	15.676	15.59	-0.086	15.833	0.157	15.876	0.2	15.508	-0.168	15.879	0.203
uS15	HIS	46	1	A	728	19.82	19.818	-0.002	19.711	-0.109	19.792	-0.028	19.786	-0.034	19.746	-0.074
uS15	HIS	46	1	G	733	18.95	18.829	-0.121	18.73	-0.22	19.025	0.075	19.635	0.685	18.845	-0.105
uS15	HIS	46	1	C	738	17.22	17.487	0.267	17.553	0.333	17.522	0.302	17.57	0.35	17.345	0.125
uS15	HIS	46	1	C	739	13.696	14.005	0.309	14.078	0.382	13.905	0.209	13.958	0.262	13.948	0.252
uS15	HIS	46	1	U	740	11.478	11.783	0.305	11.823	0.345	11.705	0.227	12.109	0.631	11.891	0.413
uS15	HIS	46	1	G	741	12.757	12.938	0.181	12.89	0.133	12.937	0.18	13.39	0.633	13.025	0.268
uS15	HIS	46	1	G	742	16.277	16.321	0.044	16.405	0.128	16.447	0.17	16.645	0.368	16.364	0.087
uS15	HIS	46	1	G	763	18.385	18.079	-0.306	17.849	-0.536	17.937	-0.448	18.218	-0.167	18.03	-0.355
uS15	HIS	46	1	C	764	13.811	13.603	-0.208	13.469	-0.342	13.678	-0.133	13.853	0.042	13.536	-0.275
uS15	HIS	46	1	G	765	13.846	13.709	-0.137	13.727	-0.119	13.772	-0.074	13.798	-0.048	13.746	-0.1
uS15	HIS	46	1	A	766	18.255	17.952	-0.303	18.09	-0.165	18.432	0.177	18.551	0.296	18.139	-0.116
uS15	HIS	46	1	C	806	16.915	16.742	-0.173	16.71	-0.205	16.801	-0.114	16.819	-0.096	16.877	-0.038
uS15	HIS	46	1	A	807	12.338	12.167	-0.171	12.115	-0.223	12.172	-0.166	12.047	-0.291	12.215	-0.123
uS15	HIS	46	1	C	808	9.375	9.321	-0.054	9.312	-0.063	9.451	0.076	9.405	0.03	9.403	0.028
uS15	HIS	46	1	G	809	10.984	11.154	0.17	11.127	0.143	11.217	0.233	11.181	0.197	10.88	-0.104
uS15	HIS	46	1	C	810	16.182	16.195	0.013	15.856	-0.326	16.179	-0.003	16.166	-0.016	16.242	0.06
uS15	HIS	46	A	A	718	17.185	18.988	1.803	19.302	2.117	18.668	1.483	18.672	1.487	16.507	-0.678
uS15	ASP	49	1	A	579	19.926	19.793	-0.133	19.786	-0.14	19.859	-0.067	19.884	-0.042	19.792	-0.134
uS15	ASP	49	1	C	580	18.435	18.287	-0.148	18.155	-0.28	18.329	-0.106	18.421	-0.014	18.181	-0.254
uS15	ASP	49	1	G	581	19.739	19.546	-0.193	19.497	-0.242	19.503	-0.236	19.633	-0.106	19.627	-0.112
uS15	ASP	49	1	G	666	15.225	15.242	0.017	15.213	-0.012	15.285	0.06	15.557	0.332	15.064	-0.161
uS15	ASP	49	1	G	667	10.217	10.424	0.207	10.358	0.141	10.353	0.136	10.791	0.574	10.145	-0.072
uS15	ASP	49	1	G	668	6.287	6.417	0.13	6.483	0.196	6.46	0.173	6.796	0.509	6.347	0.06
uS15	ASP	49	1	G	669	7.691	7.663	-0.028	7.74	0.049	7.749	0.058	7.954	0.263	7.802	0.111
uS15	ASP	49	1	G	670	12.74	12.745	0.005	12.835	0.095	12.912	0.172	12.933	0.193	12.736	-0.004
uS15	ASP	49	1	G	671	18.477	18.384	-0.093	18.505	0.028	18.647	0.17	18.223	-0.254	18.484	0.007
uS15	ASP	49	1	G	727	16.648	16.732	0.084	16.846	0.198	16.914	0.266	16.93	0.282	16.641	-0.007
uS15	ASP	49	1	A	728	14.627	14.613	-0.014	14.525	-0.102	14.597	-0.03	14.588	-0.039	14.544	-0.083
uS15	ASP	49	1	A	729	17.272	17.277	0.005	17.326	0.054	17.338	0.066	17.135	-0.137	17.304	0.032
uS15	ASP	49	1	G	730	18.338	18.221	-0.117	18.269	-0.069	18.249	-0.089	18.392	0.054	18.237	-0.101
uS15	ASP	49	1	G	731	18.138	18.138	0	18.112	-0.026	18.124	-0.014	18.457	0.319	18.142	0.004
uS15	ASP	49	1	C	732	15.39	15.504	0.114	15.324	-0.066	15.582	0.192	16.157	0.767	15.372	-0.018
uS15	ASP	49	1	G	733	15.574	15.497	-0.077	15.414	-0.16	15.686	0.112	16.242	0.668	15.456	-0.118
uS15	ASP	49	1	C	738	18.633	18.86	0.227	18.891	0.258	18.847	0.214	18.873	0.24	18.738	0.105
uS15	ASP	49	1	C	739	15.702	15.94	0.238	15.988	0.286	15.806	0.104	15.775	0.073	15.884	0.182
uS15	ASP	49	1	U	740	12.752	12.958	0.206	12.984	0.232	12.901	0.149	13.11	0.358	13.083	0.331
uS15	ASP	49	1	G	741	11.471	11.615	0.144	11.558	0.087	11.598	0.127	11.936	0.465	11.715	0.244
uS15	ASP	49	1	G	742	13.306	13.301	-0.005	13.37	0.064	13.395	0.089	13.497	0.191	13.292	-0.014
uS15	ASP	49	1	A	743	17.739	17.842	0.103	17.929	0.19	17.804	0.065	17.773	0.034	17.808	0.069
uS15	ASP	49	1	G	763	16.056	15.784	-0.272	15.571	-0.485	15.642	-0.414	15.873	-0.183	15.763	-0.293
uS15	ASP	49	1	C	764	10.671	10.477	-0.194	10.304	-0.367	10.517	-0.154	10.747	0.076	10.391	-0.28
uS15	ASP	49	1	G	765	9.517	9.412	-0.105	9.33	-0.187	9.434	-0.083	9.555	0.038	9.4	-0.117
uS15	ASP	49	1	A	766	14.001	13.716	-0.285	13.833	-0.168	14.201	0.2	14.334	0.333	13.908	-0.093
uS15	ASP	49	1	A	767	16.694	16.824	0.13	16.758	0.064	16.721	0.027	16.859	0.165	16.711	0.017
uS15	ASP	49	1	C	805	18.997	19.05	0.053	18.882	-0.115	18.935	-0.062	19.136	0.139	18.919	-0.078
uS15	ASP	49	1	C	806	15.774	15.635	-0.139	15.561	-0.213	15.644	-0.13	15.636	-0.138	15.738	-0.036
uS15	ASP	49	1	A	807	12.57	12.482	-0.088	12.41	-0.16	12.438	-0.132	12.263	-0.307	12.47	-0.1
uS15	ASP	49	1	C	808	10.821	10.813	-0.008	10.794	-0.027	10.885	0.064	10.872	0.051	10.861	0.04
uS15	ASP	49	1	G	809	11.905	12.199	0.294	11.876	-0.029	12.392	0.487	12.328	0.423	11.78	-0.125
uS15	ASP	49	1	C	810	15.371	15.737	0.366	15.276	-0.095	15.347	-0.024	15.289	-0.082	15.475	0.104
uS15	ASP	49	1	C	811	19.491	19.326	-0.165	19.311	-0.18	19.541	0.05	19.488	-0.003	19.747	0.256
uS15	HIS	50	1	C	578	18.993	18.913	-0.08	18.906	-0.087	19.095	0.102	19.064	0.071	18.974	-0.019
uS15	HIS	50	1	A	579	16.406	16.28	-0.126	16.286	-0.12	16.336	-0.07	16.357	-0.049	16.265	-0.141
uS15	HIS	50	1	C	580	15.062	14.918	-0.144	14.797	-0.265	14.958	-0.104	15.038	-0.024	14.817	-0.245
uS15	HIS	50	1	G	581	16.68	16.505	-0.175	16.461	-0.219	16.463	-0.217	16.579	-0.101	16.573	-0.107
uS15	HIS	50	1	G	666	15.76	15.767	0.007	15.753	-0.007	15.808	0.048	16.096	0.336	15.562	-0.198
uS15	HIS	50	1	G	667	10.781	11.084	0.303	11.068	0.287	10.916	0.135	11.38	0.599	10.751	-0.03
uS15	HIS	50	1	G	668	7.914	8.056	0.142	8.202	0.288	8.185	0.271	8.418	0.504	7.971	0.057
uS15	HIS	50	1	G	669	10.716	10.716	0	10.843	0.127	10.865	0.149	10.946	0.23	10.862	0.146
uS15	HIS	50	1	G	670	16.126	16.174	0.048	16.265	0.139	16.35	0.224	16.342	0.216	16.131	0.005
uS15	HIS	50	1	G	727	15.477	15.544	0.067	15.654	0.177	15.759	0.282	15.723	0.246	15.485	0.008
uS15	HIS	50	1	A	728	12.426	12.392	-0.034	12.341	-0.085	12.4	-0.026	12.381	-0.045	12.305	-0.121
uS15	HIS	50	1	A	729	14.686	14.69	0.004	14.768	0.082	14.784	0.098	14.567	-0.119	14.71	0.024
uS15	HIS	50	1	G	730	15.861	15.775	-0.086	15.819	-0.042	15.813	-0.048	15.956	0.095	15.757	-0.104
uS15	HIS	50	1	G	731	16.264	16.29	0.026	16.261	-0.003	16.304	0.04	16.639	0.375	16.257	-0.007
uS15	HIS	50	1	C	732	14.951	15.095	0.144	14.954	0.003	15.216	0.265	15.744	0.793	14.931	-0.02
uS15	HIS	50	1	G	733	16.319	16.282	-0.037	16.238	-0.081	16.476	0.157	16.933	0.614	16.199	-0.12
uS15	HIS	50	1	C	739	18.837	19.017	0.18	19.053	0.216	18.868	0.031	18.804	-0.033	18.98	0.143
uS15	HIS	50	1	U	740	15.278	15.411	0.133	15.42	0.142	15.345	0.067	15.467	0.189	15.554	0.276
uS15	HIS	50	1	G	741	12.539	12.617	0.078	12.559	0.02	12.582	0.043	12.86	0.321	12.693	0.154
uS15	HIS	50	1	G	742	12.761	12.686	-0.075	12.748	-0.013	12.758	-0.003	12.792	0.031	12.593	-0.168
uS15	HIS	50	1	A	743	16.369	16.466	0.097	16.564	0.195	16.414	0.045	16.37	0.001	16.399	0.03
uS15	HIS	50	1	U	762	18.7	18.331	-0.369	18.297	-0.403	18.222	-0.478	18.399	-0.301	18.479	-0.221
[truncated: 924 more rows]

## Sheet: LSU
protein res		nb	RNA ch	base	nb	D step1	D step2	dif 2-1	D step 3	dif 3-1	D step 4	dif 4-1	D step 5	dif 5-1	D step 6	dif 6-1
uL2	HIS	15	1	U	772	14.297	14.424	0.127	14.548	0.251	14.341	0.044	14.15	-0.147	14.067	-0.23
uL2	HIS	15	1	G	773	14.626	14.39	-0.236	14.728	0.102	14.398	-0.228	13.304	-1.322	14.423	-0.203
uL2	HIS	15	1	G	774	19.41	19.027	-0.383	19.791	0.381	19.259	-0.151	19.289	-0.121	19.193	-0.217
uL2	HIS	15	1	C	899	16.738	16.975	0.237	17.094	0.356	17	0.262	16.736	-0.002	16.873	0.135
uL2	HIS	15	1	A	900	18.21	18.63	0.42	18.505	0.295	18.446	0.236	18.572	0.362	18.423	0.213
uL2	HIS	15	A	A	705	18.031	18.134	0.103	18.016	-0.015	18.421	0.39	18.05	0.019	18.087	0.056
uL2	HIS	15	A	A	706	15.549	15.7	0.151	15.586	0.037	15.662	0.113	15.609	0.06	15.67	0.121
uL2	HIS	15	A	G	707	16.912	16.927	0.015	16.9	-0.012	16.865	-0.047	16.768	-0.144	16.821	-0.091
uL2	HIS	15	A	A	727	19.362	19.401	0.039	19.257	-0.105	19.015	-0.347	19.501	0.139	19.521	0.159
uL2	HIS	15	A	G	728	14.771	14.509	-0.262	14.427	-0.344	14.728	-0.043	15.025	0.254	14.8	0.029
uL2	HIS	15	A	G	729	10.243	10.121	-0.122	10.176	-0.067	9.934	-0.309	9.97	-0.273	10.082	-0.161
uL2	HIS	15	A	A	730	14.693	14.788	0.095	14.708	0.015	14.637	-0.056	14.585	-0.108	14.819	0.126
uL2	HIS	15	A	C	731	17.324	17.213	-0.111	17.093	-0.231	17.319	-0.005	17.211	-0.113	17.222	-0.102
uL2	HIS	15	A	G	763	16.523	16.422	-0.101	16.392	-0.131	16.422	-0.101	16.517	-0.006	16.552	0.029
uL2	HIS	15	A	A	764	15.291	15.101	-0.19	14.889	-0.402	15.1	-0.191	15.251	-0.04	15.135	-0.156
uL2	HIS	15	A	C	1565	16.015	15.886	-0.129	15.516	-0.499	16.095	0.08	16.182	0.167	15.686	-0.329
uL2	HIS	15	A	A	1566	13.851	13.607	-0.244	13.436	-0.415	13.691	-0.16	13.812	-0.039	13.725	-0.126
uL2	HIS	15	A	G	1567	19.956	19.776	-0.18	19.887	-0.069	19.843	-0.113	19.97	0.014	19.959	0.003
uL2	HIS	15	A	U	1693	14.514	14.81	0.296	14.832	0.318	14.741	0.227	14.573	0.059	14.581	0.067
uL2	HIS	15	A	C	1694	10.334	10.597	0.263	10.504	0.17	10.556	0.222	10.633	0.299	10.531	0.197
uL2	HIS	15	A	G	1695	14.979	15.001	0.022	14.919	-0.06	15.151	0.172	15.147	0.168	15.037	0.058
uL2	HIS	15	A	G	1696	16.869	17.169	0.3	17.097	0.228	16.95	0.081	17.089	0.22	17.029	0.16
uL2	HIS	15	A	G	1697	18.448	18.575	0.127	18.673	0.225	18.733	0.285	18.846	0.398	18.608	0.16
uL2	HIS	15	A	A	1773	16.152	16.303	0.151	16.479	0.327	16.443	0.291	16.322	0.17	16.194	0.042
uL2	HIS	15	A	C	1774	15.076	14.98	-0.096	15.085	0.009	15.127	0.051	15.061	-0.015	14.995	-0.081
uL2	HIS	15	A	U	1775	15.8	15.788	-0.012	15.684	-0.116	15.858	0.058	15.898	0.098	15.622	-0.178
uL2	HIS	15	A	G	1776	18.726	18.709	-0.017	18.609	-0.117	18.68	-0.046	18.71	-0.016	18.745	0.019
uL2	HIS	15	A	C	1790	16.689	16.744	0.055	16.79	0.101	16.712	0.023	16.832	0.143	16.66	-0.029
uL2	HIS	15	A	A	1791	12.174	12.174	0	12.171	-0.003	12.218	0.044	12.17	-0.004	12.042	-0.132
uL2	HIS	15	A	G	1792	9.156	9.008	-0.148	8.871	-0.285	9.189	0.033	9.059	-0.097	8.835	-0.321
uL2	HIS	15	A	C	1793	11.1	11.131	0.031	11.168	0.068	11.092	-0.008	11.088	-0.012	11.121	0.021
uL2	HIS	15	A	A	1794	16.135	16.283	0.148	16.31	0.175	16.219	0.084	16.194	0.059	16.151	0.016
uL2	HIS	15	A	A	1821	18.886	18.847	-0.039	18.898	0.012	18.922	0.036	18.9	0.014	19.01	0.124
uL2	HIS	15	A	G	1828	19.099	19.299	0.2	19.354	0.255	19.34	0.241	19.346	0.247	19.158	0.059
uL2	HIS	15	A	A	1829	12.553	12.45	-0.103	12.648	0.095	12.87	0.317	12.727	0.174	12.511	-0.042
uL2	HIS	15	A	C	1830	8.342	8.418	0.076	8.394	0.052	8.268	-0.074	8.379	0.037	8.075	-0.267
uL2	HIS	15	A	G	1831	10.159	10.133	-0.026	10.121	-0.038	10.211	0.052	10.139	-0.02	10.125	-0.034
uL2	HIS	15	A	C	1832	15.224	15.275	0.051	15.354	0.13	15.452	0.228	15.458	0.234	15.255	0.031
uL2	HIS	15	A	A	1977	18.285	18.362	0.077	18.434	0.149	18.431	0.146	18.498	0.213	18.341	0.056
uL2	HIS	15	A	A	1978	18.157	18.333	0.176	18.336	0.179	18.353	0.196	18.459	0.302	18.199	0.042
uL2	HIS	15	A	U	1979	17.96	18.085	0.125	18.159	0.199	18.152	0.192	18.309	0.349	18.046	0.086
uL2	GLU	23	A	G	707	17.167	17.996	0.829	17.725	0.558	18.007	0.84	17.755	0.588	17.263	0.096
uL2	GLU	23	A	G	708	14.896	16.052	1.156	16.258	1.362	16.006	1.11	15.806	0.91	14.815	-0.081
uL2	GLU	23	A	U	709	17.771	19.041	1.27	19	1.229	18.908	1.137	18.687	0.916	17.326	-0.445
uL2	GLU	23	A	U	1562	18.401	18.288	-0.113	18.058	-0.343	18.168	-0.233	18.152	-0.249	18.486	0.085
uL2	GLU	23	A	U	1563	14.849	14.711	-0.138	14.697	-0.152	14.671	-0.178	14.67	-0.179	14.887	0.038
uL2	GLU	23	A	C	1564	12.19	12.106	-0.084	12.144	-0.046	12.096	-0.094	12.139	-0.051	12.298	0.108
uL2	GLU	23	A	C	1565	12.098	12.098	0	12.366	0.268	11.86	-0.238	11.791	-0.307	12.4	0.302
uL2	GLU	23	A	A	1566	16.082	16.2	0.118	16.33	0.248	16.133	0.051	16.091	0.009	16.134	0.052
uL2	GLU	23	A	G	1567	17.617	17.456	-0.161	17.561	-0.056	17.358	-0.259	17.455	-0.162	17.59	-0.027
uL2	GLU	23	A	G	1568	17.832	17.85	0.018	17.758	-0.074	17.887	0.055	17.854	0.022	17.86	0.028
uL2	HIS	25	A	G	708	18.112	19.392	1.28	19.625	1.513	19.401	1.289	19.153	1.041	18.055	-0.057
uL2	HIS	25	A	G	1425	19.152	18.842	-0.31	18.836	-0.316	18.866	-0.286	19.061	-0.091	18.978	-0.174
uL2	HIS	25	A	C	1428	17.238	17.181	-0.057	17.079	-0.159	17.017	-0.221	17.041	-0.197	17.262	0.024
uL2	HIS	25	A	G	1429	18.05	17.923	-0.127	17.887	-0.163	17.862	-0.188	17.958	-0.092	17.893	-0.157
uL2	HIS	25	A	C	1480	19.194	19.16	-0.034	18.897	-0.297	18.752	-0.442	19.191	-0.003	19.186	-0.008
uL2	HIS	25	A	U	1481	16.271	16.247	-0.024	15.869	-0.402	16.122	-0.149	15.887	-0.384	16.225	-0.046
uL2	HIS	25	A	G	1482	17.608	17.62	0.012	17.461	-0.147	17.592	-0.016	17.561	-0.047	17.571	-0.037
uL2	HIS	25	A	G	1501	17.317	17.293	-0.024	17.687	0.37	17.468	0.151	17.594	0.277	17.645	0.328
uL2	HIS	25	A	A	1502	19.111	19.419	0.308	19.433	0.322	19.253	0.142	19.319	0.208	19.297	0.186
uL2	HIS	25	A	G	1560	18.209	18.118	-0.091	17.944	-0.265	18.027	-0.182	17.938	-0.271	18.22	0.011
uL2	HIS	25	A	C	1561	16.518	16.566	0.048	16.301	-0.217	16.379	-0.139	16.564	0.046	16.536	0.018
uL2	HIS	25	A	U	1562	14.912	14.929	0.017	14.788	-0.124	14.88	-0.032	14.783	-0.129	15.089	0.177
uL2	HIS	25	A	U	1563	12.986	13.047	0.061	13.054	0.068	13.061	0.075	12.963	-0.023	13.042	0.056
uL2	HIS	25	A	C	1564	11.556	11.579	0.023	11.683	0.127	11.664	0.108	11.58	0.024	11.628	0.072
uL2	HIS	25	A	C	1565	11.911	11.949	0.038	12.326	0.415	11.723	-0.188	11.624	-0.287	12.271	0.36
uL2	HIS	25	A	A	1566	15.167	15.358	0.191	15.516	0.349	15.267	0.1	15.182	0.015	15.256	0.089
uL2	HIS	25	A	G	1567	14.584	14.473	-0.111	14.561	-0.023	14.373	-0.211	14.428	-0.156	14.539	-0.045
uL2	HIS	25	A	G	1568	12.676	12.697	0.021	12.597	-0.079	12.699	0.023	12.694	0.018	12.705	0.029
uL2	HIS	25	A	A	1569	16.768	16.557	-0.211	16.834	0.066	16.863	0.095	16.739	-0.029	17.065	0.297
uL2	GLU	35	A	C	692	18.477	18.414	-0.063	18.365	-0.112	18.487	0.01	18.51	0.033	18.51	0.033
uL2	GLU	35	A	A	693	14.172	14.049	-0.123	13.992	-0.18	14.043	-0.129	14.085	-0.087	14.122	-0.05
uL2	GLU	35	A	U	694	13.206	13.127	-0.079	12.954	-0.252	13.078	-0.128	13.158	-0.048	13.096	-0.11
uL2	GLU	35	A	G	695	17.033	16.988	-0.045	16.776	-0.257	16.869	-0.164	16.956	-0.077	16.914	-0.119
uL2	GLU	35	A	U	1352	17.242	17.081	-0.161	16.908	-0.334	16.795	-0.447	16.969	-0.273	17.173	-0.069
uL2	GLU	35	A	A	1353	13.061	12.862	-0.199	12.66	-0.401	12.936	-0.125	12.97	-0.091	12.994	-0.067
uL2	GLU	35	A	A	1354	12.195	12	-0.195	11.99	-0.205	11.896	-0.299	12.135	-0.06	12.178	-0.017
uL2	GLU	35	A	G	1355	15.654	15.6	-0.054	15.503	-0.151	15.52	-0.134	15.689	0.035	15.576	-0.078
uL2	GLU	35	A	U	1372	17.675	17.493	-0.182	17.459	-0.216	17.717	0.042	17.703	0.028	17.594	-0.081
uL2	GLU	35	A	A	1373	16.639	16.658	0.019	16.605	-0.034	16.635	-0.004	16.572	-0.067	16.708	0.069
uL2	GLU	35	A	G	1422	15.613	15.594	-0.019	15.436	-0.177	15.409	-0.204	15.36	-0.253	15.463	-0.15
uL2	GLU	35	A	G	1423	13.756	13.748	-0.008	13.672	-0.084	13.716	-0.04	13.639	-0.117	13.606	-0.15
uL2	GLU	35	A	G	1424	13.58	13.524	-0.056	13.57	-0.01	13.576	-0.004	13.592	0.012	13.461	-0.119
uL2	GLU	35	A	G	1425	15.38	15.324	-0.056	15.381	0.001	15.313	-0.067	15.452	0.072	15.36	-0.02
uL2	GLU	35	A	G	1426	16.771	16.791	0.02	16.627	-0.144	16.791	0.02	16.66	-0.111	17.012	0.241
uL2	GLU	35	A	A	1427	16.708	16.912	0.204	16.672	-0.036	16.869	0.161	16.68	-0.028	16.959	0.251
uL2	GLU	35	A	C	1428	14.903	15.046	0.143	14.991	0.088	14.948	0.045	14.913	0.01	14.897	-0.006
uL2	GLU	35	A	G	1429	16.738	16.844	0.106	16.798	0.06	16.788	0.05	16.71	-0.028	16.717	-0.021
uL2	GLU	35	A	G	1492	19.323	19.457	0.134	19.302	-0.021	19.491	0.168	19.505	0.182	19.346	0.023
uL2	GLU	35	A	C	1493	17.327	17.228	-0.099	17.177	-0.15	17.446	0.119	17.233	-0.094	17.29	-0.037
uL2	GLU	35	A	G	1567	15.018	15.2	0.182	15.072	0.054	15.114	0.096	14.99	-0.028	15.034	0.016
uL2	GLU	35	A	G	1568	9.902	9.931	0.029	9.982	0.08	9.885	-0.017	9.836	-0.066	9.997	0.095
uL2	GLU	35	A	A	1569	9.256	9.396	0.14	9.421	0.165	9.073	-0.183	8.92	-0.336	9.466	0.21
uL2	GLU	35	A	A	1570	6.735	6.604	-0.131	6.348	-0.387	6.551	-0.184	6.729	-0.006	6.443	-0.292
uL2	GLU	35	A	A	1571	8.305	8.268	-0.037	8.099	-0.206	7.981	-0.324	8.288	-0.017	8.351	0.046
uL2	GLU	35	A	A	1572	14.509	14.241	-0.268	14.175	-0.334	14.345	-0.164	14.262	-0.247	14.146	-0.363
uL2	GLU	35	A	U	1812	19.628	19.584	-0.044	19.585	-0.043	19.612	-0.016	19.561	-0.067	19.599	-0.029
uL2	GLU	35	A	G	1813	16.401	16.375	-0.026	16.348	-0.053	16.428	0.027	16.377	-0.024	16.462	0.061
uL2	GLU	35	A	G	1814	16.244	16.187	-0.057	16.335	0.091	16.232	-0.012	16.115	-0.129	16.284	0.04
uL2	GLU	35	A	A	1815	18.156	18.163	0.007	18.251	0.095	18.222	0.066	18.074	-0.082	18.323	0.167
uL2	GLU	35	A	C	1816	11.604	11.623	0.019	11.705	0.101	11.73	0.126	11.59	-0.014	11.726	0.122
uL2	GLU	35	A	G	1817	12.248	12.309	0.061	12.402	0.154	12.353	0.105	12.208	-0.04	12.43	0.182
uL2	GLU	35	A	U	1818	17.125	17.161	0.036	17.233	0.108	17.145	0.02	17.09	-0.035	17.098	-0.027
uL2	GLU	35	A	U	2213	14.929	14.932	0.003	14.938	0.009	15.028	0.099	14.916	-0.013	15.017	0.088
uL2	GLU	35	A	C	2214	18.558	18.563	0.005	18.575	0.017	18.636	0.078	18.616	0.058	18.742	0.184
uL2	HIS	53	A	A	689	18.52	18.489	-0.031	18.384	-0.136	18.538	0.018	18.501	-0.019	18.435	-0.085
uL2	HIS	53	A	G	690	13.377	13.416	0.039	13.295	-0.082	13.552	0.175	13.487	0.11	13.318	-0.059
uL2	HIS	53	A	C	691	9.444	9.592	0.148	9.448	0.004	9.522	0.078	9.575	0.131	9.525	0.081
uL2	HIS	53	A	C	692	10.859	10.978	0.119	10.858	-0.001	10.853	-0.006	10.924	0.065	10.828	-0.031
uL2	HIS	53	A	A	693	15.669	15.575	-0.094	15.622	-0.047	15.58	-0.089	15.727	0.058	15.558	-0.111
uL2	HIS	53	A	A	764	17.012	17.134	0.122	17.004	-0.008	17.208	0.196	17.005	-0.007	16.992	-0.02
uL2	HIS	53	A	C	765	15.167	15.2	0.033	15.29	0.123	15.177	0.01	15.329	0.162	15.247	0.08
uL2	HIS	53	A	U	766	18.398	18.389	-0.009	18.266	-0.132	18.466	0.068	18.238	-0.16	18.372	-0.026
uL2	HIS	53	A	G	774	19.282	19.258	-0.024	19.259	-0.023	19.214	-0.068	19.277	-0.005	19.245	-0.037
uL2	HIS	53	A	G	778	15.696	15.756	0.06	15.724	0.028	15.72	0.024	15.749	0.053	15.73	0.034
uL2	HIS	53	A	U	779	11.907	11.89	-0.017	11.817	-0.09	11.856	-0.051	11.887	-0.02	11.836	-0.071
uL2	HIS	53	A	G	780	8.506	8.504	-0.002	8.505	-0.001	8.5	-0.006	8.574	0.068	8.517	0.011
uL2	HIS	53	A	A	781	8.562	8.621	0.059	8.6	0.038	8.703	0.141	8.698	0.136	8.663	0.101
uL2	HIS	53	A	A	782	13.442	13.409	-0.033	13.341	-0.101	13.634	0.192	13.582	0.14	13.546	0.104
uL2	HIS	53	A	A	783	18.021	17.999	-0.022	17.958	-0.063	18.048	0.027	18.097	0.076	18.015	-0.006
uL2	HIS	53	A	G	1355	18.593	18.519	-0.074	18.513	-0.08	18.544	-0.049	18.637	0.044	18.535	-0.058
uL2	HIS	53	A	A	1566	19.11	19.077	-0.033	19.085	-0.025	19.143	0.033	19.158	0.048	19.119	0.009
uL2	HIS	53	A	G	1567	17.226	17.33	0.104	17.218	-0.008	17.387	0.161	17.347	0.121	17.303	0.077
uL2	HIS	53	A	U	1777	18.324	18.354	0.03	18.316	-0.008	18.464	0.14	18.573	0.249	18.282	-0.042
uL2	HIS	53	A	U	1778	17.428	17.429	0.001	17.488	0.06	17.481	0.053	17.647	0.219	17.281	-0.147
uL2	HIS	53	A	C	1788	18.147	18.142	-0.005	18.141	-0.006	18.281	0.134	18.357	0.21	18.144	-0.003
uL2	HIS	53	A	A	1789	12.573	12.665	0.092	12.675	0.102	12.727	0.154	12.722	0.149	12.692	0.119
uL2	HIS	53	A	C	1790	9.467	9.494	0.027	9.534	0.067	9.512	0.045	9.534	0.067	9.485	0.018
uL2	HIS	53	A	A	1791	11.433	11.419	-0.014	11.426	-0.007	11.43	-0.003	11.469	0.036	11.513	0.08
uL2	HIS	53	A	G	1792	15.301	15.445	0.144	15.527	0.226	15.292	-0.009	15.321	0.02	15.534	0.233
uL2	HIS	53	A	C	1793	19.069	19.05	-0.019	19.003	-0.066	19.142	0.073	19.018	-0.051	18.982	-0.087
uL2	HIS	53	A	A	1802	19.874	19.805	-0.069	19.778	-0.096	19.83	-0.044	19.914	0.04	19.801	-0.073
uL2	HIS	53	A	A	1803	19.717	19.802	0.085	19.843	0.126	19.694	-0.023	19.74	0.023	19.709	-0.008
uL2	HIS	53	A	C	1804	18.325	18.23	-0.095	18.276	-0.049	18.141	-0.184	18.29	-0.035	18.252	-0.073
uL2	HIS	53	A	A	1805	15.463	15.374	-0.089	15.353	-0.11	15.355	-0.108	15.508	0.045	15.466	0.003
uL2	HIS	53	A	C	1806	15.328	15.204	-0.124	15.275	-0.053	15.35	0.022	15.539	0.211	15.259	-0.069
uL2	HIS	53	A	G	1807	18.779	18.659	-0.12	18.666	-0.113	18.76	-0.019	19.155	0.376	18.86	0.081
uL2	HIS	53	A	G	1813	16.762	16.726	-0.036	16.702	-0.06	16.745	-0.017	16.83	0.068	16.702	-0.06
uL2	HIS	53	A	G	1814	11.547	11.554	0.007	11.418	-0.129	11.432	-0.115	11.593	0.046	11.417	-0.13
uL2	HIS	53	A	A	1815	10.676	10.647	-0.029	10.595	-0.081	10.583	-0.093	10.814	0.138	10.456	-0.22
uL2	HIS	53	A	C	1816	14.754	14.766	0.012	14.695	-0.059	14.706	-0.048	14.801	0.047	14.631	-0.123
uL2	HIS	53	A	G	1817	19.682	19.679	-0.003	19.668	-0.014	19.75	0.068	19.768	0.086	19.574	-0.108
uL2	HIS	53	A	U	1818	18.985	18.905	-0.08	18.93	-0.055	19.074	0.089	19.162	0.177	19.024	0.039
uL2	HIS	53	A	A	1821	16.133	16.139	0.006	16.101	-0.032	16.222	0.089	16.116	-0.017	16.069	-0.064
uL2	HIS	53	A	C	1822	11.585	11.742	0.157	11.797	0.212	11.587	0.002	11.53	-0.055	11.644	0.059
uL2	HIS	53	A	G	1823	7.128	7.284	0.156	7.237	0.109	7.154	0.026	6.998	-0.13	7.225	0.097
uL2	HIS	53	A	G	1824	6.919	6.763	-0.156	6.774	-0.145	6.854	-0.065	6.832	-0.087	6.863	-0.056
uL2	HIS	53	A	U	1825	10.669	10.617	-0.052	10.649	-0.02	10.626	-0.043	10.617	-0.052	10.64	-0.029
uL2	HIS	53	A	G	1826	14.664	14.535	-0.129	14.556	-0.108	14.708	0.044	14.662	-0.002	14.508	-0.156
uL2	HIS	53	A	U	1827	18.445	18.402	-0.043	18.503	0.058	18.405	-0.04	18.451	0.006	18.462	0.017
uL2	HIS	58	A	G	690	18.344	18.371	0.027	18.301	-0.043	18.376	0.032	18.328	-0.016	18.4	0.056
uL2	HIS	58	A	C	691	13.184	13.127	-0.057	13.181	-0.003	13.189	0.005	13.294	0.11	13.264	0.08
uL2	HIS	58	A	C	692	9.733	9.525	-0.208	9.578	-0.155	9.676	-0.057	9.696	-0.037	9.74	0.007
uL2	HIS	58	A	A	693	9.32	9.264	-0.056	9.202	-0.118	9.19	-0.13	9.325	0.005	9.341	0.021
uL2	HIS	58	A	U	694	11.364	11.361	-0.003	11.306	-0.058	11.497	0.133	11.33	-0.034	11.402	0.038
uL2	HIS	58	A	G	695	15.087	15.044	-0.043	14.926	-0.161	14.826	-0.261	14.896	-0.191	15.141	0.054
uL2	HIS	58	A	G	696	17.031	16.93	-0.101	16.856	-0.175	16.935	-0.096	16.98	-0.051	17.097	0.066
uL2	HIS	58	A	A	727	19.168	19.607	0.439	19.615	0.447	19.459	0.291	19.372	0.204	19.471	0.303
uL2	HIS	58	A	G	728	15.479	15.354	-0.125	15.493	0.014	15.54	0.061	15.667	0.188	15.403	-0.076
uL2	HIS	58	A	G	729	16.992	17.129	0.137	17.402	0.41	17.342	0.35	17.091	0.099	17.021	0.029
uL2	HIS	58	A	A	730	19.79	19.904	0.114	19.719	-0.071	19.846	0.056	19.781	-0.009	19.599	-0.191
uL2	HIS	58	A	G	763	16.288	16.514	0.226	16.538	0.25	16.59	0.302	16.557	0.269	16.49	0.202
uL2	HIS	58	A	A	764	11.106	11.24	0.134	11.625	0.519	11.136	0.03	11.247	0.141	11.332	0.226
uL2	HIS	58	A	C	765	11.219	11.199	-0.02	11.203	-0.016	11.153	-0.066	11.188	-0.031	11.245	0.026
uL2	HIS	58	A	U	766	16.362	16.341	-0.021	16.214	-0.148	16.324	-0.038	16.153	-0.209	16.403	0.041
uL2	HIS	58	A	U	767	19.515	19.47	-0.045	19.395	-0.12	19.498	-0.017	19.57	0.055	19.539	0.024
uL2	HIS	58	A	G	780	19.118	19.055	-0.063	19.053	-0.065	19.073	-0.045	19.136	0.018	19.189	0.071
uL2	HIS	58	A	A	781	18.858	18.752	-0.106	18.822	-0.036	18.917	0.059	18.897	0.039	18.846	-0.012
uL2	HIS	58	A	A	1354	17.167	17.054	-0.113	17.028	-0.139	16.955	-0.212	17.101	-0.066	17.178	0.011
uL2	HIS	58	A	G	1355	17.176	17.03	-0.146	17.058	-0.118	17.002	-0.174	17.247	0.071	17.041	-0.135
uL2	HIS	58	A	C	1428	18.22	18.24	0.02	18.275	0.055	18.162	-0.058	18.015	-0.205	18.281	0.061
uL2	HIS	58	A	G	1429	13.467	13.302	-0.165	13.321	-0.146	13.465	-0.002	13.357	-0.11	13.342	-0.125
uL2	HIS	58	A	G	1430	11.789	11.62	-0.169	11.766	-0.023	11.875	0.086	11.823	0.034	11.638	-0.151
uL2	HIS	58	A	A	1431	14.004	13.989	-0.015	13.973	-0.031	14.065	0.061	14.057	0.053	13.994	-0.01
uL2	HIS	58	A	G	1432	18.982	19.05	0.068	19.046	0.064	19.048	0.066	19.032	0.05	19.186	0.204
uL2	HIS	58	A	C	1564	19.348	19.378	0.03	19.312	-0.036	19.486	0.138	19.357	0.009	19.219	-0.129
uL2	HIS	58	A	C	1565	15.413	15.356	-0.057	15.426	0.013	15.482	0.069	15.453	0.04	15.397	-0.016
uL2	HIS	58	A	A	1566	10.234	10.367	0.133	10.434	0.2	10.346	0.112	10.268	0.034	10.311	0.077
uL2	HIS	58	A	G	1567	5.623	5.765	0.142	5.705	0.082	5.884	0.261	5.786	0.163	5.608	-0.015
uL2	HIS	58	A	G	1568	8.745	8.709	-0.036	8.772	0.027	8.799	0.054	8.775	0.03	8.675	-0.07
uL2	HIS	58	A	A	1569	10.725	10.651	-0.074	10.392	-0.333	10.41	-0.315	10.432	-0.293	10.471	-0.254
uL2	HIS	58	A	A	1570	14.702	14.763	0.061	15.049	0.347	14.914	0.212	14.954	0.252	15.228	0.526
uL2	HIS	58	A	C	1790	18.925	19.021	0.096	19.06	0.135	18.949	0.024	19.093	0.168	18.908	-0.017
uL2	HIS	58	A	A	1791	16.914	16.886	-0.028	16.902	-0.012	17.03	0.116	17.008	0.094	16.801	-0.113
uL2	HIS	58	A	G	1792	18.083	18.179	0.096	18.121	0.038	18.183	0.1	18.121	0.038	18.08	-0.003
uL2	HIS	58	A	G	1813	19.824	19.79	-0.034	19.748	-0.076	19.84	0.016	19.867	0.043	19.828	0.004
uL2	HIS	58	A	G	1814	15.303	15.247	-0.056	15.274	-0.029	15.165	-0.138	15.208	-0.095	15.209	-0.094
uL2	HIS	58	A	A	1815	15.321	15.286	-0.035	15.289	-0.032	15.269	-0.052	15.316	-0.005	15.273	-0.048
uL2	HIS	58	A	C	1816	13.204	13.23	0.026	13.238	0.034	13.3	0.096	13.287	0.083	13.177	-0.027
uL2	HIS	58	A	G	1817	17.228	17.237	0.009	17.301	0.073	17.369	0.141	17.293	0.065	17.181	-0.047
uL2	HIS	58	A	U	1818	18.098	18.053	-0.045	18.116	0.018	18.2	0.102	18.244	0.146	18.037	-0.061
uL2	HIS	58	A	A	1821	17.916	17.829	-0.087	17.999	0.083	17.873	-0.043	17.994	0.078	17.799	-0.117
uL2	HIS	58	A	C	1822	15.392	15.341	-0.051	15.417	0.025	15.495	0.103	15.487	0.095	15.373	-0.019
uL2	HIS	58	A	G	1823	16.979	17.074	0.095	17.03	0.051	16.988	0.009	16.92	-0.059	16.993	0.014
uL2	ASP	66	A	G	1423	17.793	17.79	-0.003	17.65	-0.143	17.696	-0.097	17.716	-0.077	17.656	-0.137
uL2	ASP	66	A	G	1424	18.876	18.731	-0.145	18.697	-0.179	18.8	-0.076	18.838	-0.038	18.667	-0.209
uL2	ASP	66	A	G	1491	17.672	17.82	0.148	17.434	-0.238	17.843	0.171	18.118	0.446	17.491	-0.181
uL2	ASP	66	A	G	1492	15.001	15.087	0.086	14.986	-0.015	15.217	0.216	15.246	0.245	14.982	-0.019
uL2	ASP	66	A	C	1493	17.272	17.166	-0.106	17.105	-0.167	17.389	0.117	17.237	-0.035	17.074	-0.198
uL2	ASP	66	A	A	1494	19.307	19.282	-0.025	19.244	-0.063	19.13	-0.177	19.488	0.181	19.523	0.216
uL2	ASP	66	A	G	1501	19.089	19.26	0.171	19.599	0.51	18.996	-0.093	19.535	0.446	19.582	0.493
uL2	ASP	66	A	G	1568	18.163	18.206	0.043	18.201	0.038	18.226	0.063	18.111	-0.052	18.293	0.13
uL2	ASP	66	A	A	1801	17.361	17.403	0.042	17.466	0.105	17.456	0.095	17.433	0.072	17.426	0.065
uL2	ASP	66	A	A	1815	19.785	19.799	0.014	19.853	0.068	19.858	0.073	19.633	-0.152	19.995	0.21
uL2	ASP	66	A	C	1816	16.271	16.226	-0.045	16.282	0.011	16.288	0.017	16.286	0.015	16.348	0.077
uL2	ASP	66	A	G	1817	10.27	10.266	-0.004	10.293	0.023	10.229	-0.041	10.196	-0.074	10.356	0.086
uL2	ASP	66	A	U	1818	12.744	12.834	0.09	12.86	0.116	12.677	-0.067	12.566	-0.178	12.717	-0.027
uL2	ASP	66	A	A	1819	16.55	16.58	0.03	16.564	0.014	16.625	0.075	16.614	0.064	16.507	-0.043
uL2	ASP	66	A	G	2204	17.61	17.793	0.183	17.608	-0.002	17.899	0.289	17.847	0.237	17.646	0.036
uL2	ASP	66	A	A	2205	13.418	13.539	0.121	13.459	0.041	13.686	0.268	13.559	0.141	13.304	-0.114
uL2	ASP	66	A	C	2206	13.892	13.919	0.027	13.83	-0.062	14.04	0.148	13.877	-0.015	13.743	-0.149
uL2	ASP	66	A	C	2207	18.585	18.628	0.043	18.552	-0.033	18.478	-0.107	18.399	-0.186	18.459	-0.126
uL2	ASP	66	A	U	2213	18.452	18.183	-0.269	18.179	-0.273	18.229	-0.223	18.272	-0.18	18.368	-0.084
uL2	ASP	66	A	C	2214	19.44	19.435	-0.005	19.335	-0.105	19.319	-0.121	19.371	-0.069	19.541	0.101
uL2	ASP	72	A	A	1490	15.772	15.918	0.146	15.736	-0.036	15.703	-0.069	16.363	0.591	15.517	-0.255
uL2	ASP	72	A	G	1491	12.327	12.44	0.113	12.258	-0.069	12.31	-0.017	12.608	0.281	12.22	-0.107
uL2	ASP	72	A	G	1492	13.87	13.846	-0.024	13.874	0.004	13.991	0.121	14.019	0.149	13.818	-0.052
uL2	ASP	72	A	C	1493	19.039	18.985	-0.054	18.945	-0.094	19.101	0.062	19.074	0.035	18.813	-0.226
uL2	ASP	72	A	A	1494	16.999	17.117	0.118	16.993	-0.006	17.043	0.044	17.136	0.137	17.33	0.331
uL2	ASP	72	A	A	1502	19.015	19.479	0.464	19.525	0.51	19.167	0.152	19.515	0.5	19.65	0.635
uL2	ASP	72	A	A	2205	17.044	17.127	0.083	16.93	-0.114	17.285	0.241	17.18	0.136	16.97	-0.074
uL2	ASP	72	A	C	2206	14.576	14.479	-0.097	14.316	-0.26	14.657	0.081	14.676	0.1	14.376	-0.2
uL2	ASP	72	A	C	2207	17.506	17.329	-0.177	17.281	-0.225	17.172	-0.334	17.263	-0.243	17.376	-0.13
uL2	GLU	79	A	G	1424	17.975	17.863	-0.112	17.649	-0.326	17.912	-0.063	17.882	-0.093	17.831	-0.144
uL2	GLU	79	A	G	1425	19.01	18.655	-0.355	18.694	-0.316	18.723	-0.287	18.937	-0.073	18.887	-0.123
uL2	GLU	79	A	U	1481	18.845	18.821	-0.024	18.47	-0.375	18.69	-0.155	18.563	-0.282	18.798	-0.047
uL2	GLU	79	A	G	1482	16.859	16.93	0.071	16.723	-0.136	16.76	-0.099	16.868	0.009	16.839	-0.02
uL2	GLU	79	A	G	1500	15.589	15.492	-0.097	15.25	-0.339	15.446	-0.143	15.532	-0.057	15.619	0.03
uL2	GLU	79	A	G	1501	10.691	10.846	0.155	11.096	0.405	10.686	-0.005	11.017	0.326	11.006	0.315
uL2	GLU	79	A	A	1502	10.523	10.957	0.434	10.999	0.476	10.684	0.161	10.894	0.371	10.918	0.395
uL2	GLU	79	A	A	1503	14.997	14.989	-0.008	14.93	-0.067	15.548	0.551	15.194	0.197	14.9	-0.097
uL2	GLU	79	A	G	1568	18.786	18.824	0.038	18.743	-0.043	18.802	0.016	18.771	-0.015	18.866	0.08
uL2	GLU	82	A	G	1424	19.659	19.566	-0.093	19.395	-0.264	19.623	-0.036	19.589	-0.07	19.517	-0.142
uL2	GLU	82	A	G	1425	19.696	19.399	-0.297	19.418	-0.278	19.426	-0.27	19.639	-0.057	19.547	-0.149
uL2	GLU	82	A	C	1428	18.266	18.256	-0.01	18.154	-0.112	18.086	-0.18	18.092	-0.174	18.286	0.02
uL2	GLU	82	A	G	1429	18.999	18.891	-0.108	18.854	-0.145	18.849	-0.15	18.901	-0.098	18.845	-0.154
uL2	GLU	82	A	G	1501	17.821	17.851	0.03	18.281	0.46	17.917	0.096	18.186	0.365	18.244	0.423
uL2	GLU	82	A	U	1562	19.321	19.38	0.059	19.273	-0.048	19.36	0.039	19.236	-0.085	19.527	0.206
uL2	GLU	82	A	U	1563	17.477	17.551	0.074	17.546	0.069	17.571	0.094	17.467	-0.01	17.522	0.045
uL2	GLU	82	A	C	1564	15.039	15.033	-0.006	15.082	0.043	15.113	0.074	15.038	-0.001	15.075	0.036
uL2	GLU	82	A	C	1565	13.449	13.425	-0.024	13.761	0.312	13.253	-0.196	13.158	-0.291	13.763	0.314
uL2	GLU	82	A	A	1566	14.305	14.509	0.204	14.706	0.401	14.432	0.127	14.346	0.041	14.411	0.106
uL2	GLU	82	A	G	1567	12.458	12.39	-0.068	12.424	-0.034	12.254	-0.204	12.291	-0.167	12.448	-0.01
uL2	GLU	82	A	G	1568	10.918	10.949	0.031	10.869	-0.049	10.98	0.062	10.917	-0.001	10.988	0.07
uL2	GLU	82	A	A	1569	15.698	15.529	-0.169	15.753	0.055	15.682	-0.016	15.524	-0.174	15.992	0.294
uL2	GLU	82	A	A	1570	18.443	18.442	-0.001	18.278	-0.165	18.206	-0.237	18.46	0.017	18.622	0.179
uL2	GLU	82	A	C	1816	18.935	18.904	-0.031	18.954	0.019	19.008	0.073	19.026	0.091	18.967	0.032
uL2	GLU	82	A	G	1817	15.817	15.787	-0.03	15.854	0.037	15.896	0.079	15.837	0.02	15.747	-0.07
uL2	GLU	82	A	U	1818	15.384	15.409	0.025	15.448	0.064	15.419	0.035	15.39	0.006	15.242	-0.142
uL2	GLU	82	A	A	1821	18.341	18.236	-0.105	18.476	0.135	18.188	-0.153	18.453	0.112	18.237	-0.104
uL2	GLU	82	A	C	1822	19.834	19.64	-0.194	19.658	-0.176	19.928	0.094	19.98	0.146	19.758	-0.076
uL2	ASP	84	A	A	693	18.396	18.249	-0.147	18.185	-0.211	18.205	-0.191	18.35	-0.046	18.341	-0.055
uL2	ASP	84	A	U	694	19.443	19.382	-0.061	19.237	-0.206	19.434	-0.009	19.382	-0.061	19.395	-0.048
uL2	ASP	84	A	C	1428	18.732	18.758	0.026	18.688	-0.044	18.601	-0.131	18.556	-0.176	18.763	0.031
uL2	ASP	84	A	G	1429	18.094	17.981	-0.113	17.954	-0.14	17.995	-0.099	17.986	-0.108	17.943	-0.151
uL2	ASP	84	A	G	1430	19.566	19.503	-0.063	19.417	-0.149	19.527	-0.039	19.533	-0.033	19.572	0.006
uL2	ASP	84	A	C	1564	17.411	17.396	-0.015	17.384	-0.027	17.482	0.071	17.397	-0.014	17.385	-0.026
uL2	ASP	84	A	C	1565	13.955	13.878	-0.077	14.129	0.174	13.815	-0.14	13.736	-0.219	14.164	0.209
uL2	ASP	84	A	A	1566	11.539	11.749	0.21	11.965	0.426	11.694	0.155	11.605	0.066	11.66	0.121
uL2	ASP	84	A	G	1567	7.782	7.787	0.005	7.742	-0.04	7.628	-0.154	7.631	-0.151	7.816	0.034
uL2	ASP	84	A	G	1568	7.905	7.932	0.027	7.902	-0.003	8.026	0.121	7.894	-0.011	7.992	0.087
uL2	ASP	84	A	A	1569	13.282	13.158	-0.124	13.24	-0.042	13.097	-0.185	12.938	-0.344	13.468	0.186
uL2	ASP	84	A	A	1570	16.007	15.992	-0.015	15.916	-0.091	15.877	-0.13	16.102	0.095	16.219	0.212
uL2	ASP	84	A	G	1814	17.811	17.741	-0.07	17.797	-0.014	17.759	-0.052	17.652	-0.159	17.791	-0.02
uL2	ASP	84	A	A	1815	15.539	15.517	-0.022	15.52	-0.019	15.527	-0.012	15.414	-0.125	15.621	0.082
uL2	ASP	84	A	C	1816	12.968	12.937	-0.031	12.979	0.011	13.036	0.068	13.069	0.101	12.984	0.016
uL2	ASP	84	A	G	1817	10.887	10.859	-0.028	10.929	0.042	10.994	0.107	10.931	0.044	10.795	-0.092
uL2	ASP	84	A	U	1818	10.732	10.738	0.006	10.793	0.061	10.794	0.062	10.783	0.051	10.602	-0.13
uL2	ASP	84	A	A	1819	16.419	16.41	-0.009	16.388	-0.031	16.509	0.09	16.545	0.126	16.331	-0.088
uL2	ASP	84	A	U	1820	18.781	18.706	-0.075	18.763	-0.018	18.823	0.042	18.896	0.115	18.649	-0.132
uL2	ASP	84	A	A	1821	13.945	13.84	-0.105	14.076	0.131	13.806	-0.139	14.056	0.111	13.803	-0.142
uL2	ASP	84	A	C	1822	14.24	14.048	-0.192	14.078	-0.162	14.346	0.106	14.408	0.168	14.155	-0.085
uL2	ASP	84	A	G	1823	19.193	19.182	-0.011	19.169	-0.024	19.183	-0.01	19.223	0.03	19.137	-0.056
uL2	ASP	98	A	G	1423	16.183	16.194	0.011	16.04	-0.143	16.105	-0.078	16.191	0.008	16.17	-0.013
uL2	ASP	98	A	G	1424	16.591	16.46	-0.131	16.368	-0.223	16.493	-0.098	16.526	-0.065	16.445	-0.146
uL2	ASP	98	A	C	1489	11.979	12.008	0.029	11.805	-0.174	12.005	0.026	12.122	0.143	11.843	-0.136
uL2	ASP	98	A	A	1490	8.348	8.643	0.295	8.61	0.262	8.406	0.058	9.06	0.712	8.143	-0.205
uL2	ASP	98	A	G	1491	7.127	7.154	0.027	7.228	0.101	7.39	0.263	7.678	0.551	7.009	-0.118
uL2	ASP	98	A	G	1492	9.617	9.662	0.045	9.667	0.05	9.765	0.148	9.81	0.193	9.582	-0.035
uL2	ASP	98	A	C	1493	14.434	14.43	-0.004	14.382	-0.052	14.53	0.096	14.474	0.04	14.352	-0.082
uL2	ASP	98	A	A	1494	14.466	14.653	0.187	14.28	-0.186	15.078	0.612	14.204	-0.262	14.278	-0.188
uL2	ASP	98	A	A	1495	14.765	15.058	0.293	15.15	0.385	15.047	0.282	14.926	0.161	14.899	0.134
uL2	ASP	98	A	A	1496	15.517	15.605	0.088	15.571	0.054	15.307	-0.21	15.12	-0.397	15.742	0.225
uL2	ASP	98	A	U	1497	15.527	15.357	-0.17	15.319	-0.208	15.454	-0.073	15.368	-0.159	15.347	-0.18
uL2	ASP	98	A	C	1499	16.724	16.603	-0.121	16.556	-0.168	16.542	-0.182	16.534	-0.19	16.769	0.045
uL2	ASP	98	A	G	1500	13.602	13.496	-0.106	13.392	-0.21	13.452	-0.15	13.518	-0.084	13.648	0.046
uL2	ASP	98	A	G	1501	9.889	10.198	0.309	10.056	0.167	9.584	-0.305	10.077	0.188	10.016	0.127
uL2	ASP	98	A	A	1502	8.812	9.101	0.289	9.101	0.289	8.948	0.136	9.113	0.301	9.228	0.416
uL2	ASP	98	A	A	1503	12.351	12.528	0.177	12.38	0.029	12.599	0.248	12.371	0.02	12.506	0.155
uL2	ASP	98	A	A	1504	17.962	18.198	0.236	17.75	-0.212	17.478	-0.484	17.67	-0.292	17.725	-0.237
uL2	GLU	100	A	G	1422	16.632	16.71	0.078	16.489	-0.143	16.678	0.046	16.637	0.005	16.438	-0.194
uL2	GLU	100	A	G	1423	12.223	12.232	0.009	12.048	-0.175	12.131	-0.092	12.195	-0.028	12.164	-0.059
uL2	GLU	100	A	G	1424	12.419	12.27	-0.149	12.18	-0.239	12.319	-0.1	12.354	-0.065	12.237	-0.182
uL2	GLU	100	A	G	1425	16.873	16.616	-0.257	16.714	-0.159	16.701	-0.172	16.886	0.013	16.867	-0.006
uL2	GLU	100	A	C	1489	16.809	16.901	0.092	16.68	-0.129	16.822	0.013	16.997	0.188	16.774	-0.035
uL2	GLU	100	A	A	1490	12.938	13.184	0.246	13.221	0.283	12.873	-0.065	13.46	0.522	12.913	-0.025
uL2	GLU	100	A	G	1491	9.221	9.313	0.092	9.106	-0.115	9.539	0.318	9.813	0.592	9.04	-0.181
uL2	GLU	100	A	G	1492	8.129	8.253	0.124	8.163	0.034	8.372	0.243	8.422	0.293	8.11	-0.019
uL2	GLU	100	A	C	1493	11.775	11.734	-0.041	11.667	-0.108	11.914	0.139	11.778	0.003	11.683	-0.092
uL2	GLU	100	A	A	1494	13.963	14.064	0.101	13.766	-0.197	14.378	0.415	13.791	-0.172	13.796	-0.167
uL2	GLU	100	A	A	1495	15.918	16.197	0.279	16.224	0.306	16.053	0.135	15.969	0.051	15.955	0.037
uL2	GLU	100	A	A	1496	17.288	17.299	0.011	17.305	0.017	16.997	-0.291	16.873	-0.415	17.488	0.2
uL2	GLU	100	A	U	1497	17.193	16.965	-0.228	16.985	-0.208	17.177	-0.016	17.093	-0.1	17.041	-0.152
uL2	GLU	100	A	C	1499	15.887	15.832	-0.055	15.802	-0.085	15.814	-0.073	15.801	-0.086	15.953	0.066
uL2	GLU	100	A	G	1500	11.846	11.765	-0.081	11.618	-0.228	11.695	-0.151	11.814	-0.032	11.909	0.063
uL2	GLU	100	A	G	1501	8.739	8.967	0.228	9.13	0.391	8.543	-0.196	9.105	0.366	9.125	0.386
uL2	GLU	100	A	A	1502	10.555	10.931	0.376	10.912	0.357	10.769	0.214	10.863	0.308	10.942	0.387
uL2	GLU	100	A	A	1503	15.829	15.905	0.076	15.766	-0.063	16.17	0.341	15.882	0.053	15.83	0.001
uL2	GLU	100	A	C	2206	18.545	18.676	0.131	18.592	0.047	18.891	0.346	18.716	0.171	18.39	-0.155
uL2	ASP	114	A	G	1501	17.154	17.415	0.261	17.488	0.334	17.03	-0.124	17.435	0.281	17.371	0.217
uL2	ASP	114	A	A	1502	14.138	14.611	0.473	14.705	0.567	14.23	0.092	14.648	0.51	14.724	0.586
uL2	ASP	114	A	A	1503	16.065	16.259	0.194	16.225	0.16	16.664	0.599	16.34	0.275	16.279	0.214
uL2	HIS	142	1	G	713	18.091	17.863	-0.228	18.298	0.207	18.176	0.085	16.699	-1.392	18.058	-0.033
uL2	HIS	142	1	G	774	18.554	19.955	1.401	19.4	0.846	19.313	0.759	19.589	1.035	18.737	0.183
uL2	HIS	142	1	G	775	17.118	17.933	0.815	17.947	0.829	17.473	0.355	17.085	-0.033	17.251	0.133
uL2	HIS	142	A	G	1799	18.952	18.793	-0.159	18.754	-0.198	19.154	0.202	18.906	-0.046	18.762	-0.19
uL2	HIS	142	A	C	1800	16.976	16.945	-0.031	17.079	0.103	16.959	-0.017	17.064	0.088	16.937	-0.039
uL2	HIS	142	A	A	1801	16.785	16.764	-0.021	16.786	0.001	16.764	-0.021	16.831	0.046	16.822	0.037
uL2	HIS	142	A	G	1817	14.954	14.883	-0.071	14.835	-0.119	14.863	-0.091	14.961	0.007	14.802	-0.152
uL2	HIS	142	A	U	1818	11.486	11.54	0.054	11.487	0.001	11.4	-0.086	11.35	-0.136	11.464	-0.022
uL2	HIS	142	A	A	1819	8.937	8.928	-0.009	8.948	0.011	8.936	-0.001	8.937	0	8.783	-0.154
uL2	HIS	142	A	U	1820	12.934	12.973	0.039	12.778	-0.156	12.927	-0.007	12.944	0.01	12.911	-0.023
uL2	HIS	142	A	A	1821	15.735	15.735	0	15.776	0.041	15.628	-0.107	15.761	0.026	15.67	-0.065
uL2	HIS	142	A	C	1822	18.409	18.241	-0.168	18.188	-0.221	18.418	0.009	18.513	0.104	18.322	-0.087
uL2	HIS	142	A	A	2205	19.619	19.605	-0.014	19.471	-0.148	19.676	0.057	19.545	-0.074	19.453	-0.166
uL2	GLU	145	A	G	1799	16.827	16.738	-0.089	16.642	-0.185	17.07	0.243	16.816	-0.011	16.654	-0.173
uL2	GLU	145	A	C	1800	12.339	12.385	0.046	12.465	0.126	12.438	0.099	12.451	0.112	12.329	-0.01
uL2	GLU	145	A	A	1801	10.167	10.172	0.005	10.249	0.082	10.193	0.026	10.209	0.042	10.217	0.05
uL2	GLU	145	A	A	1802	15.62	15.628	0.008	15.591	-0.029	15.516	-0.104	15.616	-0.004	15.666	0.046
uL2	GLU	145	A	A	1803	19.361	19.29	-0.071	19.118	-0.243	19.461	0.1	19.341	-0.02	19.216	-0.145
uL2	GLU	145	A	G	1817	13.89	13.854	-0.036	13.786	-0.104	13.75	-0.14	13.849	-0.041	13.86	-0.03
uL2	GLU	145	A	U	1818	13.406	13.48	0.074	13.445	0.039	13.291	-0.115	13.208	-0.198	13.475	0.069
uL2	GLU	145	A	A	1819	11.956	12.005	0.049	12.005	0.049	11.968	0.012	11.918	-0.038	11.988	0.032
uL2	GLU	145	A	U	1820	18.165	18.256	0.091	18.089	-0.076	18.184	0.019	18.213	0.048	18.133	-0.032
uL2	GLU	145	A	U	2203	16.659	16.832	0.173	16.431	-0.228	16.729	0.07	16.529	-0.13	16.41	-0.249
uL2	GLU	145	A	G	2204	11.649	11.671	0.022	11.549	-0.1	11.774	0.125	11.627	-0.022	11.703	0.054
uL2	GLU	145	A	A	2205	11.509	11.448	-0.061	11.302	-0.207	11.486	-0.023	11.369	-0.14	11.348	-0.161
uL2	GLU	145	A	C	2206	15.087	14.878	-0.209	14.771	-0.316	14.854	-0.233	14.899	-0.188	14.977	-0.11
uL2	GLU	145	A	C	2222	16.163	16.285	0.122	16.125	-0.038	16.318	0.155	16.38	0.217	16.349	0.186
uL2	GLU	145	A	G	2223	15.562	15.604	0.042	15.509	-0.053	15.657	0.095	15.832	0.27	15.611	0.049
uL2	GLU	145	A	G	2224	19.065	19.187	0.122	19.185	0.12	19.196	0.131	19.233	0.168	19.209	0.144
uL2	ASP	168	1	G	682	18.998	18.144	-0.854	18.146	-0.852	17.683	-1.315	16.216	-2.782	18.65	-0.348
uL2	ASP	168	1	G	711	12.457	12.376	-0.081	12.993	0.536	12.911	0.454	11.744	-0.713	12.633	0.176
uL2	ASP	168	1	A	712	12.494	13.023	0.529	13.402	0.908	13.307	0.813	12.612	0.118	12.771	0.277
uL2	ASP	168	1	G	713	16.228	17.095	0.867	17.246	1.018	17.163	0.935	17.228	1	16.567	0.339
uL2	ASP	168	A	C	1800	19.659	19.534	-0.125	19.675	0.016	19.659	0	19.56	-0.099	19.581	-0.078
uL2	ASP	168	A	U	2194	17.095	16.125	-0.97	16.149	-0.946	16.168	-0.927	16.008	-1.087	16.483	-0.612
uL2	ASP	168	A	U	2195	13.942	13.575	-0.367	13.519	-0.423	13.552	-0.39	13.631	-0.311	13.648	-0.294
uL2	ASP	168	A	C	2196	15.227	15.136	-0.091	15.084	-0.143	15.096	-0.131	15.073	-0.154	15.391	0.164
uL2	ASP	168	A	U	2197	19.828	19.813	-0.015	19.508	-0.32	19.51	-0.318	19.35	-0.478	19.9	0.072
uL2	ASP	168	A	C	2222	15.512	15.313	-0.199	15.105	-0.407	15.264	-0.248	15.476	-0.036	15.535	0.023
uL2	ASP	168	A	G	2223	13.217	13.096	-0.121	12.992	-0.225	13.105	-0.112	13.1	-0.117	13.132	-0.085
uL2	ASP	168	A	G	2224	15.735	15.671	-0.064	15.594	-0.141	15.56	-0.175	15.598	-0.137	15.65	-0.085
uL2	GLU	180	1	C	680	17.006	16.891	-0.115	17.305	0.299	16.833	-0.173	14.916	-2.09	16.816	-0.19
uL2	GLU	180	1	A	681	15.707	15.145	-0.562	15.789	0.082	15.247	-0.46	13.326	-2.381	15.637	-0.07
uL2	GLU	180	1	G	682	18.967	17.943	-1.024	18.448	-0.519	18.125	-0.842	16.542	-2.425	18.943	-0.024
uL2	GLU	180	1	A	712	15.582	14.838	-0.744	15.64	0.058	15.615	0.033	14.919	-0.663	15.54	-0.042
uL2	GLU	180	1	G	713	13.39	12.966	-0.424	13.584	0.194	13.757	0.367	13.489	0.099	13.628	0.238
uL2	GLU	180	1	G	714	16.065	16.012	-0.053	16.712	0.647	16.719	0.654	16.595	0.53	16.43	0.365
uL2	GLU	180	1	G	774	17.005	17.542	0.537	17.128	0.123	17.492	0.487	17.45	0.445	17.418	0.413
uL2	GLU	180	1	G	775	13.236	13.471	0.235	13.732	0.496	13.597	0.361	13.709	0.473	13.432	0.196
uL2	GLU	180	1	G	776	13.285	13.333	0.048	13.599	0.314	13.658	0.373	13.248	-0.037	13.543	0.258
uL2	GLU	180	1	A	777	16.285	16.082	-0.203	16.361	0.076	15.781	-0.504	15.956	-0.329	16.28	-0.005
uL2	GLU	180	A	C	1795	18.168	18.116	-0.052	18.253	0.085	18.243	0.075	18.25	0.082	18.154	-0.014
uL2	GLU	180	A	U	1796	15.717	15.901	0.184	15.916	0.199	15.85	0.133	15.738	0.021	15.827	0.11
uL2	GLU	180	A	G	1797	12.909	12.981	0.072	12.898	-0.011	13.09	0.181	12.966	0.057	13.052	0.143
uL2	GLU	180	A	U	1798	11.405	11.595	0.19	11.599	0.194	11.388	-0.017	11.299	-0.106	11.431	0.026
uL2	GLU	180	A	G	1799	9.455	9.323	-0.132	9.376	-0.079	9.455	0	9.351	-0.104	9.375	-0.08
uL2	GLU	180	A	C	1800	10.839	10.637	-0.202	10.81	-0.029	10.644	-0.195	10.741	-0.098	10.744	-0.095
uL2	GLU	180	A	A	1801	16.598	16.519	-0.079	16.468	-0.13	16.457	-0.141	16.581	-0.017	16.573	-0.025
uL2	GLU	180	A	A	1802	18.05	18.032	-0.018	17.934	-0.116	17.948	-0.102	18.09	0.04	18.015	-0.035
uL2	GLU	180	A	A	1803	16.917	16.813	-0.104	16.684	-0.233	16.831	-0.086	16.9	-0.017	16.782	-0.135
uL2	GLU	180	A	C	1804	18.966	18.995	0.029	18.94	-0.026	18.976	0.01	19.031	0.065	18.894	-0.072
uL2	GLU	180	A	U	1818	18.164	18.154	-0.01	18.081	-0.083	18.107	-0.057	18.132	-0.032	18.241	0.077
uL2	GLU	180	A	A	1819	11.762	11.764	0.002	11.789	0.027	11.669	-0.093	11.639	-0.123	11.828	0.066
uL2	GLU	180	A	U	1820	12.081	12.229	0.148	12.061	-0.02	12.065	-0.016	12.027	-0.054	12.169	0.088
uL2	GLU	180	A	A	1821	17.996	18.087	0.091	17.918	-0.078	18.027	0.031	17.923	-0.073	18.018	0.022
uL2	GLU	180	A	C	1822	19.707	19.689	-0.018	19.611	-0.096	19.631	-0.076	19.681	-0.026	19.687	-0.02
uL2	GLU	180	A	C	1844	19.168	19.002	-0.166	18.933	-0.235	19.076	-0.092	18.901	-0.267	19.188	0.02
uL2	GLU	180	A	G	1845	15.581	15.395	-0.186	15.755	0.174	15.877	0.296	15.625	0.044	15.603	0.022
uL2	GLU	180	A	G	1846	16.515	18.116	1.601	18.164	1.649	17.962	1.447	18.013	1.498	16.592	0.077
uL2	GLU	185	1	A	712	19.184	19.216	0.032	19.831	0.647	19.689	0.505	18.386	-0.798	19.25	0.066
uL2	GLU	185	A	G	1799	18.474	18.433	-0.041	18.347	-0.127	18.645	0.171	18.447	-0.027	18.357	-0.117
uL2	GLU	185	A	C	1800	13.329	13.297	-0.032	13.395	0.066	13.42	0.091	13.313	-0.016	13.286	-0.043
uL2	GLU	185	A	A	1801	13.978	13.966	-0.012	14.047	0.069	13.963	-0.015	13.973	-0.005	13.998	0.02
uL2	GLU	185	A	A	1802	19.633	19.665	0.032	19.63	-0.003	19.571	-0.062	19.624	-0.009	19.681	0.048
uL2	GLU	185	A	A	1819	18.263	18.305	0.042	18.316	0.053	18.233	-0.03	18.176	-0.087	18.316	0.053
uL2	GLU	185	A	U	2194	19.954	18.535	-1.419	18.421	-1.533	18.856	-1.098	18.777	-1.177	19.202	-0.752
uL2	GLU	185	A	U	2195	16.74	15.919	-0.821	15.987	-0.753	16.25	-0.49	16.178	-0.562	16.313	-0.427
uL2	GLU	185	A	C	2196	16.035	15.73	-0.305	15.849	-0.186	16.234	0.199	15.803	-0.232	16.024	-0.011
uL2	GLU	185	A	U	2197	17.933	18.256	0.323	17.847	-0.086	17.976	0.043	17.603	-0.33	18.183	0.25
uL2	GLU	185	A	U	2203	18.344	18.358	0.014	18.009	-0.335	18.205	-0.139	18.075	-0.269	18.105	-0.239
uL2	GLU	185	A	G	2204	14.069	13.971	-0.098	13.903	-0.166	14.06	-0.009	13.875	-0.194	14.054	-0.015
uL2	GLU	185	A	A	2205	15.52	15.381	-0.139	15.221	-0.299	15.358	-0.162	15.298	-0.222	15.411	-0.109
uL2	GLU	185	A	C	2206	18.695	18.398	-0.297	18.294	-0.401	18.321	-0.374	18.494	-0.201	18.621	-0.074
uL2	GLU	185	A	G	2221	15.414	15.411	-0.003	15.105	-0.309	15.145	-0.269	15.237	-0.177	15.389	-0.025
uL2	GLU	185	A	C	2222	10.039	9.996	-0.043	9.763	-0.276	9.975	-0.064	10.144	0.105	10.17	0.131
uL2	GLU	185	A	G	2223	8.335	8.335	0	8.217	-0.118	8.393	0.058	8.499	0.164	8.329	-0.006
uL2	GLU	185	A	G	2224	12.465	12.558	0.093	12.553	0.088	12.532	0.067	12.555	0.09	12.501	0.036
uL2	GLU	185	A	A	2225	18.047	18.057	0.01	18.119	0.072	18.255	0.208	18.086	0.039	18.14	0.093
uL2	ASP	187	A	C	1800	17.651	17.652	0.001	17.742	0.091	17.76	0.109	17.68	0.029	17.621	-0.03
uL2	ASP	187	A	A	1801	16.615	16.626	0.011	16.727	0.112	16.645	0.03	16.631	0.016	16.654	0.039
uL2	ASP	187	A	C	2196	18.57	18.423	-0.147	18.57	0	18.844	0.274	18.451	-0.119	18.582	0.012
uL2	ASP	187	A	U	2197	19.49	19.856	0.366	19.551	0.061	19.73	0.24	19.237	-0.253	19.739	0.249
uL2	ASP	187	A	U	2203	19.824	19.91	0.086	19.523	-0.301	19.786	-0.038	19.541	-0.283	19.554	-0.27
uL2	ASP	187	A	G	2204	15.593	15.579	-0.014	15.43	-0.163	15.708	0.115	15.522	-0.071	15.538	-0.055
uL2	ASP	187	A	A	2205	14.538	14.447	-0.091	14.238	-0.3	14.479	-0.059	14.402	-0.136	14.434	-0.104
uL2	ASP	187	A	C	2206	16.143	15.844	-0.299	15.707	-0.436	15.822	-0.321	16.004	-0.139	16.028	-0.115
uL2	ASP	187	A	G	2221	14.35	14.458	0.108	14.218	-0.132	14.308	-0.042	14.351	0.001	14.39	0.04
uL2	ASP	187	A	C	2222	10.408	10.52	0.112	10.418	0.01	10.608	0.2	10.636	0.228	10.565	0.157
uL2	ASP	187	A	G	2223	11.576	11.743	0.167	11.658	0.082	11.868	0.292	11.816	0.24	11.551	-0.025
uL2	ASP	187	A	G	2224	16.813	16.962	0.149	17.005	0.192	16.963	0.15	16.953	0.14	16.8	-0.013
uL2	GLU	194	1	G	670	17.495	17.617	0.122	18.375	0.88	18.4	0.905	18.008	0.513	17.923	0.428
uL2	GLU	194	1	G	671	15.043	15.123	0.08	16.248	1.205	16.144	1.101	15.363	0.32	15.693	0.65
uL2	GLU	194	1	U	672	17.906	17.555	-0.351	18.783	0.877	18.802	0.896	17.73	-0.176	18.239	0.333
uL2	GLU	194	1	G	713	17.746	17.316	-0.43	17.666	-0.08	17.52	-0.226	15.875	-1.871	17.574	-0.172
uL2	GLU	194	1	G	714	17.693	17.948	0.255	18.421	0.728	18.078	0.385	17.093	-0.6	17.753	0.06
uL2	GLU	194	1	G	774	15.501	17.007	1.506	16.375	0.874	16.198	0.697	16.548	1.047	15.56	0.059
uL2	GLU	194	1	G	775	14.698	15.573	0.875	15.476	0.778	14.971	0.273	14.507	-0.191	14.776	0.078
uL2	GLU	194	1	G	776	18.196	18.804	0.608	18.807	0.611	18.56	0.364	17.764	-0.432	18.152	-0.044
uL2	GLU	194	A	G	1817	17.946	17.867	-0.079	17.837	-0.109	17.893	-0.053	17.974	0.028	17.756	-0.19
uL2	GLU	194	A	U	1818	13.539	13.569	0.03	13.519	-0.02	13.494	-0.045	13.475	-0.064	13.465	-0.074
uL2	GLU	194	A	A	1819	11.216	11.172	-0.044	11.197	-0.019	11.211	-0.005	11.246	0.03	10.993	-0.223
uL2	GLU	194	A	U	1820	12.332	12.312	-0.02	12.135	-0.197	12.304	-0.028	12.307	-0.025	12.319	-0.013
uL2	GLU	194	A	A	1821	15.088	15.073	-0.015	15.141	0.053	14.971	-0.117	15.123	0.035	15.078	-0.01
uL2	GLU	194	A	C	1822	19.058	18.898	-0.16	18.845	-0.213	19.062	0.004	19.119	0.061	19.001	-0.057
uL2	GLU	199	1	G	670	19.415	18.936	-0.479	19.848	0.433	19.941	0.526	19.585	0.17	19.552	0.137
uL2	GLU	199	1	U	772	16.129	17.556	1.427	17.177	1.048	16.942	0.813	16.781	0.652	16.252	0.123
uL2	GLU	199	1	G	773	11.766	13.186	1.42	12.637	0.871	12.35	0.584	11.807	0.041	11.841	0.075
uL2	GLU	199	1	G	774	10.634	11.701	1.067	11.663	1.029	11.073	0.439	11.438	0.804	10.435	-0.199
uL2	GLU	199	1	G	775	15.117	15.287	0.17	15.345	0.228	15.127	0.01	14.237	-0.88	15.07	-0.047
uL2	GLU	199	1	A	807	18.727	18.716	-0.011	19.3	0.573	19.197	0.47	18.655	-0.072	18.897	0.17
uL2	GLU	199	1	C	808	16.214	16.241	0.027	16.831	0.617	16.718	0.504	16.233	0.019	16.423	0.209
uL2	GLU	199	1	G	809	16.646	16.72	0.074	17.659	1.013	16.863	0.217	16.741	0.095	17.072	0.426
uL2	GLU	199	A	G	707	19.336	19.856	0.52	19.587	0.251	19.813	0.477	19.631	0.295	19.338	0.002
uL2	GLU	199	A	C	1564	19.718	19.542	-0.176	19.405	-0.313	19.483	-0.235	19.589	-0.129	19.72	0.002
uL2	GLU	199	A	C	1565	15.18	15.022	-0.158	14.969	-0.211	15.006	-0.174	15.007	-0.173	15.184	0.004
uL2	GLU	199	A	A	1566	13.888	13.846	-0.042	13.923	0.035	13.873	-0.015	13.921	0.033	13.879	-0.009
uL2	GLU	199	A	G	1567	17.2	17.042	-0.158	17.097	-0.103	16.966	-0.234	17.09	-0.11	17.243	0.043
uL2	GLU	199	A	A	1791	19.752	19.724	-0.028	19.72	-0.032	19.736	-0.016	19.744	-0.008	19.688	-0.064
uL2	GLU	199	A	G	1792	14.432	14.432	0	14.382	-0.05	14.521	0.089	14.573	0.141	14.374	-0.058
uL2	GLU	199	A	C	1793	14.1	14.168	0.068	14.225	0.125	14.253	0.153	14.19	0.09	14.084	-0.016
uL2	GLU	199	A	A	1794	16.817	16.769	-0.048	16.943	0.126	16.925	0.108	16.906	0.089	16.825	0.008
uL2	GLU	199	A	U	1818	15.532	15.493	-0.039	15.469	-0.063	15.585	0.053	15.643	0.111	15.41	-0.122
uL2	GLU	199	A	A	1819	15.309	15.243	-0.066	15.252	-0.057	15.325	0.016	15.394	0.085	15.117	-0.192
uL2	GLU	199	A	U	1820	11.943	11.797	-0.146	11.853	-0.09	11.927	-0.016	11.943	0	11.89	-0.053
uL2	GLU	199	A	A	1821	10.743	10.689	-0.054	10.811	0.068	10.657	-0.086	10.795	0.052	10.839	0.096
uL2	GLU	199	A	C	1822	15.63	15.537	-0.093	15.505	-0.125	15.63	0	15.586	-0.044	15.652	0.022
uL2	GLU	199	A	C	1830	19.388	19.414	0.026	19.435	0.047	19.385	-0.003	19.47	0.082	19.127	-0.261
uL2	HIS	200	1	U	772	17.342	18.581	1.239	18.282	0.94	18.061	0.719	17.905	0.563	17.473	0.131
uL2	HIS	200	1	G	773	12.734	13.959	1.225	13.552	0.818	13.282	0.548	12.643	-0.091	12.875	0.141
uL2	HIS	200	1	G	774	11.682	12.628	0.946	12.784	1.102	12.205	0.523	12.502	0.82	11.6	-0.082
uL2	HIS	200	1	G	775	16.518	16.578	0.06	16.759	0.241	16.575	0.057	15.625	-0.893	16.502	-0.016
uL2	HIS	200	A	C	1564	19.186	19.032	-0.154	18.893	-0.293	19.001	-0.185	19.07	-0.116	19.161	-0.025
uL2	HIS	200	A	C	1565	14.034	13.864	-0.17	13.822	-0.212	13.883	-0.151	13.878	-0.156	14.028	-0.006
uL2	HIS	200	A	A	1566	11.187	11.159	-0.028	11.255	0.068	11.193	0.006	11.234	0.047	11.191	0.004
uL2	HIS	200	A	G	1567	13.89	13.749	-0.141	13.785	-0.105	13.675	-0.215	13.791	-0.099	13.944	0.054
uL2	HIS	200	A	G	1568	18.907	18.913	0.006	18.886	-0.021	19.038	0.131	18.926	0.019	18.938	0.031
uL2	HIS	200	A	A	1791	17.002	16.971	-0.031	16.969	-0.033	16.995	-0.007	17.005	0.003	16.938	-0.064
uL2	HIS	200	A	G	1792	12.185	12.219	0.034	12.174	-0.011	12.286	0.101	12.338	0.153	12.163	-0.022
uL2	HIS	200	A	C	1793	13.025	13.089	0.064	13.134	0.109	13.198	0.173	13.101	0.076	12.986	-0.039
uL2	HIS	200	A	A	1794	16.275	16.21	-0.065	16.391	0.116	16.373	0.098	16.355	0.08	16.272	-0.003
uL2	HIS	200	A	A	1815	17.669	17.631	-0.038	17.547	-0.122	17.586	-0.083	17.568	-0.101	17.622	-0.047
uL2	HIS	200	A	G	1817	17.677	17.605	-0.072	17.605	-0.072	17.718	0.041	17.762	0.085	17.437	-0.24
uL2	HIS	200	A	U	1818	12.829	12.778	-0.051	12.764	-0.065	12.9	0.071	12.971	0.142	12.708	-0.121
uL2	HIS	200	A	A	1819	13.635	13.577	-0.058	13.577	-0.058	13.668	0.033	13.736	0.101	13.475	-0.16
uL2	HIS	200	A	U	1820	10.908	10.763	-0.145	10.87	-0.038	10.917	0.009	10.957	0.049	10.819	-0.089
uL2	HIS	200	A	A	1821	7.727	7.65	-0.077	7.817	0.09	7.63	-0.097	7.799	0.072	7.795	0.068
uL2	HIS	200	A	C	1822	12.177	12.079	-0.098	12.056	-0.121	12.189	0.012	12.144	-0.033	12.197	0.02
uL2	HIS	200	A	G	1823	17.708	17.628	-0.08	17.569	-0.139	17.696	-0.012	17.657	-0.051	17.602	-0.106
uL2	HIS	200	A	C	1830	18.669	18.683	0.014	18.683	0.014	18.659	-0.01	18.774	0.105	18.399	-0.27
uL2	ASP	229	A	C	678	19.314	19.506	0.192	19.5	0.186	19.667	0.353	19.613	0.299	19.412	0.098
uL2	ASP	229	A	G	690	17.769	17.784	0.015	17.721	-0.048	17.929	0.16	17.906	0.137	17.647	-0.122
uL2	ASP	229	A	C	691	19.082	19.226	0.144	19.086	0.004	19.131	0.049	19.08	-0.002	19.066	-0.016
uL2	ASP	229	A	G	774	18.428	18.525	0.097	18.441	0.013	18.442	0.014	18.427	-0.001	18.299	-0.129
uL2	ASP	229	A	G	775	16.956	17.082	0.126	17.068	0.112	17.186	0.23	17.093	0.137	17.035	0.079
uL2	ASP	229	A	G	776	16.142	16.298	0.156	16.296	0.154	16.312	0.17	16.294	0.152	16.191	0.049
uL2	ASP	229	A	G	777	12.337	12.272	-0.065	12.413	0.076	12.299	-0.038	12.27	-0.067	12.152	-0.185
uL2	ASP	229	A	G	778	10.34	10.424	0.084	10.542	0.202	10.582	0.242	10.488	0.148	10.418	0.078
uL2	ASP	229	A	U	779	12.732	12.728	-0.004	12.784	0.052	12.703	-0.029	12.633	-0.099	12.694	-0.038
uL2	ASP	229	A	G	780	12.375	12.451	0.076	12.472	0.097	12.434	0.059	12.39	0.015	12.291	-0.084
uL2	ASP	229	A	A	781	12.861	13.045	0.184	12.938	0.077	12.899	0.038	12.91	0.049	12.967	0.106
uL2	ASP	229	A	A	782	13.323	13.164	-0.159	13.212	-0.111	13.477	0.154	13.621	0.298	13.329	0.006
uL2	ASP	229	A	A	783	11.835	11.812	-0.023	11.731	-0.104	11.675	-0.16	11.714	-0.121	11.747	-0.088
uL2	ASP	229	A	G	784	11.113	11.128	0.015	11.126	0.013	11.258	0.145	11.211	0.098	11.212	0.099
uL2	ASP	229	A	G	785	13.387	13.37	-0.017	13.438	0.051	13.62	0.233	13.519	0.132	13.478	0.091
uL2	ASP	229	A	C	786	15.618	15.754	0.136	15.561	-0.057	15.891	0.273	15.803	0.185	15.64	0.022
uL2	ASP	229	A	C	787	17.985	18.122	0.137	18.118	0.133	18.362	0.377	18.272	0.287	18.063	0.078
uL2	ASP	229	A	A	792	13.82	13.877	0.057	13.899	0.079	14.024	0.204	13.991	0.171	14.041	0.221
uL2	ASP	229	A	A	793	14.589	14.827	0.238	14.758	0.169	14.83	0.241	14.743	0.154	14.808	0.219
uL2	ASP	229	A	A	794	17.116	17.177	0.061	17.227	0.111	17.365	0.249	17.297	0.181	17.156	0.04
uL2	ASP	229	A	U	1778	19.619	19.607	-0.012	19.643	0.024	19.682	0.063	19.71	0.091	19.466	-0.153
uL2	ASP	229	A	U	1779	17.838	17.96	0.122	17.964	0.126	17.973	0.135	17.936	0.098	17.77	-0.068
uL2	ASP	229	A	C	1788	15.718	15.652	-0.066	15.523	-0.195	15.752	0.034	15.773	0.055	15.687	-0.031
uL2	ASP	229	A	A	1789	13.964	13.808	-0.156	13.737	-0.227	13.904	-0.06	13.83	-0.134	13.956	-0.008
uL2	ASP	229	A	C	1790	17.378	17.312	-0.066	17.268	-0.11	17.359	-0.019	17.224	-0.154	17.41	0.032
uL2	ASP	229	A	A	1805	15.137	15.173	0.036	15.085	-0.052	15.003	-0.134	15.056	-0.081	15.184	0.047
uL2	ASP	229	A	C	1806	13.295	13.22	-0.075	13.269	-0.026	13.312	0.017	13.384	0.089	13.173	-0.122
uL2	ASP	229	A	G	1807	16.075	15.993	-0.082	16.028	-0.047	15.975	-0.1	16.254	0.179	15.994	-0.081
uL2	ASP	229	A	G	1823	19.787	19.878	0.091	19.871	0.084	19.807	0.02	19.712	-0.075	19.883	0.096
uL2	ASP	229	A	G	1824	14.339	14.357	0.018	14.385	0.046	14.244	-0.095	14.189	-0.15	14.253	-0.086
uL2	ASP	229	A	U	1825	11.14	11.05	-0.09	11.1	-0.04	11.002	-0.138	11.032	-0.108	11.163	0.023
uL2	ASP	229	A	G	1826	12.116	11.971	-0.145	12.008	-0.108	11.983	-0.133	12.102	-0.014	12.095	-0.021
uL2	ASP	229	A	U	1827	16.668	16.545	-0.123	16.489	-0.179	16.392	-0.276	16.516	-0.152	16.644	-0.024
uL2	ASP	229	A	G	1903	19.224	18.958	-0.266	18.862	-0.362	19.041	-0.183	19.142	-0.082	19.192	-0.032
uL2	ASP	229	A	C	2072	15.364	15.431	0.067	15.502	0.138	15.533	0.169	15.534	0.17	15.383	0.019
uL2	ASP	229	A	C	2073	9.731	9.901	0.17	9.911	0.18	9.969	0.238	9.975	0.244	9.774	0.043
uL2	ASP	229	A	U	2074	8.767	8.829	0.062	8.814	0.047	8.754	-0.013	8.8	0.033	8.718	-0.049
uL2	ASP	229	A	U	2075	12.186	12.199	0.013	12.18	-0.006	12.128	-0.058	12.233	0.047	12.253	0.067
uL2	ASP	229	A	U	2076	17.841	17.773	-0.068	17.809	-0.032	17.757	-0.084	17.854	0.013	17.952	0.111
uL2	ASP	229	A	G	2238	16.941	16.984	0.043	16.949	0.008	16.884	-0.057	16.813	-0.128	16.964	0.023
uL2	ASP	229	A	G	2239	10.813	10.831	0.018	10.888	0.075	10.735	-0.078	11.053	0.24	10.759	-0.054
uL2	ASP	229	A	U	2240	8.848	8.918	0.07	8.965	0.117	9.032	0.184	9.031	0.183	8.824	-0.024
uL2	ASP	229	A	A	2241	12.386	12.673	0.287	12.776	0.39	12.68	0.294	12.733	0.347	12.578	0.192
uL2	ASP	229	A	G	2242	17.885	17.861	-0.024	17.896	0.011	18.058	0.173	17.806	-0.079	17.692	-0.193
uL2	ASP	229	A	C	2440	15.642	15.617	-0.025	15.603	-0.039	15.759	0.117	15.837	0.195	15.638	-0.004
uL2	ASP	229	A	U	2441	19.108	19.352	0.244	19.219	0.111	19.471	0.363	19.218	0.11	18.98	-0.128
uL2	ASP	229	A	G	2588	15.629	15.576	-0.053	15.617	-0.012	15.79	0.161	15.702	0.073	15.645	0.016
uL2	ASP	229	A	A	2589	13.949	13.783	-0.166	13.902	-0.047	13.931	-0.018	13.904	-0.045	13.909	-0.04
uL2	ASP	229	A	A	2590	16.187	16.088	-0.099	16.045	-0.142	16.154	-0.033	16.082	-0.105	16.159	-0.028
uL2	ASP	229	A	G	2597	18.399	18.377	-0.022	18.237	-0.162	18.21	-0.189	18.216	-0.183	18.291	-0.108
uL2	ASP	229	A	A	2598	13.476	13.131	-0.345	13.215	-0.261	13.384	-0.092	13.42	-0.056	13.346	-0.13
uL2	ASP	229	A	G	2599	11.969	11.748	-0.221	11.803	-0.166	11.908	-0.061	11.905	-0.064	11.904	-0.065
uL2	ASP	229	A	A	2600	18.642	18.543	-0.099	18.442	-0.2	18.701	0.059	18.655	0.013	18.533	-0.109
uL2	HIS	230	A	G	775	19.629	19.74	0.111	19.73	0.101	19.853	0.224	19.754	0.125	19.7	0.071
uL2	HIS	230	A	G	776	18.934	19.095	0.161	19.105	0.171	19.115	0.181	19.1	0.166	18.989	0.055
uL2	HIS	230	A	G	777	14.14	14.119	-0.021	14.243	0.103	14.155	0.015	14.123	-0.017	13.991	-0.149
uL2	HIS	230	A	G	778	12.614	12.721	0.107	12.792	0.178	12.863	0.249	12.779	0.165	12.69	0.076
uL2	HIS	230	A	U	779	14.884	14.889	0.005	14.912	0.028	14.862	-0.022	14.798	-0.086	14.831	-0.053
uL2	HIS	230	A	G	780	14.319	14.394	0.075	14.414	0.095	14.375	0.056	14.35	0.031	14.236	-0.083
uL2	HIS	230	A	A	781	14.36	14.548	0.188	14.44	0.08	14.416	0.056	14.436	0.076	14.469	0.109
uL2	HIS	230	A	A	782	14.937	14.77	-0.167	14.863	-0.074	15.128	0.191	15.27	0.333	14.974	0.037
uL2	HIS	230	A	A	783	12.871	12.84	-0.031	12.786	-0.085	12.781	-0.09	12.773	-0.098	12.778	-0.093
uL2	HIS	230	A	G	784	12.89	12.951	0.061	12.981	0.091	13.114	0.224	13.016	0.126	12.977	0.087
uL2	HIS	230	A	G	785	16.242	16.234	-0.008	16.318	0.076	16.494	0.252	16.371	0.129	16.32	0.078
uL2	HIS	230	A	C	786	19.086	19.222	0.136	19.047	-0.039	19.37	0.284	19.291	0.205	19.109	0.023
uL2	HIS	230	A	A	792	17.259	17.334	0.075	17.366	0.107	17.486	0.227	17.434	0.175	17.473	0.214
uL2	HIS	230	A	A	793	17.674	17.93	0.256	17.86	0.186	17.964	0.29	17.84	0.166	17.894	0.22
uL2	HIS	230	A	C	1788	15.184	15.116	-0.068	15.017	-0.167	15.248	0.064	15.288	0.104	15.162	-0.022
uL2	HIS	230	A	A	1789	13.297	13.142	-0.155	13.089	-0.208	13.248	-0.049	13.18	-0.117	13.302	0.005
uL2	HIS	230	A	C	1790	16.595	16.515	-0.08	16.49	-0.105	16.594	-0.001	16.447	-0.148	16.631	0.036
uL2	HIS	230	A	C	1804	18.264	18.123	-0.141	18.17	-0.094	18.085	-0.179	18.171	-0.093	18.241	-0.023
uL2	HIS	230	A	A	1805	13.571	13.615	0.044	13.513	-0.058	13.444	-0.127	13.498	-0.073	13.608	0.037
uL2	HIS	230	A	C	1806	13.278	13.227	-0.051	13.267	-0.011	13.318	0.04	13.384	0.106	13.193	-0.085
uL2	HIS	230	A	G	1807	17.157	17.112	-0.045	17.152	-0.005	17.07	-0.087	17.251	0.094	17.06	-0.097
uL2	HIS	230	A	G	1823	18.478	18.542	0.064	18.534	0.056	18.495	0.017	18.403	-0.075	18.558	0.08
uL2	HIS	230	A	G	1824	12.739	12.788	0.049	12.804	0.065	12.654	-0.085	12.6	-0.139	12.663	-0.076
uL2	HIS	230	A	U	1825	8.529	8.459	-0.07	8.495	-0.034	8.413	-0.116	8.446	-0.083	8.559	0.03
uL2	HIS	230	A	G	1826	9.12	9.001	-0.119	9.011	-0.109	8.989	-0.131	9.13	0.01	9.113	-0.007
uL2	HIS	230	A	U	1827	14.2	14.088	-0.112	14.017	-0.183	13.948	-0.252	14.076	-0.124	14.184	-0.016
uL2	HIS	230	A	G	1828	19.599	19.398	-0.201	19.31	-0.289	19.387	-0.212	19.459	-0.14	19.547	-0.052
uL2	HIS	230	A	C	1843	19.192	18.977	-0.215	19.115	-0.077	19.052	-0.14	19.007	-0.185	19.067	-0.125
uL2	HIS	230	A	A	1901	19.068	18.821	-0.247	19.319	0.251	19.693	0.625	18.955	-0.113	19.079	0.011
uL2	HIS	230	A	C	1902	16.62	16.475	-0.145	16.234	-0.386	16.789	0.169	16.675	0.055	16.478	-0.142
uL2	HIS	230	A	G	1903	16.014	15.736	-0.278	15.652	-0.362	15.845	-0.169	15.933	-0.081	15.961	-0.053
uL2	HIS	230	A	U	1971	18.396	18.24	-0.156	18.189	-0.207	18.235	-0.161	18.255	-0.141	18.335	-0.061
uL2	HIS	230	A	G	1972	18.685	18.699	0.014	18.518	-0.167	18.597	-0.088	18.689	0.004	18.853	0.168
uL2	HIS	230	A	C	2072	17.639	17.749	0.11	17.835	0.196	17.812	0.173	17.818	0.179	17.669	0.03
uL2	HIS	230	A	C	2073	11.534	11.762	0.228	11.776	0.242	11.878	0.344	11.808	0.274	11.582	0.048
uL2	HIS	230	A	U	2074	8.588	8.761	0.173	8.792	0.204	8.725	0.137	8.692	0.104	8.584	-0.004
uL2	HIS	230	A	U	2075	10.186	10.268	0.082	10.268	0.082	10.216	0.03	10.291	0.105	10.259	0.073
uL2	HIS	230	A	U	2076	15.345	15.363	0.018	15.386	0.041	15.379	0.034	15.437	0.092	15.456	0.111
uL2	HIS	230	A	A	2077	19.126	19.323	0.197	19.272	0.146	19.294	0.168	19.331	0.205	19.273	0.147
uL2	HIS	230	A	G	2237	18.912	19.164	0.252	18.991	0.079	19.117	0.205	19.178	0.266	18.934	0.022
uL2	HIS	230	A	G	2238	14.721	14.835	0.114	14.696	-0.025	14.772	0.051	14.439	-0.282	14.772	0.051
uL2	HIS	230	A	G	2239	8.666	8.78	0.114	8.826	0.16	8.714	0.048	8.959	0.293	8.619	-0.047
uL2	HIS	230	A	U	2240	8.651	8.806	0.155	8.906	0.255	8.89	0.239	8.92	0.269	8.69	0.039
uL2	HIS	230	A	A	2241	13.628	13.926	0.298	14.009	0.381	13.964	0.336	13.944	0.316	13.783	0.155
uL2	HIS	230	A	G	2242	19.271	19.277	0.006	19.323	0.052	19.484	0.213	19.231	-0.04	19.078	-0.193
uL2	HIS	230	A	C	2440	16.992	17.018	0.026	17.025	0.033	17.224	0.232	17.243	0.251	17.001	0.009
uL2	HIS	230	A	G	2588	17.173	17.149	-0.024	17.21	0.037	17.393	0.22	17.329	0.156	17.221	0.048
uL2	HIS	230	A	A	2589	14.813	14.681	-0.132	14.799	-0.014	14.863	0.05	14.816	0.003	14.772	-0.041
uL2	HIS	230	A	A	2590	15.718	15.631	-0.087	15.608	-0.11	15.724	0.006	15.631	-0.087	15.688	-0.03
uL2	HIS	230	A	C	2591	19.18	19.103	-0.077	19.047	-0.133	19.043	-0.137	19.228	0.048	19.058	-0.122
uL2	HIS	230	A	G	2597	15.929	15.956	0.027	15.81	-0.119	15.81	-0.119	15.822	-0.107	15.847	-0.082
uL2	HIS	230	A	A	2598	11.844	11.557	-0.287	11.653	-0.191	11.86	0.016	11.884	0.04	11.737	-0.107
uL2	HIS	230	A	G	2599	12.109	11.988	-0.121	12.015	-0.094	12.167	0.058	12.15	0.041	12.042	-0.067
uL2	HIS	230	A	A	2600	18.981	18.946	-0.035	18.883	-0.098	19.123	0.142	19.049	0.068	18.888	-0.093
uL2	HIS	232	A	G	777	18.815	18.81	-0.005	18.93	0.115	18.855	0.04	18.809	-0.006	18.679	-0.136
uL2	HIS	232	A	G	778	17.812	17.921	0.109	17.985	0.173	18.061	0.249	17.979	0.167	17.886	0.074
uL2	HIS	232	A	U	779	19.843	19.845	0.002	19.861	0.018	19.816	-0.027	19.758	-0.085	19.785	-0.058
uL2	HIS	232	A	G	780	18.514	18.582	0.068	18.618	0.104	18.573	0.059	18.542	0.028	18.437	-0.077
uL2	HIS	232	A	A	781	17.478	17.646	0.168	17.548	0.07	17.52	0.042	17.553	0.075	17.558	0.08
uL2	HIS	232	A	A	782	17.057	16.886	-0.171	17.051	-0.006	17.252	0.195	17.405	0.348	17.108	0.051
uL2	HIS	232	A	A	783	13.382	13.347	-0.035	13.335	-0.047	13.375	-0.007	13.301	-0.081	13.288	-0.094
uL2	HIS	232	A	G	784	13.783	13.9	0.117	13.969	0.186	14.08	0.297	13.942	0.159	13.85	0.067
uL2	HIS	232	A	G	785	18.33	18.343	0.013	18.448	0.118	18.598	0.268	18.447	0.117	18.385	0.055
uL2	HIS	232	A	A	1787	18.628	18.577	-0.051	18.328	-0.3	18.371	-0.257	18.596	-0.032	18.551	-0.077
uL2	HIS	232	A	C	1788	13.812	13.74	-0.072	13.674	-0.138	13.883	0.071	13.928	0.116	13.801	-0.011
uL2	HIS	232	A	A	1789	13.105	12.936	-0.169	12.902	-0.203	13.03	-0.075	12.975	-0.13	13.093	-0.012
uL2	HIS	232	A	C	1790	16.949	16.851	-0.098	16.833	-0.116	16.953	0.004	16.789	-0.16	16.984	0.035
uL2	HIS	232	A	C	1804	19.797	19.644	-0.153	19.677	-0.12	19.609	-0.188	19.704	-0.093	19.76	-0.037
uL2	HIS	232	A	A	1805	16.247	16.299	0.052	16.187	-0.06	16.14	-0.107	16.19	-0.057	16.268	0.021
uL2	HIS	232	A	C	1806	17.453	17.423	-0.03	17.455	0.002	17.509	0.056	17.564	0.111	17.399	-0.054
uL2	HIS	232	A	G	1824	14.613	14.679	0.066	14.669	0.056	14.535	-0.078	14.477	-0.136	14.543	-0.07
uL2	HIS	232	A	U	1825	9.075	9.053	-0.022	9.095	0.02	8.998	-0.077	9.007	-0.068	9.116	0.041
uL2	HIS	232	A	G	1826	6.718	6.682	-0.036	6.679	-0.039	6.57	-0.148	6.728	0.01	6.802	0.084
uL2	HIS	232	A	U	1827	10.767	10.664	-0.103	10.544	-0.223	10.518	-0.249	10.649	-0.118	10.751	-0.016
uL2	HIS	232	A	G	1828	16.526	16.313	-0.213	16.224	-0.302	16.323	-0.203	16.382	-0.144	16.47	-0.056
uL2	HIS	232	A	G	1842	17.548	17.514	-0.034	17.343	-0.205	17.13	-0.418	17.49	-0.058	17.459	-0.089
uL2	HIS	232	A	C	1843	16.86	16.747	-0.113	16.861	0.001	16.746	-0.114	16.709	-0.151	16.717	-0.143
uL2	HIS	232	A	C	1844	19.633	19.764	0.131	19.677	0.044	19.683	0.05	19.753	0.12	19.582	-0.051
uL2	HIS	232	A	A	1901	15.353	15.077	-0.276	15.592	0.239	15.992	0.639	15.178	-0.175	15.339	-0.014
uL2	HIS	232	A	C	1902	11.912	11.794	-0.118	11.575	-0.337	12.055	0.143	11.95	0.038	11.775	-0.137
uL2	HIS	232	A	G	1903	10.795	10.519	-0.276	10.434	-0.361	10.625	-0.17	10.714	-0.081	10.747	-0.048
uL2	HIS	232	A	G	1904	17.17	16.773	-0.397	16.788	-0.382	16.781	-0.389	16.982	-0.188	16.995	-0.175
uL2	HIS	232	A	A	1970	19.431	19.096	-0.335	19.234	-0.197	19.072	-0.359	19.442	0.011	19.358	-0.073
uL2	HIS	232	A	U	1971	14.051	13.857	-0.194	13.815	-0.236	13.868	-0.183	13.886	-0.165	13.972	-0.079
uL2	HIS	232	A	G	1972	14.7	14.707	0.007	14.551	-0.149	14.626	-0.074	14.733	0.033	14.912	0.212
uL2	HIS	232	A	C	2073	14.321	14.578	0.257	14.605	0.284	14.72	0.399	14.604	0.283	14.368	0.047
uL2	HIS	232	A	U	2074	9.616	9.851	0.235	9.952	0.336	9.889	0.273	9.803	0.187	9.647	0.031
uL2	HIS	232	A	U	2075	8.496	8.699	0.203	8.69	0.194	8.669	0.173	8.728	0.232	8.521	0.025
uL2	HIS	232	A	U	2076	12.936	13.108	0.172	13.076	0.14	13.172	0.236	13.156	0.22	13.017	0.081
uL2	HIS	232	A	A	2077	17.293	17.562	0.269	17.537	0.244	17.525	0.232	17.513	0.22	17.449	0.156
uL2	HIS	232	A	G	2237	17.832	18.083	0.251	17.901	0.069	18.011	0.179	18.045	0.213	17.811	-0.021
uL2	HIS	232	A	G	2238	14.28	14.464	0.184	14.148	-0.132	14.444	0.164	13.84	-0.44	14.338	0.058
uL2	HIS	232	A	G	2239	9.28	9.452	0.172	9.472	0.192	9.412	0.132	9.503	0.223	9.216	-0.064
uL2	HIS	232	A	U	2240	11.767	11.951	0.184	12.023	0.256	11.944	0.177	11.972	0.205	11.798	0.031
uL2	HIS	232	A	A	2241	17.051	17.281	0.23	17.331	0.28	17.407	0.356	17.253	0.202	17.109	0.058
uL2	HIS	232	A	U	2438	19.686	19.778	0.092	19.827	0.141	19.849	0.163	19.994	0.308	19.646	-0.04
uL2	HIS	232	A	C	2440	16.822	16.914	0.092	16.963	0.141	17.198	0.376	17.125	0.303	16.853	0.031
uL2	HIS	232	A	G	2588	17.175	17.196	0.021	17.279	0.104	17.465	0.29	17.436	0.261	17.266	0.091
uL2	HIS	232	A	A	2589	14.277	14.208	-0.069	14.301	0.024	14.41	0.133	14.343	0.066	14.245	-0.032
uL2	HIS	232	A	A	2590	13.468	13.391	-0.077	13.397	-0.071	13.512	0.044	13.4	-0.068	13.447	-0.021
uL2	HIS	232	A	C	2591	15.521	15.423	-0.098	15.382	-0.139	15.414	-0.107	15.556	0.035	15.386	-0.135
uL2	HIS	232	A	G	2592	18.801	18.628	-0.173	18.649	-0.152	18.809	0.008	18.847	0.046	18.745	-0.056
uL2	HIS	232	A	U	2596	16.818	16.929	0.111	16.709	-0.109	16.779	-0.039	16.587	-0.231	16.804	-0.014
uL2	HIS	232	A	G	2597	11.329	11.417	0.088	11.274	-0.055	11.292	-0.037	11.305	-0.024	11.273	-0.056
uL2	HIS	232	A	A	2598	8.33	8.161	-0.169	8.264	-0.066	8.508	0.178	8.473	0.143	8.257	-0.073
uL2	HIS	232	A	G	2599	10.932	10.974	0.042	10.962	0.03	11.148	0.216	11.101	0.169	10.875	-0.057
uL2	HIS	232	A	A	2600	17.312	17.367	0.055	17.365	0.053	17.558	0.246	17.444	0.132	17.246	-0.066
uL2	GLU	236	A	A	782	18.847	18.711	-0.136	18.941	0.094	18.912	0.065	19.089	0.242	18.839	-0.008
uL2	GLU	236	A	A	783	11.855	11.845	-0.01	11.889	0.034	11.87	0.015	11.744	-0.111	11.791	-0.064
uL2	GLU	236	A	G	784	10.289	10.453	0.164	10.556	0.267	10.514	0.225	10.456	0.167	10.298	0.009
uL2	GLU	236	A	G	785	14.98	15.049	0.069	15.163	0.183	15.183	0.203	15.021	0.041	14.954	-0.026
uL2	GLU	236	A	A	792	18.958	19.16	0.202	19.253	0.295	19.274	0.316	19.109	0.151	19.147	0.189
uL2	GLU	236	A	A	1772	18.494	18.22	-0.274	18.219	-0.275	18.211	-0.283	18.464	-0.03	18.518	0.024
uL2	GLU	236	A	A	1786	19.343	19.256	-0.087	19.115	-0.228	19.182	-0.161	19.227	-0.116	19.294	-0.049
uL2	GLU	236	A	A	1787	14.675	14.615	-0.06	14.413	-0.262	14.472	-0.203	14.605	-0.07	14.682	0.007
uL2	GLU	236	A	C	1788	12.744	12.678	-0.066	12.57	-0.174	12.651	-0.093	12.602	-0.142	12.721	-0.023
uL2	GLU	236	A	A	1789	16.757	16.557	-0.2	16.502	-0.255	16.574	-0.183	16.526	-0.231	16.646	-0.111
uL2	GLU	236	A	G	1826	16.039	16.016	-0.023	16.1	0.061	15.895	-0.144	15.96	-0.079	16.163	0.124
uL2	GLU	236	A	U	1827	14.58	14.472	-0.108	14.338	-0.242	14.281	-0.299	14.353	-0.227	14.518	-0.062
uL2	GLU	236	A	G	1828	17.346	17.107	-0.239	17.042	-0.304	16.988	-0.358	17.016	-0.33	17.275	-0.071
uL2	GLU	236	A	C	1902	18.147	18.181	0.034	18.138	-0.009	18.168	0.021	18.144	-0.003	18.091	-0.056
uL2	GLU	236	A	G	1903	13.979	13.923	-0.056	13.796	-0.183	13.796	-0.183	13.927	-0.052	14.104	0.125
uL2	GLU	236	A	G	1904	16.508	16.158	-0.35	16.062	-0.446	16.13	-0.378	16.342	-0.166	16.349	-0.159
uL2	GLU	236	A	5MU	1939	16.785	16.492	-0.293	16.466	-0.319	16.514	-0.271	16.526	-0.259	16.606	-0.179
uL2	GLU	236	A	U	1940	15.93	15.86	-0.07	15.723	-0.207	15.855	-0.075	15.951	0.021	15.935	0.005
uL2	GLU	236	A	G	1968	16.455	16.481	0.026	16.354	-0.101	16.346	-0.109	16.415	-0.04	16.523	0.068
uL2	GLU	236	A	A	1969	19.248	19.286	0.038	19.208	-0.04	19.272	0.024	19.291	0.043	19.319	0.071
uL2	GLU	236	A	U	1971	17.87	17.698	-0.172	17.623	-0.247	17.586	-0.284	17.714	-0.156	17.745	-0.125
uL2	GLU	236	A	G	1972	13.566	13.587	0.021	13.463	-0.103	13.55	-0.016	13.584	0.018	13.683	0.117
uL2	GLU	236	A	G	1973	17.875	17.783	-0.092	17.629	-0.246	17.594	-0.281	17.84	-0.035	17.793	-0.082
uL2	GLU	236	A	C	2073	17.976	18.13	0.154	18.182	0.206	18.203	0.227	18.171	0.195	18.002	0.026
uL2	GLU	236	A	U	2074	14.738	14.776	0.038	14.887	0.149	14.854	0.116	14.891	0.153	14.711	-0.027
uL2	GLU	236	A	U	2075	14.7	14.822	0.122	14.72	0.02	14.761	0.061	14.902	0.202	14.61	-0.09
uL2	GLU	236	A	U	2076	19.094	19.202	0.108	19.106	0.012	19.23	0.136	19.219	0.125	19.085	-0.009
uL2	GLU	236	A	G	2239	19.344	19.34	-0.004	19.363	0.019	19.24	-0.104	19.366	0.022	19.229	-0.115
uL2	GLU	236	A	G	2437	15.387	15.402	0.015	15.481	0.094	15.568	0.181	15.406	0.019	15.292	-0.095
uL2	GLU	236	A	U	2438	12.041	12.148	0.107	12.253	0.212	12.232	0.191	12.259	0.218	11.951	-0.09
uL2	GLU	236	A	A	2439	13.207	13.323	0.116	13.443	0.236	13.617	0.41	13.52	0.313	13.307	0.1
uL2	GLU	236	A	C	2440	9.084	9.261	0.177	9.452	0.368	9.608	0.524	9.327	0.243	9.186	0.102
uL2	GLU	236	A	U	2441	14.813	15.002	0.189	15.08	0.267	15.272	0.459	15.207	0.394	14.817	0.004
uL2	GLU	236	A	U	2585	17.156	16.614	-0.542	16.752	-0.404	16.946	-0.21	16.687	-0.469	16.884	-0.272
uL2	GLU	236	A	U	2586	15.194	15.292	0.098	15.433	0.239	15.97	0.776	15.815	0.621	15.686	0.492
uL2	GLU	236	A	A	2587	11.161	11.302	0.141	11.33	0.169	11.462	0.301	11.173	0.012	11.243	0.082
uL2	GLU	236	A	G	2588	9.117	9.239	0.122	9.338	0.221	9.47	0.353	9.504	0.387	9.267	0.15
uL2	GLU	236	A	A	2589	7.817	7.929	0.112	7.841	0.024	7.993	0.176	7.955	0.138	7.878	0.061
uL2	GLU	236	A	A	2590	7.03	6.897	-0.133	6.912	-0.118	6.946	-0.084	6.897	-0.133	7.099	0.069
uL2	GLU	236	A	C	2591	8.646	8.732	0.086	8.552	-0.094	8.361	-0.285	8.777	0.131	8.589	-0.057
uL2	GLU	236	A	G	2592	11.882	11.726	-0.156	11.695	-0.187	11.761	-0.121	11.822	-0.06	11.865	-0.017
uL2	GLU	236	A	U	2593	14.332	14.027	-0.305	13.908	-0.424	13.973	-0.359	14.053	-0.279	14.507	0.175
uL2	GLU	236	A	C	2594	14.876	14.699	-0.177	14.615	-0.261	14.676	-0.2	14.844	-0.032	14.919	0.043
uL2	GLU	236	A	G	2595	15.165	15.118	-0.047	15.024	-0.141	15.099	-0.066	15.482	0.317	15.181	0.016
uL2	GLU	236	A	U	2596	15.439	15.5	0.061	15.346	-0.093	15.348	-0.091	15.435	-0.004	15.443	0.004
uL2	GLU	236	A	G	2597	11.022	10.919	-0.103	10.904	-0.118	10.765	-0.257	10.722	-0.3	10.876	-0.146
uL2	GLU	236	A	A	2598	7.043	7.027	-0.016	6.993	-0.05	6.951	-0.092	6.735	-0.308	6.974	-0.069
uL2	GLU	236	A	G	2599	6.41	6.699	0.289	6.665	0.255	6.669	0.259	6.538	0.128	6.454	0.044
uL2	GLU	236	A	A	2600	7.112	7.273	0.161	7.396	0.284	7.414	0.302	7.226	0.114	7.08	-0.032
uL2	GLU	236	A	C	2601	10.664	10.907	0.243	10.932	0.268	10.914	0.25	10.832	0.168	10.722	0.058
uL2	GLU	236	A	A	2602	13.819	15.742	1.923	15.836	2.017	15.881	2.062	14.367	0.548	14.244	0.425
uL2	HIS	243	A	A	1789	19.249	19.129	-0.12	19.132	-0.117	19.216	-0.033	19.184	-0.065	19.266	0.017
uL2	HIS	243	A	C	1795	18.674	18.526	-0.148	18.485	-0.189	18.54	-0.134	18.635	-0.039	18.688	0.014
uL2	HIS	243	A	U	1796	15.579	15.279	-0.3	15.356	-0.223	15.424	-0.155	15.555	-0.024	15.457	-0.122
uL2	HIS	243	A	G	1797	15.515	15.443	-0.072	15.546	0.031	15.335	-0.18	15.472	-0.043	15.37	-0.145
uL2	HIS	243	A	U	1798	18.395	18.232	-0.163	18.175	-0.22	18.334	-0.061	18.425	0.03	18.354	-0.041
uL2	HIS	243	A	C	1804	18.409	18.266	-0.143	18.271	-0.138	18.253	-0.156	18.327	-0.082	18.372	-0.037
uL2	HIS	243	A	A	1805	17.214	17.283	0.069	17.179	-0.035	17.168	-0.046	17.18	-0.034	17.21	-0.004
uL2	HIS	243	A	G	1824	17.517	17.636	0.119	17.612	0.095	17.495	-0.022	17.465	-0.052	17.497	-0.02
uL2	HIS	243	A	U	1825	12.58	12.633	0.053	12.597	0.017	12.628	0.048	12.639	0.059	12.608	0.028
uL2	HIS	243	A	G	1826	10.402	10.513	0.111	10.414	0.012	10.379	-0.023	10.485	0.083	10.496	0.094
uL2	HIS	243	A	U	1827	13.453	13.432	-0.021	13.297	-0.156	13.385	-0.068	13.475	0.022	13.47	0.017
uL2	HIS	243	A	G	1828	18.979	18.819	-0.16	18.741	-0.238	18.917	-0.062	18.951	-0.028	18.939	-0.04
uL2	HIS	243	A	G	1840	17.04	16.493	-0.547	16.388	-0.652	16.644	-0.396	16.662	-0.378	16.604	-0.436
uL2	HIS	243	A	U	1841	14.104	13.906	-0.198	13.909	-0.195	13.628	-0.476	13.843	-0.261	13.974	-0.13
uL2	HIS	243	A	G	1842	10.049	10.074	0.025	9.935	-0.114	9.862	-0.187	9.977	-0.072	10.009	-0.04
uL2	HIS	243	A	C	1843	9.376	9.405	0.029	9.471	0.095	9.304	-0.072	9.278	-0.098	9.228	-0.148
uL2	HIS	243	A	C	1844	12.705	12.904	0.199	12.851	0.146	12.78	0.075	12.879	0.174	12.678	-0.027
uL2	HIS	243	A	G	1845	17.935	18.117	0.182	18.029	0.094	18.059	0.124	18.062	0.127	17.875	-0.06
uL2	HIS	243	A	C	1892	17.528	17.574	0.046	17.549	0.021	17.658	0.13	18.095	0.567	17.58	0.052
uL2	HIS	243	A	C	1893	18.686	18.646	-0.04	18.456	-0.23	18.84	0.154	19.441	0.755	18.719	0.033
uL2	HIS	243	A	U	1898	19.294	19.012	-0.282	19.058	-0.236	18.973	-0.321	18.965	-0.329	19.24	-0.054
uL2	HIS	243	A	A	1899	15.761	15.551	-0.21	15.46	-0.301	15.478	-0.283	15.488	-0.273	15.672	-0.089
uL2	HIS	243	A	A	1900	15.08	14.949	-0.131	14.829	-0.251	14.559	-0.521	14.891	-0.189	15.062	-0.018
uL2	HIS	243	A	A	1901	11.042	10.695	-0.347	11.103	0.061	11.346	0.304	10.75	-0.292	10.918	-0.124
uL2	HIS	243	A	C	1902	7.466	7.349	-0.117	7.147	-0.319	7.524	0.058	7.436	-0.03	7.342	-0.124
uL2	HIS	243	A	G	1903	7.868	7.656	-0.212	7.589	-0.279	7.762	-0.106	7.839	-0.029	7.753	-0.115
uL2	HIS	243	A	G	1904	13.593	13.25	-0.343	13.327	-0.266	13.235	-0.358	13.413	-0.18	13.447	-0.146
uL2	HIS	243	A	C	1905	18.913	18.498	-0.415	18.433	-0.48	18.81	-0.103	18.939	0.026	18.899	-0.014
uL2	HIS	243	A	A	1969	18.42	18.361	-0.059	18.364	-0.056	18.417	-0.003	18.415	-0.005	18.426	0.006
uL2	HIS	243	A	A	1970	16.806	16.545	-0.261	16.693	-0.113	16.553	-0.253	16.824	0.018	16.824	0.018
uL2	HIS	243	A	U	1971	12.699	12.464	-0.235	12.498	-0.201	12.618	-0.081	12.533	-0.166	12.638	-0.061
uL2	HIS	243	A	G	1972	16.69	16.677	-0.013	16.615	-0.075	16.652	-0.038	16.779	0.089	16.961	0.271
uL2	HIS	243	A	U	2074	14.773	15.051	0.278	15.16	0.387	15.121	0.348	14.957	0.184	14.859	0.086
uL2	HIS	243	A	U	2075	10.391	10.638	0.247	10.695	0.304	10.691	0.3	10.61	0.219	10.408	0.017
uL2	HIS	243	A	U	2076	10.107	10.539	0.432	10.475	0.368	10.695	0.588	10.536	0.429	10.157	0.05
uL2	HIS	243	A	A	2077	15.331	15.761	0.43	15.818	0.487	15.795	0.464	15.672	0.341	15.572	0.241
uL2	HIS	243	A	U	2236	18.44	18.684	0.244	18.62	0.18	18.742	0.302	18.669	0.229	18.475	0.035
uL2	HIS	243	A	G	2237	13.193	13.543	0.35	13.426	0.233	13.489	0.296	13.463	0.27	13.202	0.009
uL2	HIS	243	A	G	2238	12.115	12.442	0.327	11.91	-0.205	12.545	0.43	11.375	-0.74	12.229	0.114
uL2	HIS	243	A	G	2239	10.796	11.054	0.258	11.024	0.228	11.12	0.324	10.915	0.119	10.793	-0.003
uL2	HIS	243	A	U	2240	15.697	15.912	0.215	16.017	0.32	15.854	0.157	15.909	0.212	15.794	0.097
uL2	HIS	243	A	A	2590	19.604	19.556	-0.048	19.596	-0.008	19.693	0.089	19.574	-0.03	19.592	-0.012
uL2	HIS	243	A	C	2591	19.188	19.049	-0.139	19.059	-0.129	19.175	-0.013	19.184	-0.004	19.046	-0.142
uL2	HIS	243	A	G	2595	18.365	18.267	-0.098	18.503	0.138	18.553	0.188	19.057	0.692	18.398	0.033
uL2	HIS	243	A	U	2596	14.363	14.505	0.142	14.334	-0.029	14.454	0.091	14.117	-0.246	14.337	-0.026
uL2	HIS	243	A	G	2597	10.678	10.9	0.222	10.787	0.109	10.916	0.238	10.956	0.278	10.755	0.077
uL2	HIS	243	A	A	2598	12.341	12.426	0.085	12.495	0.154	12.672	0.331	12.68	0.339	12.386	0.045
uL2	HIS	243	A	G	2599	17.318	17.468	0.15	17.416	0.098	17.611	0.293	17.584	0.266	17.273	-0.045
uL2	ASP	264	1	A	681	17.475	16.819	-0.656	17.552	0.077	17.043	-0.432	15.442	-2.033	17.629	0.154
uL2	ASP	264	1	G	682	17.665	16.428	-1.237	17.195	-0.47	16.778	-0.887	15.18	-2.485	17.835	0.17
uL2	ASP	264	A	G	1797	17.02	17.072	0.052	17.12	0.1	17.135	0.115	17.12	0.1	17.094	0.074
uL2	ASP	264	A	U	1798	12.304	12.363	0.059	12.399	0.095	12.37	0.066	12.27	-0.034	12.3	-0.004
uL2	ASP	264	A	G	1799	9.344	9.434	0.09	9.388	0.044	9.328	-0.016	9.331	-0.013	9.39	0.046
uL2	ASP	264	A	C	1800	7.403	7.267	-0.136	7.292	-0.111	7.344	-0.059	7.2	-0.203	7.351	-0.052
uL2	ASP	264	A	A	1801	13.384	13.315	-0.069	13.279	-0.105	13.25	-0.134	13.323	-0.061	13.333	-0.051
uL2	ASP	264	A	A	1802	14.829	14.858	0.029	14.804	-0.025	14.82	-0.009	14.84	0.011	14.825	-0.004
uL2	ASP	264	A	A	1803	12.905	12.786	-0.119	12.689	-0.216	12.866	-0.039	12.88	-0.025	12.838	-0.067
uL2	ASP	264	A	C	1804	15.74	15.848	0.108	15.788	0.048	15.885	0.145	15.824	0.084	15.742	0.002
uL2	ASP	264	A	A	1819	18.665	18.71	0.045	18.715	0.05	18.609	-0.056	18.548	-0.117	18.835	0.17
uL2	ASP	264	A	C	1844	18.109	17.855	-0.254	17.824	-0.285	18.006	-0.103	17.863	-0.246	18.098	-0.011
uL2	ASP	264	A	G	1845	14.611	14.425	-0.186	14.561	-0.05	14.712	0.101	14.533	-0.078	14.612	0.001
uL2	ASP	264	A	G	1846	14.637	15.872	1.235	15.924	1.287	15.868	1.231	15.748	1.111	14.629	-0.008
uL2	ASP	264	A	A	1847	17.452	18.953	1.501	19.181	1.729	19.165	1.713	19.019	1.567	17.558	0.106
uL2	ASP	264	A	C	2084	19.358	19.326	-0.032	19.315	-0.043	19.338	-0.02	19.237	-0.121	19.38	0.022
uL2	ASP	264	A	U	2085	14.734	15.103	0.369	15.068	0.334	15.12	0.386	15.02	0.286	14.805	0.071
uL2	ASP	264	A	U	2086	13.948	14.535	0.587	14.668	0.72	14.8	0.852	14.551	0.603	14.139	0.191
uL2	ASP	264	A	G	2087	15.758	16.6	0.842	16.726	0.968	16.843	1.085	16.443	0.685	15.899	0.141
uL2	ASP	264	A	G	2193	16.498	13.919	-2.579	13.759	-2.739	14.167	-2.331	14.45	-2.048	15.205	-1.293
uL2	ASP	264	A	U	2194	15.426	13.503	-1.923	13.268	-2.158	13.943	-1.483	14.217	-1.209	14.64	-0.786
uL2	ASP	264	A	U	2195	16.787	15.59	-1.197	15.752	-1.035	16.143	-0.644	16.241	-0.546	16.471	-0.316
uL2	ASP	264	A	C	2196	19.607	18.978	-0.629	19.004	-0.603	19.598	-0.009	19.167	-0.44	19.497	-0.11
uL2	ASP	264	A	U	2202	18.178	17.964	-0.214	17.849	-0.329	17.792	-0.386	17.99	-0.188	17.995	-0.183
uL2	ASP	264	A	U	2203	19.19	19.037	-0.153	18.913	-0.277	18.872	-0.318	19.091	-0.099	19.121	-0.069
uL2	ASP	264	A	G	2204	16.594	16.36	-0.234	16.523	-0.071	16.3	-0.294	16.229	-0.365	16.696	0.102
uL2	ASP	264	A	C	2222	19.331	19.136	-0.195	18.847	-0.484	18.977	-0.354	19.24	-0.091	19.381	0.05
uL2	ASP	264	A	G	2223	14.051	13.705	-0.346	13.639	-0.412	13.553	-0.498	13.962	-0.089	14.125	0.074
uL2	ASP	264	A	G	2224	11.03	10.868	-0.162	10.686	-0.344	10.791	-0.239	10.934	-0.096	11.315	0.285
uL2	ASP	264	A	A	2225	13.961	13.673	-0.288	13.549	-0.412	13.782	-0.179	13.788	-0.173	13.883	-0.078
uL2	ASP	264	A	C	2226	15.965	15.747	-0.218	15.663	-0.302	15.729	-0.236	15.751	-0.214	15.937	-0.028
uL2	ASP	264	A	A	2227	11.628	11.534	-0.094	11.379	-0.249	11.572	-0.056	11.562	-0.066	11.52	-0.108
uL2	ASP	264	A	G	2228	11.34	11.313	-0.027	11.244	-0.096	11.323	-0.017	11.357	0.017	11.305	-0.035
uL2	ASP	264	A	U	2229	16.658	16.539	-0.119	16.512	-0.146	16.633	-0.025	16.577	-0.081	16.754	0.096
uL3	GLU	17	A	U	2684	19.455	19.57	0.115	19.47	0.015	19.531	0.076	19.524	0.069	19.516	0.061
uL3	GLU	17	A	G	2729	16.53	16.898	0.368	16.563	0.033	16.594	0.064	16.511	-0.019	16.712	0.182
uL3	GLU	17	A	C	2730	19.675	19.559	-0.116	19.674	-0.001	19.839	0.164	19.709	0.034	19.723	0.048
uL3	ASP	18	A	U	2672	17.151	17.142	-0.009	17.232	0.081	17.066	-0.085	17.016	-0.135	16.964	-0.187
uL3	ASP	18	A	G	2673	18.827	18.91	0.083	18.778	-0.049	18.884	0.057	18.8	-0.027	18.824	-0.003
uL3	ASP	18	A	U	2684	19.178	19.258	0.08	19.156	-0.022	19.235	0.057	19.214	0.036	19.23	0.052
uL3	ASP	18	A	U	2728	18.635	18.546	-0.089	18.569	-0.066	18.572	-0.063	18.684	0.049	18.561	-0.074
uL3	ASP	18	A	G	2729	15.21	15.51	0.3	15.25	0.04	15.288	0.078	15.192	-0.018	15.395	0.185
uL3	ASP	18	A	C	2730	18.441	18.353	-0.088	18.44	-0.001	18.571	0.13	18.43	-0.011	18.493	0.052
uL3	GLU	28	A	U	2680	18.051	17.992	-0.059	17.949	-0.102	18.035	-0.016	18.209	0.158	17.957	-0.094
uL3	GLU	28	A	C	2681	16.041	16.024	-0.017	16.23	0.189	16.252	0.211	16.234	0.193	15.775	-0.266
uL3	GLU	28	A	A	2682	16.773	16.812	0.039	16.899	0.126	16.953	0.18	16.818	0.045	16.695	-0.078
uL3	GLU	28	A	G	2722	19.696	19.652	-0.044	19.7	0.004	19.679	-0.017	19.661	-0.035	19.761	0.065
uL3	GLU	28	A	A	2829	19.249	19.174	-0.075	19.196	-0.053	19.148	-0.101	19.187	-0.062	19.101	-0.148
uL3	GLU	28	A	C	2830	19.213	19.067	-0.146	19.16	-0.053	19.211	-0.002	19.211	-0.002	19.226	0.013
uL3	GLU	28	A	U	2836	18.653	18.642	-0.011	18.619	-0.034	18.771	0.118	18.69	0.037	18.759	0.106
uL3	GLU	28	A	C	2875	16.965	16.974	0.009	17.022	0.057	16.959	-0.006	16.939	-0.026	17.055	0.09
uL3	GLU	28	A	G	2876	14.428	14.354	-0.074	14.185	-0.243	14.398	-0.03	14.325	-0.103	14.352	-0.076
uL3	GLU	28	A	G	2877	16.214	16.141	-0.073	16.079	-0.135	16.336	0.122	16.23	0.016	16.189	-0.025
uL3	GLU	30	A	A	2635	19.572	19.12	-0.452	19.446	-0.126	19.606	0.034	19.59	0.018	19.294	-0.278
uL3	GLU	30	A	C	2636	18.595	18.707	0.112	18.615	0.02	18.458	-0.137	18.617	0.022	18.536	-0.059
uL3	GLU	30	A	A	2829	19.157	19.105	-0.052	19.116	-0.041	19.064	-0.093	19.115	-0.042	19.055	-0.102
uL3	GLU	30	A	C	2830	18.683	18.553	-0.13	18.634	-0.049	18.658	-0.025	18.63	-0.053	18.652	-0.031
uL3	GLU	30	A	U	2836	19.85	19.821	-0.029	19.744	-0.106	19.919	0.069	19.854	0.004	19.923	0.073
uL3	GLU	30	A	G	2876	18.109	18.006	-0.103	17.856	-0.253	18.028	-0.081	17.963	-0.146	18.035	-0.074
uL3	GLU	30	A	G	2877	18.123	18.028	-0.095	17.932	-0.191	18.169	0.046	18.063	-0.06	18.06	-0.063
uL3	ASP	39	A	A	5	18.604	18.675	0.071	18.949	0.345	18.795	0.191	18.681	0.077	18.661	0.057
uL3	ASP	39	A	A	2635	19.312	19.351	0.039	19.276	-0.036	19.181	-0.131	19.359	0.047	19.205	-0.107
uL3	ASP	39	A	C	2636	14.998	15.088	0.09	15.059	0.061	14.894	-0.104	15.128	0.13	14.854	-0.144
uL3	ASP	39	A	U	2637	12.395	12.348	-0.047	12.345	-0.05	12.471	0.076	12.657	0.262	12.472	0.077
uL3	ASP	39	A	G	2638	12.865	12.72	-0.145	12.85	-0.015	12.834	-0.031	13.031	0.166	12.952	0.087
uL3	ASP	39	A	A	2639	19.096	18.99	-0.106	18.942	-0.154	18.712	-0.384	18.746	-0.35	18.911	-0.185
uL3	ASP	39	A	U	2783	16.658	16.648	-0.01	16.729	0.071	16.707	0.049	16.692	0.034	16.697	0.039
uL3	ASP	39	A	U	2784	12.189	12.137	-0.052	12.256	0.067	12.101	-0.088	12.301	0.112	12.183	-0.006
uL3	ASP	39	A	C	2785	11.077	10.738	-0.339	11.083	0.006	11.119	0.042	11.216	0.139	11.103	0.026
uL3	ASP	39	A	U	2786	14.768	14.801	0.033	14.885	0.117	14.769	0.001	14.814	0.046	14.818	0.05
uL3	ASP	43	A	U	4	18.313	18.356	0.043	18.485	0.172	18.399	0.086	18.353	0.04	18.3	-0.013
uL3	ASP	43	A	A	5	14.371	14.509	0.138	14.689	0.318	14.538	0.167	14.488	0.117	14.445	0.074
uL3	ASP	43	A	A	6	15.009	15.048	0.039	15.116	0.107	15.335	0.326	15.108	0.099	15.074	0.065
uL3	ASP	43	A	A	2635	16.815	16.973	0.158	16.812	-0.003	16.674	-0.141	16.856	0.041	16.782	-0.033
uL3	ASP	43	A	C	2636	13.32	13.344	0.024	13.365	0.045	13.271	-0.049	13.418	0.098	13.202	-0.118
uL3	ASP	43	A	U	2637	10.39	10.37	-0.02	10.378	-0.012	10.414	0.024	10.691	0.301	10.473	0.083
uL3	ASP	43	A	G	2638	10.848	10.679	-0.169	10.823	-0.025	10.872	0.024	11.097	0.249	10.921	0.073
uL3	ASP	43	A	A	2639	16.38	16.232	-0.148	16.198	-0.182	15.897	-0.483	15.951	-0.429	16.193	-0.187
uL3	ASP	43	A	A	2776	17.891	18.11	0.219	17.773	-0.118	17.783	-0.108	17.83	-0.061	17.761	-0.13
uL3	ASP	43	A	G	2782	15.778	15.806	0.028	15.747	-0.031	15.759	-0.019	15.787	0.009	15.735	-0.043
uL3	ASP	43	A	U	2783	11.177	11.165	-0.012	11.242	0.065	11.219	0.042	11.204	0.027	11.214	0.037
uL3	ASP	43	A	U	2784	7.132	7.077	-0.055	7.192	0.06	7.057	-0.075	7.222	0.09	7.132	0
uL3	ASP	43	A	C	2785	7.916	7.688	-0.228	7.932	0.016	7.977	0.061	8.026	0.11	7.946	0.03
uL3	ASP	43	A	U	2786	12.887	12.912	0.025	13.014	0.127	12.927	0.04	12.913	0.026	12.939	0.052
uL3	ASP	43	A	C	2787	18.638	18.627	-0.011	18.724	0.086	18.559	-0.079	18.578	-0.06	18.668	0.03
uL3	GLU	64	A	A	2632	16.291	16.294	0.003	16.431	0.14	16.356	0.065	16.501	0.21	16.277	-0.014
uL3	GLU	64	A	G	2633	11.712	11.818	0.106	11.627	-0.085	11.67	-0.042	11.52	-0.192	11.642	-0.07
uL3	GLU	64	A	A	2634	8.95	8.901	-0.049	9.018	0.068	8.903	-0.047	9.173	0.223	8.966	0.016
uL3	GLU	64	A	A	2635	10.359	9.84	-0.519	10.213	-0.146	10.35	-0.009	10.238	-0.121	10.166	-0.193
uL3	GLU	64	A	C	2636	14.187	14.095	-0.092	14.181	-0.006	14.132	-0.055	14.132	-0.055	14.104	-0.083
uL3	GLU	64	A	U	2637	19.69	19.697	0.007	19.702	0.012	19.57	-0.12	19.814	0.124	19.791	0.101
uL3	GLU	64	A	U	2784	18.234	18.093	-0.141	18.103	-0.131	18.459	0.225	18.23	-0.004	18.235	0.001
uL3	GLU	64	A	C	2785	14.58	14.765	0.185	14.593	0.013	14.696	0.116	14.611	0.031	14.557	-0.023
uL3	GLU	64	A	U	2786	10.971	10.96	-0.011	10.917	-0.054	10.934	-0.037	11.023	0.052	11	0.029
uL3	GLU	64	A	C	2787	9.035	8.962	-0.073	8.877	-0.158	8.98	-0.055	9.065	0.03	9.038	0.003
uL3	GLU	64	A	C	2788	10.985	11.066	0.081	10.894	-0.091	11.083	0.098	11.189	0.204	11.058	0.073
uL3	GLU	64	A	C	2789	15.78	15.744	-0.036	15.793	0.013	15.948	0.168	15.876	0.096	15.806	0.026
uL3	GLU	64	A	A	2809	18.771	18.925	0.154	18.759	-0.012	19.089	0.318	18.987	0.216	18.834	0.063
uL3	GLU	64	A	A	2810	13.915	13.984	0.069	13.963	0.048	14.102	0.187	13.97	0.055	13.919	0.004
uL3	GLU	64	A	G	2811	8.929	8.964	0.035	8.917	-0.012	9.091	0.162	9.034	0.105	8.939	0.01
uL3	GLU	64	A	G	2812	10.455	10.486	0.031	10.371	-0.084	10.462	0.007	10.449	-0.006	10.364	-0.091
uL3	GLU	64	A	A	2813	15.984	15.855	-0.129	15.919	-0.065	16.003	0.019	15.983	-0.001	16.018	0.034
uL3	GLU	64	A	C	2827	18.901	18.977	0.076	19.009	0.108	18.887	-0.014	19.007	0.106	18.904	0.003
uL3	GLU	64	A	G	2828	15.292	15.338	0.046	15.315	0.023	15.3	0.008	15.277	-0.015	15.406	0.114
uL3	GLU	64	A	A	2829	13.751	13.809	0.058	13.784	0.033	13.747	-0.004	13.782	0.031	13.853	0.102
uL3	GLU	64	A	C	2830	14.642	14.605	-0.037	14.55	-0.092	14.514	-0.128	14.388	-0.254	14.487	-0.155
uL3	GLU	64	A	G	2831	17.335	17.252	-0.083	17.253	-0.082	17.089	-0.246	17.024	-0.311	17.351	0.016
uL3	HIS	67	A	A	2632	18.991	18.985	-0.006	19.163	0.172	19.028	0.037	19.26	0.269	18.972	-0.019
uL3	HIS	67	A	G	2633	15.365	15.439	0.074	15.27	-0.095	15.311	-0.054	15.174	-0.191	15.299	-0.066
uL3	HIS	67	A	A	2634	13.012	12.806	-0.206	13.05	0.038	12.902	-0.11	13.074	0.062	13.037	0.025
uL3	HIS	67	A	A	2635	12.48	12.023	-0.457	12.334	-0.146	12.422	-0.058	12.394	-0.086	12.257	-0.223
uL3	HIS	67	A	C	2636	14.277	14.23	-0.047	14.294	0.017	14.177	-0.1	14.273	-0.004	14.143	-0.134
uL3	HIS	67	A	U	2637	18.734	18.728	-0.006	18.731	-0.003	18.645	-0.089	18.914	0.18	18.846	0.112
uL3	HIS	67	A	U	2783	19.68	19.602	-0.078	19.608	-0.072	19.571	-0.109	19.755	0.075	19.572	-0.108
uL3	HIS	67	A	U	2784	15.82	15.684	-0.136	15.717	-0.103	16.004	0.184	15.853	0.033	15.815	-0.005
uL3	HIS	67	A	C	2785	11.125	11.223	0.098	11.131	0.006	11.222	0.097	11.176	0.051	11.102	-0.023
uL3	HIS	67	A	U	2786	6.992	6.991	-0.001	6.943	-0.049	6.92	-0.072	7.066	0.074	7.024	0.032
uL3	HIS	67	A	C	2787	6.959	6.856	-0.103	6.837	-0.122	6.859	-0.1	6.946	-0.013	6.958	-0.001
uL3	HIS	67	A	C	2788	11.318	11.364	0.046	11.263	-0.055	11.278	-0.04	11.417	0.099	11.34	0.022
uL3	HIS	67	A	C	2789	16.735	16.709	-0.026	16.736	0.001	16.879	0.144	16.783	0.048	16.747	0.012
uL3	HIS	67	A	A	2810	17.198	17.272	0.074	17.209	0.011	17.371	0.173	17.229	0.031	17.214	0.016
uL3	HIS	67	A	G	2811	12.956	12.987	0.031	12.91	-0.046	13.051	0.095	13.053	0.097	12.963	0.007
uL3	HIS	67	A	G	2812	15.302	15.337	0.035	15.218	-0.084	15.296	-0.006	15.306	0.004	15.225	-0.077
uL3	HIS	67	A	G	2828	19.595	19.618	0.023	19.611	0.016	19.6	0.005	19.575	-0.02	19.698	0.103
uL3	HIS	67	A	A	2829	18.156	18.201	0.045	18.181	0.025	18.132	-0.024	18.169	0.013	18.227	0.071
uL3	HIS	67	A	C	2830	19.019	18.967	-0.052	18.931	-0.088	18.897	-0.122	18.774	-0.245	18.867	-0.152
uL3	GLU	74	A	A	2634	18.357	18.339	-0.018	18.472	0.115	18.378	0.021	18.62	0.263	18.384	0.027
uL3	GLU	74	A	A	2635	17.051	16.421	-0.63	16.873	-0.178	17.058	0.007	16.985	-0.066	16.742	-0.309
uL3	GLU	74	A	C	2636	18.425	18.449	0.024	18.445	0.02	18.285	-0.14	18.426	0.001	18.307	-0.118
uL3	GLU	74	A	U	2786	16.696	16.703	0.007	16.645	-0.051	16.598	-0.098	16.777	0.081	16.72	0.024
uL3	GLU	74	A	C	2787	15.69	15.565	-0.125	15.506	-0.184	15.61	-0.08	15.697	0.007	15.666	-0.024
uL3	GLU	74	A	C	2788	18.395	18.438	0.043	18.302	-0.093	18.354	-0.041	18.505	0.11	18.379	-0.016
uL3	GLU	74	A	G	2811	17.719	17.749	0.03	17.755	0.036	17.887	0.168	17.81	0.091	17.752	0.033
uL3	GLU	74	A	G	2812	19.761	19.769	0.008	19.669	-0.092	19.792	0.031	19.716	-0.045	19.635	-0.126
uL3	GLU	74	A	A	2829	17.655	17.667	0.012	17.653	-0.002	17.621	-0.034	17.682	0.027	17.695	0.04
uL3	GLU	74	A	C	2830	16.133	16.086	-0.047	16.11	-0.023	16.068	-0.065	15.989	-0.144	16.018	-0.115
uL3	GLU	74	A	G	2831	18.431	18.394	-0.037	18.377	-0.054	18.229	-0.202	18.172	-0.259	18.439	0.008
uL3	GLU	74	A	G	2834	17.804	17.685	-0.119	17.899	0.095	17.68	-0.124	17.524	-0.28	17.82	0.016
uL3	GLU	74	A	A	2835	17.92	17.776	-0.144	17.711	-0.209	17.536	-0.384	17.626	-0.294	17.789	-0.131
uL3	GLU	81	A	A	2634	16.446	16.036	-0.41	16.472	0.026	16.343	-0.103	16.199	-0.247	16.496	0.05
uL3	GLU	81	A	A	2635	10.049	10.028	-0.021	10.006	-0.043	9.971	-0.078	10.137	0.088	9.887	-0.162
uL3	GLU	81	A	C	2636	4.89	5.074	0.184	4.951	0.061	4.723	-0.167	5.017	0.127	4.769	-0.121
uL3	GLU	81	A	U	2637	7.804	7.767	-0.037	7.753	-0.051	7.791	-0.013	7.827	0.023	7.876	0.072
uL3	GLU	81	A	G	2638	12.697	12.862	0.165	12.831	0.134	12.448	-0.249	12.679	-0.018	12.904	0.207
uL3	GLU	81	A	A	2639	19.04	19.12	0.08	18.981	-0.059	19.154	0.114	19.149	0.109	18.977	-0.063
uL3	GLU	81	A	G	2770	19.424	19.271	-0.153	19.388	-0.036	19.146	-0.278	19.288	-0.136	19.165	-0.259
uL3	GLU	81	A	C	2771	16.795	16.764	-0.031	16.715	-0.08	16.608	-0.187	16.729	-0.066	16.7	-0.095
uL3	GLU	81	A	C	2772	14.871	14.843	-0.028	14.884	0.013	14.938	0.067	14.882	0.011	14.812	-0.059
uL3	GLU	81	A	C	2773	13.931	13.88	-0.051	13.901	-0.03	13.912	-0.019	13.765	-0.166	13.767	-0.164
uL3	GLU	81	A	C	2774	14.561	14.551	-0.01	14.399	-0.162	14.647	0.086	14.523	-0.038	14.443	-0.118
uL3	GLU	81	A	G	2775	16.502	16.392	-0.11	16.311	-0.191	16.314	-0.188	16.367	-0.135	16.307	-0.195
uL3	GLU	81	A	A	2776	16.872	17.072	0.2	16.889	0.017	16.833	-0.039	16.922	0.05	16.837	-0.035
uL3	GLU	81	A	U	2783	19.957	19.913	-0.044	19.919	-0.038	19.88	-0.077	19.915	-0.042	19.939	-0.018
uL3	GLU	81	A	U	2784	17.387	17.255	-0.132	17.334	-0.053	17.491	0.104	17.416	0.029	17.396	0.009
uL3	GLU	81	A	C	2785	15.89	15.789	-0.101	15.914	0.024	16.043	0.153	16.032	0.142	15.898	0.008
uL3	GLU	81	A	U	2786	17.166	17.187	0.021	17.238	0.072	17.143	-0.023	17.247	0.081	17.235	0.069
uL3	GLU	81	A	G	2828	18.916	18.849	-0.067	18.903	-0.013	18.915	-0.001	18.898	-0.018	18.928	0.012
uL3	GLU	81	A	A	2829	18.891	18.872	-0.019	18.88	-0.011	18.787	-0.104	18.805	-0.086	18.798	-0.093
uL3	GLU	86	A	C	2636	19.674	19.839	0.165	19.737	0.063	19.566	-0.108	19.822	0.148	19.575	-0.099
uL3	GLU	86	A	U	2637	16.079	16.015	-0.064	15.999	-0.08	16.233	0.154	16.169	0.09	16.091	0.012
uL3	GLU	86	A	G	2638	15.172	15.11	-0.062	15.165	-0.007	15.087	-0.085	15.128	-0.044	15.226	0.054
uL3	GLU	86	A	G	2770	18.137	17.947	-0.19	18.316	0.179	18.022	-0.115	18.105	-0.032	18.033	-0.104
uL3	GLU	86	A	C	2771	15.837	15.895	0.058	15.841	0.004	15.79	-0.047	15.801	-0.036	15.764	-0.073
uL3	GLU	86	A	C	2772	18.441	18.344	-0.097	18.424	-0.017	18.414	-0.027	18.294	-0.147	18.337	-0.104
uL3	GLU	88	A	C	2636	18.65	18.828	0.178	18.716	0.066	18.502	-0.148	18.794	0.144	18.526	-0.124
uL3	GLU	88	A	U	2637	17.061	16.994	-0.067	16.976	-0.085	17.185	0.124	17.152	0.091	17.099	0.038
uL3	GLU	88	A	G	2638	17.958	17.953	-0.005	17.993	0.035	17.809	-0.149	17.921	-0.037	18.069	0.111
uL3	GLU	88	A	C	2771	18.548	18.578	0.03	18.488	-0.06	18.444	-0.104	18.499	-0.049	18.431	-0.117
uL3	GLU	88	A	C	2772	19.678	19.614	-0.064	19.647	-0.031	19.682	0.004	19.599	-0.079	19.592	-0.086
uL3	GLU	89	A	C	2636	18.512	18.675	0.163	18.58	0.068	18.349	-0.163	18.652	0.14	18.364	-0.148
uL3	GLU	89	A	U	2637	17.713	17.648	-0.065	17.632	-0.081	17.813	0.1	17.851	0.138	17.773	0.06
uL3	GLU	89	A	G	2638	19.155	19.129	-0.026	19.189	0.034	19.015	-0.14	19.171	0.016	19.278	0.123
uL3	GLU	89	A	C	2785	19.395	19.064	-0.331	19.398	0.003	19.453	0.058	19.549	0.154	19.411	0.016
uL3	ASP	103	A	C	2730	18.709	18.585	-0.124	18.675	-0.034	18.882	0.173	18.897	0.188	18.696	-0.013
uL3	ASP	103	A	G	2731	18.91	18.882	-0.028	18.901	-0.009	18.965	0.055	18.907	-0.003	18.973	0.063
uL3	ASP	108	A	C	2636	17.423	17.573	0.15	17.435	0.012	17.391	-0.032	17.471	0.048	17.475	0.052
uL3	ASP	108	A	U	2637	17.902	17.874	-0.028	17.853	-0.049	17.956	0.054	17.678	-0.224	17.86	-0.042
uL3	ASP	108	A	C	2678	18.701	18.654	-0.047	18.68	-0.021	18.666	-0.035	18.632	-0.069	18.699	-0.002
uL3	ASP	108	A	A	2679	15.728	15.787	0.059	15.802	0.074	15.531	-0.197	15.753	0.025	15.759	0.031
uL3	ASP	108	A	U	2680	14.772	14.732	-0.04	14.65	-0.122	14.729	-0.043	14.959	0.187	14.709	-0.063
uL3	ASP	108	A	C	2681	17.354	17.406	0.052	17.592	0.238	17.57	0.216	17.559	0.205	17.175	-0.179
uL3	ASP	108	A	G	2729	16.946	16.856	-0.09	16.954	0.008	16.94	-0.006	16.939	-0.007	17.004	0.058
uL3	ASP	108	A	C	2730	11.887	11.815	-0.072	11.87	-0.017	11.973	0.086	12.09	0.203	11.837	-0.05
uL3	ASP	108	A	G	2731	10.01	9.944	-0.066	9.922	-0.088	9.969	-0.041	10.122	0.112	10	-0.01
uL3	ASP	108	A	G	2732	12.37	12.393	0.023	12.318	-0.052	12.414	0.044	12.562	0.192	12.37	0
uL3	ASP	108	A	A	2733	17.545	17.573	0.028	17.532	-0.013	17.582	0.037	17.58	0.035	17.432	-0.113
uL3	ASP	108	A	G	2770	17.866	17.87	0.004	17.603	-0.263	17.851	-0.015	17.879	0.013	17.659	-0.207
uL3	ASP	108	A	C	2771	12.953	12.871	-0.082	12.725	-0.228	12.771	-0.182	12.911	-0.042	12.781	-0.172
uL3	ASP	108	A	C	2772	8.851	8.959	0.108	8.772	-0.079	8.925	0.074	9.061	0.21	8.913	0.062
uL3	ASP	108	A	C	2773	10.056	10.081	0.025	9.987	-0.069	10.051	-0.005	10.089	0.033	10.096	0.04
uL3	ASP	108	A	C	2774	15.282	15.265	-0.017	15.228	-0.054	15.204	-0.078	15.267	-0.015	15.177	-0.105
uL3	ASP	131	A	A	742	16.022	16.014	-0.008	15.902	-0.12	16.134	0.112	16.012	-0.01	16.04	0.018
uL3	ASP	131	A	A	743	12.016	12.088	0.072	12.093	0.077	12.118	0.102	12.056	0.04	12.104	0.088
uL3	ASP	131	A	U	744	12.215	12.373	0.158	12.252	0.037	12.353	0.138	12.312	0.097	12.367	0.152
uL3	ASP	131	A	1MG	745	16.762	16.804	0.042	16.775	0.013	16.895	0.133	16.948	0.186	16.823	0.061
uL3	ASP	131	A	A	1655	19.555	19.501	-0.054	19.524	-0.031	19.618	0.063	19.711	0.156	19.581	0.026
uL3	ASP	131	A	C	1656	14.52	14.492	-0.028	14.415	-0.105	14.521	0.001	14.642	0.122	14.412	-0.108
uL3	ASP	131	A	U	1657	10.907	10.898	-0.009	10.871	-0.036	10.947	0.04	11.048	0.141	10.902	-0.005
uL3	ASP	131	A	C	1658	11.158	11.138	-0.02	11.128	-0.03	11.241	0.083	11.329	0.171	11.13	-0.028
uL3	ASP	131	A	G	1659	14.169	14.264	0.095	14.234	0.065	14.26	0.091	14.297	0.128	14.297	0.128
uL3	ASP	131	A	G	1660	16.872	16.973	0.101	16.954	0.082	17.011	0.139	16.866	-0.006	16.924	0.052
uL3	ASP	131	A	G	1661	18.668	18.702	0.034	18.646	-0.022	18.893	0.225	18.767	0.099	18.85	0.182
uL3	ASP	131	A	A	1668	18.822	18.809	-0.013	18.758	-0.064	18.898	0.076	18.755	-0.067	18.769	-0.053
uL3	ASP	131	A	A	1669	16.43	16.378	-0.052	16.392	-0.038	16.498	0.068	16.406	-0.024	16.374	-0.056
uL3	ASP	131	A	C	1670	13.213	13.231	0.018	13.246	0.033	13.131	-0.082	13.239	0.026	13.259	0.046
uL3	ASP	131	A	U	1671	9.427	9.428	0.001	9.5	0.073	9.558	0.131	9.556	0.129	9.423	-0.004
uL3	ASP	131	A	A	1672	11.2	11.218	0.018	11.339	0.139	11.321	0.121	11.295	0.095	11.209	0.009
uL3	ASP	131	A	G	1673	14.419	14.55	0.131	14.563	0.144	14.596	0.177	14.468	0.049	14.538	0.119
uL3	ASP	131	A	G	1674	15.563	15.676	0.113	15.573	0.01	15.577	0.014	15.59	0.027	15.593	0.03
uL3	ASP	131	A	C	1675	15.187	15.23	0.043	15.203	0.016	15.349	0.162	15.272	0.085	15.109	-0.078
uL3	ASP	131	A	A	1676	14.695	14.753	0.058	14.543	-0.152	14.805	0.11	14.924	0.229	14.573	-0.122
uL3	ASP	131	A	A	1677	14.846	14.894	0.048	14.802	-0.044	14.923	0.077	15.039	0.193	14.877	0.031
uL3	ASP	131	A	A	1678	17.229	17.343	0.114	17.134	-0.095	17.413	0.184	17.386	0.157	17.17	-0.059
uL3	ASP	131	A	G	1992	15.102	14.967	-0.135	14.871	-0.231	14.901	-0.201	15.105	0.003	15.043	-0.059
uL3	ASP	131	A	U	1993	9.481	9.636	0.155	9.434	-0.047	9.076	-0.405	9.497	0.016	9.575	0.094
uL3	ASP	131	A	C	1994	5.138	4.974	-0.164	5.018	-0.12	5.15	0.012	5.093	-0.045	5.103	-0.035
uL3	ASP	131	A	U	1995	8.353	8.314	-0.039	8.374	0.021	8.306	-0.047	8.324	-0.029	8.206	-0.147
uL3	ASP	131	A	C	1996	13.638	13.606	-0.032	13.683	0.045	13.587	-0.051	13.506	-0.132	13.671	0.033
uL3	ASP	131	A	C	1997	9.216	9.147	-0.069	9.167	-0.049	9.117	-0.099	9.133	-0.083	9.259	0.043
uL3	ASP	131	A	A	1998	13.876	13.861	-0.015	13.872	-0.004	13.875	-0.001	13.957	0.081	13.942	0.066
uL3	ASP	131	A	C	1999	18.511	18.528	0.017	18.546	0.035	18.45	-0.061	18.412	-0.099	18.532	0.021
uL3	ASP	131	A	C	2050	18.429	18.432	0.003	18.466	0.037	18.383	-0.046	18.335	-0.094	18.46	0.031
uL3	ASP	131	A	A	2051	15.479	15.486	0.007	15.37	-0.109	15.387	-0.092	15.68	0.201	15.519	0.04
uL3	ASP	131	A	A	2052	18.171	18.079	-0.092	18.068	-0.103	18.167	-0.004	18.183	0.012	18.102	-0.069
uL3	ASP	131	A	G	2509	16.713	16.551	-0.162	16.463	-0.25	16.519	-0.194	16.597	-0.116	16.444	-0.269
uL3	ASP	131	A	C	2510	12.069	11.859	-0.21	11.849	-0.22	11.844	-0.225	12.029	-0.04	11.93	-0.139
uL3	ASP	131	A	U	2511	8.97	8.791	-0.179	8.573	-0.397	8.85	-0.12	9.043	0.073	8.732	-0.238
uL3	ASP	131	A	C	2512	11.591	11.581	-0.01	11.559	-0.032	11.615	0.024	11.776	0.185	11.557	-0.034
uL3	ASP	131	A	A	2513	16.993	16.87	-0.123	16.872	-0.121	16.855	-0.138	16.924	-0.069	16.864	-0.129
uL3	ASP	131	A	U	2548	16.979	16.807	-0.172	16.794	-0.185	16.781	-0.198	16.769	-0.21	16.921	-0.058
uL3	ASP	131	A	G	2549	14.649	14.649	0	14.648	-0.001	14.76	0.111	14.787	0.138	14.611	-0.038
uL3	ASP	131	A	G	2550	17.335	17.45	0.115	17.537	0.202	17.422	0.087	17.279	-0.056	17.442	0.107
uL3	ASP	131	A	U	2554	17.257	17.314	0.057	17.318	0.061	17.368	0.111	17.274	0.017	17.358	0.101
uL3	ASP	131	A	G	2576	18.049	18.077	0.028	18.05	0.001	18.16	0.111	18.001	-0.048	18.143	0.094
uL3	ASP	131	A	A	2577	18.347	18.35	0.003	18.235	-0.112	18.237	-0.11	18.344	-0.003	18.291	-0.056
uL3	ASP	131	A	G	2578	17.141	17.171	0.03	17.127	-0.014	17.033	-0.108	17.108	-0.033	17.074	-0.067
uL3	ASP	131	A	C	2579	13.257	13.256	-0.001	13.228	-0.029	13.341	0.084	13.225	-0.032	13.247	-0.01
uL3	ASP	131	A	PSU	2580	10.6	10.607	0.007	10.559	-0.041	10.526	-0.074	10.597	-0.003	10.574	-0.026
uL3	ASP	131	A	G	2581	11.13	10.96	-0.17	10.89	-0.24	11.271	0.141	11.161	0.031	11.168	0.038
uL3	ASP	131	A	G	2582	16.207	16.139	-0.068	16.189	-0.018	16.276	0.069	16.341	0.134	16.098	-0.109
uL3	ASP	131	A	U	2609	19.795	19.89	0.095	19.728	-0.067	19.823	0.028	19.726	-0.069	19.694	-0.101
uL3	ASP	131	A	C	2610	17.457	17.431	-0.026	17.437	-0.02	17.602	0.145	17.422	-0.035	17.498	0.041
uL3	ASP	131	A	C	2611	16.431	16.443	0.012	16.465	0.034	16.427	-0.004	16.36	-0.071	16.418	-0.013
uL3	ASP	131	A	C	2612	18.434	18.436	0.002	18.41	-0.024	18.4	-0.034	18.413	-0.021	18.422	-0.012
uL3	ASP	131	A	C	2676	19.81	19.745	-0.065	19.72	-0.09	19.81	0	19.688	-0.122	19.718	-0.092
uL3	ASP	131	A	A	2726	18.819	18.879	0.06	18.77	-0.049	18.774	-0.045	18.765	-0.054	18.805	-0.014
uL3	HIS	134	A	U	741	15.001	15.016	0.015	14.953	-0.048	15.119	0.118	15.016	0.015	14.907	-0.094
uL3	HIS	134	A	A	742	9.647	9.638	-0.009	9.525	-0.122	9.767	0.12	9.667	0.02	9.661	0.014
uL3	HIS	134	A	A	743	7.173	7.18	0.007	7.219	0.046	7.269	0.096	7.191	0.018	7.252	0.079
uL3	HIS	134	A	U	744	10.437	10.503	0.066	10.421	-0.016	10.499	0.062	10.517	0.08	10.538	0.101
uL3	HIS	134	A	1MG	745	16.085	16.08	-0.005	16.085	0	16.229	0.144	16.237	0.152	16.091	0.006
uL3	HIS	134	A	U	1657	15.156	15.154	-0.002	15.12	-0.036	15.17	0.014	15.261	0.105	15.145	-0.011
uL3	HIS	134	A	C	1658	12.814	12.808	-0.006	12.824	0.01	12.901	0.087	12.986	0.172	12.78	-0.034
uL3	HIS	134	A	G	1659	13.596	13.644	0.048	13.67	0.074	13.691	0.095	13.696	0.1	13.669	0.073
uL3	HIS	134	A	G	1660	15.871	15.955	0.084	15.901	0.03	16.007	0.136	15.84	-0.031	15.911	0.04
uL3	HIS	134	A	G	1661	18.76	18.798	0.038	18.783	0.023	18.953	0.193	18.82	0.06	18.954	0.194
uL3	HIS	134	A	A	1668	18.681	18.663	-0.018	18.587	-0.094	18.734	0.053	18.52	-0.161	18.632	-0.049
uL3	HIS	134	A	A	1669	15.725	15.641	-0.084	15.691	-0.034	15.778	0.053	15.642	-0.083	15.61	-0.115
uL3	HIS	134	A	C	1670	13.839	13.833	-0.006	13.828	-0.011	13.799	-0.04	13.829	-0.01	13.899	0.06
uL3	HIS	134	A	U	1671	10.649	10.497	-0.152	10.582	-0.067	10.553	-0.096	10.633	-0.016	10.512	-0.137
uL3	HIS	134	A	A	1672	9.47	9.407	-0.063	9.51	0.04	9.392	-0.078	9.452	-0.018	9.41	-0.06
uL3	HIS	134	A	G	1673	11.394	11.482	0.088	11.482	0.088	11.496	0.102	11.398	0.004	11.484	0.09
uL3	HIS	134	A	G	1674	11.867	11.965	0.098	11.887	0.02	11.839	-0.028	11.869	0.002	11.916	0.049
uL3	HIS	134	A	C	1675	9.809	9.854	0.045	9.865	0.056	9.997	0.188	9.914	0.105	9.737	-0.072
uL3	HIS	134	A	A	1676	9.136	9.24	0.104	9.039	-0.097	9.252	0.116	9.392	0.256	9.023	-0.113
uL3	HIS	134	A	A	1677	11.468	11.52	0.052	11.477	0.009	11.571	0.103	11.655	0.187	11.53	0.062
uL3	HIS	134	A	A	1678	15.828	15.928	0.1	15.883	0.055	15.942	0.114	15.941	0.113	15.9	0.072
uL3	HIS	134	A	G	1984	16.26	16.443	0.183	16.398	0.138	16.513	0.253	16.401	0.141	16.307	0.047
uL3	HIS	134	A	C	1985	16.925	17.063	0.138	17.192	0.267	17.311	0.386	17.072	0.147	16.975	0.05
uL3	HIS	134	A	C	1986	18.989	19.088	0.099	19.069	0.08	19.2	0.211	19.001	0.012	18.97	-0.019
uL3	HIS	134	A	G	1992	16.634	16.529	-0.105	16.447	-0.187	16.437	-0.197	16.679	0.045	16.572	-0.062
uL3	HIS	134	A	U	1993	10.236	10.244	0.008	10.168	-0.068	9.987	-0.249	10.272	0.036	10.257	0.021
uL3	HIS	134	A	C	1994	8.892	8.812	-0.08	8.836	-0.056	8.769	-0.123	8.803	-0.089	8.817	-0.075
uL3	HIS	134	A	U	1995	13.447	13.423	-0.024	13.448	0.001	13.396	-0.051	13.439	-0.008	13.344	-0.103
uL3	HIS	134	A	C	1996	19.096	19.071	-0.025	19.149	0.053	19.06	-0.036	19.018	-0.078	19.125	0.029
uL3	HIS	134	A	C	1997	15.577	15.49	-0.087	15.517	-0.06	15.47	-0.107	15.499	-0.078	15.618	0.041
uL3	HIS	134	A	A	1998	19.921	19.896	-0.025	19.913	-0.008	19.925	0.004	19.994	0.073	19.991	0.07
uL3	HIS	134	A	A	2051	19.376	19.37	-0.006	19.223	-0.153	19.253	-0.123	19.37	-0.006	19.459	0.083
uL3	HIS	134	A	G	2509	17.684	17.418	-0.266	17.379	-0.305	17.39	-0.294	17.381	-0.303	17.363	-0.321
uL3	HIS	134	A	C	2510	14.551	14.334	-0.217	14.254	-0.297	14.3	-0.251	14.402	-0.149	14.386	-0.165
uL3	HIS	134	A	U	2511	13.846	13.698	-0.148	13.497	-0.349	13.756	-0.09	13.942	0.096	13.675	-0.171
uL3	HIS	134	A	C	2512	17.589	17.588	-0.001	17.574	-0.015	17.604	0.015	17.747	0.158	17.567	-0.022
uL3	HIS	134	A	G	2549	17.13	17.011	-0.119	17.096	-0.034	17.15	0.02	17.155	0.025	17.038	-0.092
uL3	HIS	134	A	G	2550	17.179	17.199	0.02	17.354	0.175	17.152	-0.027	16.987	-0.192	17.24	0.061
uL3	HIS	134	A	C	2551	18.215	18.436	0.221	18.461	0.246	18.324	0.109	18.34	0.125	18.407	0.192
uL3	HIS	134	A	OMU	2552	18.239	18.298	0.059	18.271	0.032	18.357	0.118	18.564	0.325	18.242	0.003
uL3	HIS	134	A	G	2553	17.021	17.006	-0.015	16.992	-0.029	17.216	0.195	16.998	-0.023	17.049	0.028
uL3	HIS	134	A	U	2554	15.145	15.12	-0.025	15.141	-0.004	15.063	-0.082	15	-0.145	15.206	0.061
uL3	HIS	134	A	G	2576	19.514	19.56	0.046	19.537	0.023	19.619	0.105	19.46	-0.054	19.632	0.118
uL3	HIS	134	A	A	2577	19.449	19.451	0.002	19.356	-0.093	19.304	-0.145	19.425	-0.024	19.415	-0.034
uL3	HIS	134	A	G	2578	19.315	19.31	-0.005	19.301	-0.014	19.16	-0.155	19.268	-0.047	19.263	-0.052
uL3	HIS	134	A	C	2579	14.233	14.214	-0.019	14.126	-0.107	14.277	0.044	14.254	0.021	14.268	0.035
uL3	HIS	134	A	PSU	2580	9.265	9.26	-0.005	9.267	0.002	9.195	-0.07	9.276	0.011	9.346	0.081
uL3	HIS	134	A	G	2581	6.45	6.263	-0.187	6.16	-0.29	6.515	0.065	6.554	0.104	6.402	-0.048
uL3	HIS	134	A	G	2582	10.912	10.88	-0.032	10.89	-0.022	10.949	0.037	11.051	0.139	10.847	-0.065
uL3	HIS	134	A	G	2583	15.146	15.144	-0.002	15.034	-0.112	15.204	0.058	15.129	-0.017	15.085	-0.061
uL3	HIS	134	A	G	2608	14.284	14.404	0.12	14.346	0.062	14.41	0.126	14.274	-0.01	14.263	-0.021
uL3	HIS	134	A	U	2609	14.173	14.227	0.054	14.07	-0.103	14.167	-0.006	14.102	-0.071	14.058	-0.115
uL3	HIS	134	A	C	2610	13.271	13.229	-0.042	13.195	-0.076	13.408	0.137	13.189	-0.082	13.322	0.051
uL3	HIS	134	A	C	2611	14.794	14.764	-0.03	14.784	-0.01	14.728	-0.066	14.685	-0.109	14.753	-0.041
uL3	HIS	134	A	C	2612	18.018	18.002	-0.016	17.989	-0.029	17.932	-0.086	18.009	-0.009	17.987	-0.031
uL3	HIS	140	A	A	742	18.494	18.488	-0.006	18.389	-0.105	18.585	0.091	18.427	-0.067	18.518	0.024
uL3	HIS	140	A	A	743	13.149	13.27	0.121	13.24	0.091	13.236	0.087	13.203	0.054	13.225	0.076
uL3	HIS	140	A	U	744	10.449	10.648	0.199	10.524	0.075	10.618	0.169	10.536	0.087	10.606	0.157
uL3	HIS	140	A	1MG	745	13.14	13.216	0.076	13.161	0.021	13.245	0.105	13.335	0.195	13.239	0.099
uL3	HIS	140	A	PSU	746	17.946	17.996	0.05	17.863	-0.083	17.841	-0.105	18.045	0.099	18.047	0.101
uL3	HIS	140	A	A	1654	19.737	19.632	-0.105	19.575	-0.162	19.614	-0.123	19.69	-0.047	19.742	0.005
uL3	HIS	140	A	A	1655	14.095	14.038	-0.057	14.075	-0.02	14.154	0.059	14.236	0.141	14.115	0.02
uL3	HIS	140	A	C	1656	9.127	9.097	-0.03	9.038	-0.089	9.112	-0.015	9.214	0.087	9.03	-0.097
uL3	HIS	140	A	U	1657	4.79	4.777	-0.013	4.744	-0.046	4.835	0.045	4.932	0.142	4.781	-0.009
uL3	HIS	140	A	C	1658	6.742	6.722	-0.02	6.691	-0.051	6.806	0.064	6.859	0.117	6.717	-0.025
uL3	HIS	140	A	G	1659	11.534	11.627	0.093	11.547	0.013	11.641	0.107	11.68	0.146	11.667	0.133
uL3	HIS	140	A	G	1660	15.365	15.442	0.077	15.49	0.125	15.504	0.139	15.389	0.024	15.405	0.04
uL3	HIS	140	A	G	1661	17.871	17.893	0.022	17.826	-0.045	18.072	0.201	17.993	0.122	18.023	0.152
uL3	HIS	140	A	C	1670	19.141	19.163	0.022	19.182	0.041	19.05	-0.091	19.173	0.032	19.183	0.042
uL3	HIS	140	A	U	1671	15.323	15.353	0.03	15.417	0.094	15.478	0.155	15.461	0.138	15.336	0.013
uL3	HIS	140	A	A	1672	16.793	16.817	0.024	16.951	0.158	16.905	0.112	16.897	0.104	16.822	0.029
uL3	HIS	140	A	C	1675	19.852	19.89	0.038	19.833	-0.019	19.99	0.138	19.918	0.066	19.795	-0.057
uL3	HIS	140	A	A	1676	17.825	17.856	0.031	17.651	-0.174	17.949	0.124	18.041	0.216	17.679	-0.146
uL3	HIS	140	A	A	1677	16.448	16.5	0.052	16.395	-0.053	16.517	0.069	16.624	0.176	16.447	-0.001
uL3	HIS	140	A	A	1678	18.429	18.538	0.109	18.298	-0.131	18.635	0.206	18.594	0.165	18.309	-0.12
uL3	HIS	140	A	G	1992	17.367	17.246	-0.121	17.135	-0.232	17.213	-0.154	17.386	0.019	17.288	-0.079
uL3	HIS	140	A	U	1993	12.026	12.193	0.167	11.997	-0.029	11.589	-0.437	12.056	0.03	12.081	0.055
uL3	HIS	140	A	C	1994	9.307	9.218	-0.089	9.26	-0.047	9.387	0.08	9.28	-0.027	9.259	-0.048
uL3	HIS	140	A	U	1995	12.075	12.021	-0.054	12.093	0.018	12.073	-0.002	12.048	-0.027	11.901	-0.174
uL3	HIS	140	A	C	1996	16.195	16.151	-0.044	16.21	0.015	16.129	-0.066	15.998	-0.197	16.231	0.036
uL3	HIS	140	A	C	1997	9.953	9.927	-0.026	9.928	-0.025	9.865	-0.088	9.801	-0.152	10.008	0.055
uL3	HIS	140	A	A	1998	11.572	11.553	-0.019	11.617	0.045	11.584	0.012	11.717	0.145	11.695	0.123
uL3	HIS	140	A	C	1999	15.396	15.419	0.023	15.452	0.056	15.357	-0.039	15.284	-0.112	15.403	0.007
uL3	HIS	140	A	C	2000	18.677	18.706	0.029	18.759	0.082	18.671	-0.006	18.542	-0.135	18.395	-0.282
uL3	HIS	140	A	G	2049	17.469	17.539	0.07	17.473	0.004	17.539	0.07	17.496	0.027	17.444	-0.025
uL3	HIS	140	A	C	2050	12.783	12.792	0.009	12.808	0.025	12.747	-0.036	12.724	-0.059	12.833	0.05
uL3	HIS	140	A	A	2051	11.074	11.088	0.014	10.99	-0.084	11.043	-0.031	11.273	0.199	11.081	0.007
uL3	HIS	140	A	A	2052	15.791	15.753	-0.038	15.74	-0.051	15.806	0.015	15.803	0.012	15.751	-0.04
uL3	HIS	140	A	C	2510	16.158	16.037	-0.121	16.076	-0.082	15.988	-0.17	16.188	0.03	16.08	-0.078
uL3	HIS	140	A	U	2511	12.012	11.85	-0.162	11.662	-0.35	11.88	-0.132	12.072	0.06	11.766	-0.246
uL3	HIS	140	A	C	2512	11.78	11.766	-0.014	11.719	-0.061	11.802	0.022	12.089	0.309	11.701	-0.079
uL3	HIS	140	A	A	2513	16.163	16.051	-0.112	16.073	-0.09	15.966	-0.197	16.144	-0.019	16.015	-0.148
uL3	HIS	140	A	G	2576	17.674	17.715	0.041	17.705	0.031	17.79	0.116	17.65	-0.024	17.756	0.082
uL3	HIS	140	A	A	2577	16.728	16.752	0.024	16.63	-0.098	16.642	-0.086	16.746	0.018	16.652	-0.076
uL3	HIS	140	A	G	2578	13.568	13.624	0.056	13.572	0.004	13.518	-0.05	13.552	-0.016	13.5	-0.068
uL3	HIS	140	A	C	2579	11.413	11.484	0.071	11.512	0.099	11.503	0.09	11.365	-0.048	11.411	-0.002
uL3	HIS	140	A	PSU	2580	10.761	10.798	0.037	10.769	0.008	10.678	-0.083	10.748	-0.013	10.69	-0.071
uL3	HIS	140	A	G	2581	13.806	13.682	-0.124	13.625	-0.181	13.891	0.085	13.739	-0.067	13.851	0.045
uL3	HIS	140	A	C	2610	17.869	17.826	-0.043	17.895	0.026	17.998	0.129	17.887	0.018	17.865	-0.004
uL3	HIS	140	A	C	2611	15.139	15.148	0.009	15.171	0.032	15.133	-0.006	15.045	-0.094	15.092	-0.047
uL3	HIS	140	A	C	2612	15.31	15.333	0.023	15.286	-0.024	15.32	0.01	15.279	-0.031	15.311	0.001
uL3	HIS	140	A	U	2613	16.505	16.473	-0.032	16.41	-0.095	16.542	0.037	16.208	-0.297	16.636	0.131
uL3	HIS	140	A	A	2614	18.926	19.156	0.23	18.69	-0.236	18.877	-0.049	18.808	-0.118	19.125	0.199
uL3	HIS	140	A	G	2677	19.855	19.767	-0.088	19.887	0.032	19.835	-0.02	19.711	-0.144	19.826	-0.029
uL3	HIS	140	A	A	2725	18.442	18.087	-0.355	18.539	0.097	18.398	-0.044	18.31	-0.132	18.207	-0.235
uL3	HIS	140	A	A	2726	19.454	19.505	0.051	19.415	-0.039	19.416	-0.038	19.426	-0.028	19.47	0.016
uL3	GLU	168	A	A	1654	18.91	19.073	0.163	19.012	0.102	19.146	0.236	18.981	0.071	18.866	-0.044
uL3	GLU	168	A	A	1655	19.134	19.13	-0.004	19.06	-0.074	19.134	0	19.057	-0.077	19.117	-0.017
uL3	GLU	168	A	C	1999	19.76	19.748	-0.012	19.774	0.014	19.866	0.106	19.844	0.084	19.701	-0.059
uL3	GLU	168	A	C	2620	17.342	17.486	0.144	17.46	0.118	17.35	0.008	17.349	0.007	17.397	0.055
uL3	GLU	168	A	G	2621	12.061	12.097	0.036	12.013	-0.048	12.162	0.101	12.103	0.042	11.985	-0.076
uL3	GLU	168	A	U	2622	9.493	9.617	0.124	9.584	0.091	9.506	0.013	9.515	0.022	9.539	0.046
uL3	GLU	168	A	G	2623	12.369	12.407	0.038	12.397	0.028	12.442	0.073	12.477	0.108	12.372	0.003
uL3	GLU	168	A	G	2624	18.569	18.589	0.02	18.596	0.027	18.649	0.08	18.636	0.067	18.53	-0.039
uL3	GLU	168	A	A	2634	19.38	19.262	-0.118	19.404	0.024	19.437	0.057	19.183	-0.197	19.407	0.027
uL3	GLU	168	A	A	2635	15.854	16.186	0.332	15.962	0.108	15.926	0.072	15.951	0.097	15.991	0.137
uL3	GLU	168	A	C	2636	15.772	15.744	-0.028	15.722	-0.05	15.892	0.12	15.686	-0.086	15.942	0.17
uL3	GLU	168	A	U	2637	18.167	18.198	0.031	18.194	0.027	18.085	-0.082	17.907	-0.26	18.121	-0.046
uL3	GLU	168	A	G	2642	19.82	19.816	-0.004	19.798	-0.022	19.909	0.089	19.819	-0.001	19.766	-0.054
uL3	GLU	168	A	G	2643	17.572	17.648	0.076	17.48	-0.092	17.664	0.092	17.567	-0.005	17.609	0.037
uL3	GLU	168	A	G	2644	17.065	17.112	0.047	17.185	0.12	17.175	0.11	17.142	0.077	17.212	0.147
uL3	GLU	168	A	G	2677	19.132	19.219	0.087	19.05	-0.082	19.173	0.041	19.055	-0.077	19.115	-0.017
uL3	GLU	168	A	C	2678	13.339	13.277	-0.062	13.309	-0.03	13.245	-0.094	13.153	-0.186	13.293	-0.046
uL3	GLU	168	A	A	2679	8.828	8.898	0.07	8.848	0.02	8.624	-0.204	8.772	-0.056	8.741	-0.087
uL3	GLU	168	A	U	2680	9.339	9.344	0.005	9.266	-0.073	9.381	0.042	9.406	0.067	9.362	0.023
uL3	GLU	168	A	C	2681	14.59	14.634	0.044	14.653	0.063	14.594	0.004	14.639	0.049	14.597	0.007
uL3	GLU	168	A	C	2723	15.861	15.756	-0.105	15.751	-0.11	15.838	-0.023	15.746	-0.115	15.894	0.033
uL3	GLU	168	A	U	2724	14.745	14.679	-0.066	14.815	0.07	14.897	0.152	14.802	0.057	14.86	0.115
uL3	GLU	168	A	A	2725	18.209	18.481	0.272	18.148	-0.061	18.206	-0.003	18.317	0.108	18.423	0.214
uL3	GLU	168	A	C	2772	15.263	15.348	0.085	15.298	0.035	15.354	0.091	15.44	0.177	15.33	0.067
uL3	GLU	168	A	C	2773	9.773	9.762	-0.011	9.698	-0.075	9.863	0.09	9.817	0.044	9.796	0.023
uL3	GLU	168	A	C	2774	6.981	6.961	-0.02	7.02	0.039	6.899	-0.082	6.959	-0.022	7.004	0.023
uL3	GLU	168	A	G	2775	9.912	9.901	-0.011	9.954	0.042	9.95	0.038	10.004	0.092	9.983	0.071
uL3	GLU	168	A	A	2776	15.983	15.965	-0.018	16.153	0.17	16.068	0.085	16.128	0.145	16.122	0.139
uL3	GLU	168	A	A	2820	17.495	17.46	-0.035	17.312	-0.183	17.363	-0.132	17.428	-0.067	17.264	-0.231
uL3	GLU	168	A	A	2821	10.319	10.312	-0.007	10.208	-0.111	10.27	-0.049	10.387	0.068	10.314	-0.005
uL3	GLU	168	A	G	2822	9.433	9.473	0.04	9.414	-0.019	9.458	0.025	9.472	0.039	9.479	0.046
uL3	GLU	168	A	A	2823	14.063	14.017	-0.046	14.122	0.059	13.973	-0.09	14.039	-0.024	14.183	0.12
uL3	GLU	168	A	C	2824	18.59	18.553	-0.037	18.695	0.105	18.74	0.15	18.641	0.051	18.591	0.001
uL3	GLU	168	A	A	2826	19.374	19.358	-0.016	19.358	-0.016	19.402	0.028	19.51	0.136	19.417	0.043
uL3	GLU	168	A	C	2827	15.776	15.72	-0.056	15.703	-0.073	15.742	-0.034	15.83	0.054	15.75	-0.026
uL3	GLU	168	A	G	2828	14.168	14.047	-0.121	14.129	-0.039	14.16	-0.008	14.168	0	14.051	-0.117
uL3	GLU	168	A	A	2829	16.861	16.802	-0.059	16.833	-0.028	16.768	-0.093	16.731	-0.13	16.678	-0.183
uL3	ASP	176	A	A	2670	19.223	18.917	-0.306	18.834	-0.389	18.911	-0.312	18.891	-0.332	18.976	-0.247
uL3	ASP	176	A	G	2671	15.606	15.504	-0.102	15.474	-0.132	15.272	-0.334	15.54	-0.066	15.479	-0.127
uL3	ASP	176	A	U	2672	15.194	15.164	-0.03	15.077	-0.117	15.25	0.056	15.205	0.011	15.161	-0.033
uL3	ASP	176	A	G	2673	17.708	17.809	0.101	17.661	-0.047	17.886	0.178	17.765	0.057	17.735	0.027
uL3	ASP	176	A	U	2680	18.351	18.311	-0.04	18.273	-0.078	18.289	-0.062	18.496	0.145	18.28	-0.071
uL3	ASP	176	A	C	2681	18.441	18.482	0.041	18.676	0.235	18.681	0.24	18.643	0.202	18.249	-0.192
uL3	ASP	176	A	A	2682	19.333	19.341	0.008	19.402	0.069	19.459	0.126	19.378	0.045	19.207	-0.126
uL3	ASP	176	A	U	2728	17.847	17.684	-0.163	17.821	-0.026	17.925	0.078	17.821	-0.026	17.824	-0.023
uL3	ASP	176	A	G	2729	11.341	11.375	0.034	11.376	0.035	11.384	0.043	11.325	-0.016	11.511	0.17
uL3	ASP	176	A	C	2730	7.458	7.311	-0.147	7.431	-0.027	7.658	0.2	7.666	0.208	7.448	-0.01
uL3	ASP	176	A	G	2731	9.599	9.586	-0.013	9.631	0.032	9.642	0.043	9.64	0.041	9.634	0.035
uL3	ASP	176	A	G	2732	14.689	14.678	-0.011	14.598	-0.091	14.696	0.007	14.703	0.014	14.664	-0.025
uL3	ASP	176	A	C	2772	17.102	17.207	0.105	17.012	-0.09	17.148	0.046	17.289	0.187	17.17	0.068
uL3	ASP	176	A	C	2773	18.822	18.857	0.035	18.753	-0.069	18.825	0.003	18.888	0.066	18.894	0.072
uL3	ASP	200	A	A	2634	17.667	17.613	-0.054	17.773	0.106	17.76	0.093	17.717	0.05	17.704	0.037
uL3	ASP	200	A	A	2635	13.483	13.293	-0.19	13.444	-0.039	13.567	0.084	13.538	0.055	13.352	-0.131
uL3	ASP	200	A	C	2636	13.519	13.567	0.048	13.499	-0.02	13.494	-0.025	13.468	-0.051	13.581	0.062
uL3	ASP	200	A	U	2637	18.785	18.782	-0.003	18.77	-0.015	18.722	-0.063	18.629	-0.156	18.803	0.018
uL3	ASP	200	A	A	2679	17.158	17.265	0.107	17.182	0.024	16.947	-0.211	17.124	-0.034	17.09	-0.068
uL3	ASP	200	A	U	2680	12.819	12.769	-0.05	12.696	-0.123	12.832	0.013	12.984	0.165	12.746	-0.073
uL3	ASP	200	A	C	2681	13.545	13.547	0.002	13.702	0.157	13.688	0.143	13.705	0.16	13.35	-0.195
uL3	ASP	200	A	A	2682	17.707	17.753	0.046	17.892	0.185	17.917	0.21	17.733	0.026	17.681	-0.026
uL3	ASP	200	A	G	2722	18.62	18.531	-0.089	18.599	-0.021	18.532	-0.088	18.52	-0.1	18.62	0
uL3	ASP	200	A	C	2723	17.157	17.096	-0.061	17.129	-0.028	17.18	0.023	17.17	0.013	17.229	0.072
uL3	ASP	200	A	U	2724	19.801	19.836	0.035	19.915	0.114	20	0.199	19.943	0.142	19.927	0.126
uL3	ASP	200	A	C	2772	18.204	18.288	0.084	18.19	-0.014	18.315	0.111	18.402	0.198	18.243	0.039
uL3	ASP	200	A	C	2773	14.692	14.668	-0.024	14.571	-0.121	14.753	0.061	14.651	-0.041	14.638	-0.054
uL3	ASP	200	A	C	2774	14.877	14.85	-0.027	14.766	-0.111	14.872	-0.005	14.825	-0.052	14.785	-0.092
uL3	ASP	200	A	G	2775	18.083	17.997	-0.086	17.967	-0.116	18.002	-0.081	18.039	-0.044	17.988	-0.095
uL3	ASP	200	A	A	2820	17.121	17.048	-0.073	17.055	-0.066	17.094	-0.027	17.157	0.036	16.85	-0.271
uL3	ASP	200	A	A	2821	12.768	13.082	0.314	12.254	-0.514	12.313	-0.455	12.26	-0.508	13.118	0.35
uL3	ASP	200	A	G	2822	16.166	16.275	0.109	16.284	0.118	16.244	0.078	16.303	0.137	16.223	0.057
uL3	ASP	200	A	C	2827	19.103	19.084	-0.019	19.139	0.036	19.086	-0.017	19.216	0.113	19.086	-0.017
uL3	ASP	200	A	G	2828	14.168	14.157	-0.011	14.176	0.008	14.185	0.017	14.213	0.045	14.106	-0.062
uL3	ASP	200	A	A	2829	12.167	12.088	-0.079	12.116	-0.051	12.045	-0.122	12.062	-0.105	11.978	-0.189
uL3	ASP	200	A	C	2830	14.646	14.467	-0.179	14.52	-0.126	14.599	-0.047	14.569	-0.077	14.645	-0.001
uL3	ASP	200	A	U	2836	16.661	16.685	0.024	16.524	-0.137	16.733	0.072	16.663	0.002	16.702	0.041
uL3	ASP	200	A	A	2837	17.98	18.026	0.046	17.847	-0.133	17.979	-0.001	17.99	0.01	17.935	-0.045
uL3	ASP	200	A	C	2875	17.363	17.316	-0.047	17.371	0.008	17.33	-0.033	17.374	0.011	17.446	0.083
uL3	ASP	200	A	G	2876	17.176	17.058	-0.118	16.953	-0.223	17.156	-0.02	17.096	-0.08	17.045	-0.131
uL4	GLU	16	A	G	600	18.224	18.254	0.03	18.332	0.108	18.257	0.033	18.199	-0.025	18.227	0.003
uL4	GLU	16	A	C	601	15.345	15.307	-0.038	15.399	0.054	15.395	0.05	15.358	0.013	15.364	0.019
uL4	GLU	16	A	A	602	16.964	17.067	0.103	16.99	0.026	16.911	-0.053	16.933	-0.031	16.992	0.028
uL4	GLU	16	A	G	617	19.717	19.764	0.047	19.51	-0.207	19.779	0.062	19.724	0.007	19.722	0.005
uL4	ASP	22	A	A	599	14.752	14.712	-0.04	14.768	0.016	14.675	-0.077	14.697	-0.055	14.749	-0.003
uL4	ASP	22	A	G	600	11.118	11.155	0.037	11.213	0.095	11.121	0.003	11.128	0.01	11.139	0.021
uL4	ASP	22	A	C	601	11.51	11.472	-0.038	11.461	-0.049	11.559	0.049	11.505	-0.005	11.484	-0.026
uL4	ASP	22	A	A	602	16.043	16.11	0.067	15.919	-0.124	15.931	-0.112	16.004	-0.039	16.03	-0.013
uL4	GLU	25	A	U	598	15.631	15.526	-0.105	15.439	-0.192	15.554	-0.077	15.646	0.015	15.527	-0.104
uL4	GLU	25	A	A	599	10.42	10.358	-0.062	10.348	-0.072	10.284	-0.136	10.531	0.111	10.359	-0.061
uL4	GLU	25	A	G	600	9.346	9.316	-0.03	9.347	0.001	9.33	-0.016	9.49	0.144	9.35	0.004
uL4	GLU	25	A	C	601	12.941	12.887	-0.054	12.904	-0.037	13.034	0.093	13.054	0.113	12.943	0.002
uL4	GLU	25	A	A	602	19.011	19.013	0.002	18.811	-0.2	18.886	-0.125	19.011	0	18.996	-0.015
uL4	GLU	25	A	U	606	19.486	19.404	-0.082	19.365	-0.121	19.503	0.017	19.553	0.067	19.426	-0.06
uL4	GLU	25	A	A	616	19.806	19.865	0.059	19.779	-0.027	19.823	0.017	19.899	0.093	19.948	0.142
uL4	GLU	25	A	G	617	19.665	19.753	0.088	19.549	-0.116	19.691	0.026	19.7	0.035	19.648	-0.017
uL4	GLU	25	A	C	660	18.219	18.217	-0.002	18.244	0.025	18.233	0.014	18.382	0.163	18.209	-0.01
uL4	GLU	25	A	A	661	17.56	17.562	0.002	17.458	-0.102	17.441	-0.119	17.571	0.011	17.551	-0.009
uL4	GLU	25	A	U	1203	19.606	19.519	-0.087	19.593	-0.013	19.61	0.004	19.627	0.021	19.545	-0.061
uL4	GLU	25	A	A	1204	19.221	19.375	0.154	19.166	-0.055	19.315	0.094	19.274	0.053	19.244	0.023
uL4	GLU	25	A	C	1243	16.583	16.498	-0.085	16.51	-0.073	16.508	-0.075	16.558	-0.025	16.51	-0.073
uL4	GLU	25	A	A	1244	11.558	11.857	0.299	11.814	0.256	11.491	-0.067	11.585	0.027	11.527	-0.031
uL4	GLU	25	A	G	1245	12.498	12.544	0.046	12.407	-0.091	12.418	-0.08	12.609	0.111	12.508	0.01
uL4	GLU	25	A	A	1246	16.692	16.763	0.071	16.696	0.004	16.852	0.16	16.956	0.264	16.792	0.1
uL4	HIS	29	A	U	598	16.64	16.531	-0.109	16.468	-0.172	16.554	-0.086	16.721	0.081	16.536	-0.104
uL4	HIS	29	A	A	599	12.282	12.201	-0.081	12.199	-0.083	12.149	-0.133	12.457	0.175	12.198	-0.084
uL4	HIS	29	A	G	600	11.638	11.564	-0.074	11.593	-0.045	11.639	0.001	11.82	0.182	11.617	-0.021
uL4	HIS	29	A	C	601	14.914	14.848	-0.066	14.937	0.023	15.037	0.123	15.111	0.197	14.957	0.043
uL4	HIS	29	A	U	606	18.621	18.54	-0.081	18.515	-0.106	18.659	0.038	18.683	0.062	18.569	-0.052
uL4	HIS	29	A	U	607	18.22	18.115	-0.105	18.191	-0.029	18.212	-0.008	18.299	0.079	18.144	-0.076
uL4	HIS	29	A	U	615	18.963	18.891	-0.072	18.947	-0.016	18.691	-0.272	19.157	0.194	18.997	0.034
uL4	HIS	29	A	A	616	16.035	16.108	0.073	15.983	-0.052	16.068	0.033	16.158	0.123	16.153	0.118
uL4	HIS	29	A	G	617	17.453	17.532	0.079	17.387	-0.066	17.461	0.008	17.494	0.041	17.437	-0.016
uL4	HIS	29	A	G	659	18.431	18.469	0.038	18.473	0.042	18.414	-0.017	18.445	0.014	18.5	0.069
uL4	HIS	29	A	C	660	13.919	13.884	-0.035	13.926	0.007	13.933	0.014	14.072	0.153	13.9	-0.019
uL4	HIS	29	A	A	661	12.901	12.896	-0.005	12.786	-0.115	12.754	-0.147	12.898	-0.003	12.898	-0.003
uL4	HIS	29	A	G	662	16.31	16.402	0.092	16.286	-0.024	16.357	0.047	16.423	0.113	16.402	0.092
uL4	HIS	29	A	G	1202	17.904	17.872	-0.032	17.876	-0.028	17.867	-0.037	17.841	-0.063	17.839	-0.065
uL4	HIS	29	A	U	1203	15.846	15.752	-0.094	15.818	-0.028	15.881	0.035	15.948	0.102	15.787	-0.059
uL4	HIS	29	A	A	1204	17.08	17.242	0.162	17.04	-0.04	17.209	0.129	17.221	0.141	17.135	0.055
uL4	HIS	29	A	C	1243	15.867	15.78	-0.087	15.764	-0.103	15.778	-0.089	15.807	-0.06	15.79	-0.077
uL4	HIS	29	A	A	1244	10.453	10.696	0.243	10.669	0.216	10.364	-0.089	10.466	0.013	10.448	-0.005
uL4	HIS	29	A	G	1245	8.467	8.55	0.083	8.392	-0.075	8.369	-0.098	8.693	0.226	8.549	0.082
uL4	HIS	29	A	A	1246	11.613	11.702	0.089	11.639	0.026	11.733	0.12	11.903	0.29	11.729	0.116
uL4	HIS	29	A	A	1247	17.442	17.437	-0.005	17.576	0.134	17.439	-0.003	17.582	0.14	17.397	-0.045
uL4	GLU	51	A	G	36	18.089	17.994	-0.095	17.998	-0.091	18.218	0.129	18.243	0.154	18.105	0.016
uL4	GLU	51	A	C	37	12.107	12.042	-0.065	12.088	-0.019	12.212	0.105	12.352	0.245	12.144	0.037
uL4	GLU	51	A	A	38	10.325	10.248	-0.077	10.198	-0.127	10.325	0	10.406	0.081	10.336	0.011
uL4	GLU	51	A	G	39	13.799	13.742	-0.057	13.685	-0.114	13.841	0.042	13.867	0.068	13.703	-0.096
uL4	GLU	51	A	A	182	15.67	15.625	-0.045	15.605	-0.065	15.652	-0.018	15.717	0.047	15.531	-0.139
uL4	GLU	51	A	A	207	16.756	16.819	0.063	16.799	0.043	16.854	0.098	16.873	0.117	16.786	0.03
uL4	GLU	51	A	C	208	14.772	14.798	0.026	14.827	0.055	14.806	0.034	14.829	0.057	14.783	0.011
uL4	GLU	51	A	C	433	19.392	19.42	0.028	19.424	0.032	19.456	0.064	19.42	0.028	19.458	0.066
uL4	GLU	51	A	U	434	15.832	15.72	-0.112	15.907	0.075	15.942	0.11	15.924	0.092	15.529	-0.303
uL4	GLU	51	A	C	435	15.477	15.514	0.037	15.822	0.345	15.685	0.208	15.669	0.192	15.477	0
uL4	GLU	51	A	C	436	18.088	18.091	0.003	18.251	0.163	18.33	0.242	18.09	0.002	18.065	-0.023
uL4	GLU	51	A	C	445	19.264	19.138	-0.126	19.037	-0.227	19.201	-0.063	19.245	-0.019	19.22	-0.044
uL4	GLU	51	A	G	446	19.72	19.685	-0.035	19.575	-0.145	19.925	0.205	19.967	0.247	19.695	-0.025
uL4	GLU	51	A	A	449	14.172	14.243	0.071	14.136	-0.036	14.186	0.014	14.197	0.025	14.132	-0.04
uL4	GLU	51	A	G	450	11.376	11.371	-0.005	11.393	0.017	11.447	0.071	11.311	-0.065	11.344	-0.032
uL4	GLU	51	A	U	451	9.208	9.107	-0.101	9.2	-0.008	9.24	0.032	9.232	0.024	9.102	-0.106
uL4	GLU	51	A	G	452	7.956	7.865	-0.091	8.103	0.147	8.222	0.266	8.113	0.157	7.726	-0.23
uL4	GLU	51	A	A	453	13.209	13.304	0.095	13.244	0.035	13.157	-0.052	13.196	-0.013	13.197	-0.012
uL4	GLU	51	A	A	454	17.849	17.833	-0.016	17.828	-0.021	17.847	-0.002	17.809	-0.04	17.936	0.087
uL4	GLU	51	A	G	458	19.66	19.56	-0.1	19.533	-0.127	19.589	-0.071	19.841	0.181	19.757	0.097
uL4	GLU	51	A	G	467	19.584	19.539	-0.045	19.489	-0.095	19.68	0.096	19.604	0.02	19.452	-0.132
uL4	GLU	51	A	G	468	14.405	14.493	0.088	14.431	0.026	14.408	0.003	14.43	0.025	14.677	0.272
uL4	GLU	51	A	G	469	12.781	12.738	-0.043	12.791	0.01	12.839	0.058	12.768	-0.013	12.784	0.003
uL4	GLU	51	A	A	470	13.747	13.961	0.214	13.721	-0.026	13.807	0.06	14.044	0.297	13.71	-0.037
uL4	GLU	51	A	A	471	17.286	17.275	-0.011	17.229	-0.057	17.36	0.074	17.458	0.172	17.14	-0.146
uL4	GLU	51	A	G	585	17.645	17.542	-0.103	17.599	-0.046	17.627	-0.018	17.626	-0.019	17.531	-0.114
uL4	GLU	51	A	A	586	16.873	16.915	0.042	16.968	0.095	17.007	0.134	17.08	0.207	16.812	-0.061
uL4	GLU	51	A	U	589	19.759	19.567	-0.192	19.685	-0.074	19.824	0.065	19.975	0.216	19.663	-0.096
uL4	GLU	51	A	A	590	19.711	19.649	-0.062	19.671	-0.04	19.729	0.018	19.865	0.154	19.776	0.065
uL4	GLU	51	A	G	669	14.036	13.901	-0.135	14.089	0.053	14.066	0.03	14.073	0.037	14.002	-0.034
uL4	GLU	51	A	A	670	17.78	17.805	0.025	17.832	0.052	17.734	-0.046	17.679	-0.101	17.775	-0.005
uL4	GLU	51	A	C	672	16.023	16.029	0.006	15.921	-0.102	15.965	-0.058	15.97	-0.053	16.003	-0.02
uL4	GLU	51	A	C	673	13.653	13.623	-0.03	13.574	-0.079	13.712	0.059	13.561	-0.092	13.513	-0.14
uL4	GLU	51	A	G	674	14.78	14.908	0.128	14.879	0.099	14.801	0.021	14.73	-0.05	14.858	0.078
uL4	GLU	51	A	A	675	17.624	17.731	0.107	17.761	0.137	17.894	0.27	17.831	0.207	17.691	0.067
uL4	GLU	51	A	G	797	15.896	15.871	-0.025	15.981	0.085	15.875	-0.021	15.871	-0.025	15.934	0.038
uL4	GLU	51	A	G	798	11.019	11.067	0.048	11.055	0.036	10.996	-0.023	10.936	-0.083	11.03	0.011
uL4	GLU	51	A	G	799	9.958	9.971	0.013	10.028	0.07	9.979	0.021	9.849	-0.109	9.971	0.013
uL4	GLU	51	A	A	800	12.327	12.495	0.168	12.394	0.067	12.357	0.03	12.366	0.039	12.419	0.092
uL4	GLU	51	A	G	801	7.653	7.759	0.106	7.832	0.179	7.703	0.05	7.628	-0.025	7.721	0.068
uL4	GLU	51	A	A	802	13.712	13.927	0.215	13.96	0.248	13.547	-0.165	13.581	-0.131	13.79	0.078
uL4	GLU	51	A	U	803	16.797	16.903	0.106	16.886	0.089	16.826	0.029	16.876	0.079	16.806	0.009
uL4	GLU	51	A	G	1248	18.012	18.037	0.025	18.006	-0.006	18.057	0.045	17.998	-0.014	18.154	0.142
uL4	GLU	51	A	U	1249	19.602	19.609	0.007	19.671	0.069	19.666	0.064	19.442	-0.16	19.509	-0.093
uL4	ASP	91	A	A	38	16.581	16.538	-0.043	16.508	-0.073	16.71	0.129	16.574	-0.007	16.49	-0.091
uL4	ASP	91	A	G	39	12.233	12.261	0.028	12.314	0.081	12.419	0.186	12.202	-0.031	12.405	0.172
uL4	ASP	91	A	U	40	12.297	12.236	-0.061	12.202	-0.095	12.298	0.001	12.361	0.064	12.024	-0.273
uL4	ASP	91	A	C	41	15.135	14.998	-0.137	15.155	0.02	15.188	0.053	15.459	0.324	15.135	0
uL4	ASP	91	A	C	238	16.767	16.863	0.096	16.792	0.025	16.758	-0.009	16.71	-0.057	16.824	0.057
uL4	ASP	91	A	C	239	17.32	17.282	-0.038	17.345	0.025	17.561	0.241	17.491	0.171	17.313	-0.007
uL4	ASP	91	A	C	433	17.669	17.64	-0.029	17.637	-0.032	17.732	0.063	17.516	-0.153	17.7	0.031
uL4	ASP	91	A	U	434	18.954	18.838	-0.116	18.99	0.036	18.502	-0.452	18.402	-0.552	19.053	0.099
uL4	ASP	91	A	G	442	16.2	16.256	0.056	16.099	-0.101	16.245	0.045	16.176	-0.024	16.206	0.006
uL4	ASP	91	A	A	443	10.927	10.884	-0.043	10.914	-0.013	10.901	-0.026	10.853	-0.074	10.836	-0.091
uL4	ASP	91	A	C	444	10.647	10.674	0.027	10.675	0.028	10.684	0.037	10.728	0.081	10.726	0.079
uL4	ASP	91	A	C	445	16.748	16.797	0.049	16.683	-0.065	16.737	-0.011	16.676	-0.072	16.705	-0.043
uL4	ASP	91	A	U	588	18.48	18.522	0.042	18.491	0.011	18.399	-0.081	18.445	-0.035	18.394	-0.086
uL4	ASP	91	A	U	589	12.794	12.84	0.046	12.888	0.094	12.715	-0.079	12.645	-0.149	12.791	-0.003
uL4	ASP	91	A	A	590	8.113	8.113	0	8.032	-0.081	7.988	-0.125	7.94	-0.173	8.027	-0.086
uL4	ASP	91	A	U	591	8.258	8.302	0.044	8.364	0.106	8.337	0.079	8.332	0.074	8.319	0.061
uL4	ASP	91	A	A	592	13.433	13.555	0.122	13.499	0.066	13.444	0.011	13.402	-0.031	13.538	0.105
uL4	ASP	91	A	U	593	19.19	19.279	0.089	19.408	0.218	19.128	-0.062	19.149	-0.041	19.382	0.192
uL4	ASP	91	A	U	607	19.157	19.179	0.022	19.328	0.171	19.134	-0.023	19.192	0.035	19.165	0.008
uL4	ASP	91	A	A	608	15.176	15.073	-0.103	15.118	-0.058	15.331	0.155	15.157	-0.019	15.115	-0.061
uL4	ASP	91	A	A	609	13.171	13.113	-0.058	13.234	0.063	13.25	0.079	13.116	-0.055	13.097	-0.074
uL4	ASP	91	A	C	610	15.025	15.029	0.004	15.105	0.08	15.099	0.074	14.998	-0.027	15.105	0.08
uL4	ASP	91	A	U	615	15.987	15.879	-0.108	15.666	-0.321	15.96	-0.027	15.203	-0.784	15.976	-0.011
uL4	ASP	91	A	A	616	15.532	15.611	0.079	15.389	-0.143	15.607	0.075	15.63	0.098	15.394	-0.138
uL4	ASP	91	A	G	659	16.077	16.069	-0.008	16.022	-0.055	16.149	0.072	16.064	-0.013	16.13	0.053
uL4	ASP	91	A	C	660	12.003	11.867	-0.136	11.943	-0.06	12.023	0.02	11.926	-0.077	11.966	-0.037
uL4	ASP	91	A	A	661	12.318	12.292	-0.026	12.371	0.053	12.255	-0.063	12.276	-0.042	12.324	0.006
uL4	ASP	91	A	G	662	15.737	15.687	-0.05	15.715	-0.022	15.696	-0.041	15.6	-0.137	15.734	-0.003
uL4	ASP	91	A	U	1201	18.68	18.682	0.002	18.619	-0.061	18.745	0.065	18.814	0.134	18.681	0.001
uL4	ASP	91	A	G	1202	18.747	18.76	0.013	18.625	-0.122	18.748	0.001	18.778	0.031	18.802	0.055
uL4	ASP	91	A	G	1245	18.651	18.742	0.091	18.734	0.083	18.659	0.008	18.921	0.27	18.848	0.197
uL4	ASP	91	A	A	1246	13.784	13.84	0.056	13.907	0.123	13.558	-0.226	13.705	-0.079	13.828	0.044
uL4	ASP	91	A	A	1247	11.454	11.346	-0.108	11.307	-0.147	11.688	0.234	11.8	0.346	11.443	-0.011
uL4	ASP	91	A	G	1248	13.524	13.661	0.137	13.677	0.153	13.546	0.022	13.551	0.027	13.582	0.058
uL4	HIS	92	A	A	38	19.114	19.074	-0.04	19.045	-0.069	19.245	0.131	19.128	0.014	19.035	-0.079
uL4	HIS	92	A	G	39	15.379	15.403	0.024	15.455	0.076	15.573	0.194	15.351	-0.028	15.543	0.164
uL4	HIS	92	A	U	40	15.427	15.358	-0.069	15.341	-0.086	15.414	-0.013	15.493	0.066	15.153	-0.274
uL4	HIS	92	A	C	41	17.779	17.642	-0.137	17.805	0.026	17.81	0.031	18.125	0.346	17.791	0.012
uL4	HIS	92	A	C	238	19.568	19.661	0.093	19.592	0.024	19.542	-0.026	19.501	-0.067	19.616	0.048
uL4	HIS	92	A	C	239	19.204	19.161	-0.043	19.194	-0.01	19.437	0.233	19.369	0.165	19.182	-0.022
uL4	HIS	92	A	G	442	16.043	16.091	0.048	15.913	-0.13	16.084	0.041	16.022	-0.021	16.056	0.013
uL4	HIS	92	A	A	443	10.062	10.062	0	10.045	-0.017	10.089	0.027	10.001	-0.061	9.982	-0.08
uL4	HIS	92	A	C	444	9.909	9.934	0.025	9.896	-0.013	9.938	0.029	9.963	0.054	9.951	0.042
uL4	HIS	92	A	C	445	16.268	16.352	0.084	16.252	-0.016	16.262	-0.006	16.202	-0.066	16.233	-0.035
uL4	HIS	92	A	U	588	17.503	17.564	0.061	17.519	0.016	17.453	-0.05	17.464	-0.039	17.416	-0.087
uL4	HIS	92	A	U	589	11.995	12.054	0.059	12.094	0.099	11.91	-0.085	11.821	-0.174	11.992	-0.003
uL4	HIS	92	A	A	590	8.298	8.366	0.068	8.238	-0.06	8.219	-0.079	8.159	-0.139	8.22	-0.078
uL4	HIS	92	A	U	591	9.411	9.549	0.138	9.523	0.112	9.52	0.109	9.461	0.05	9.468	0.057
uL4	HIS	92	A	A	592	14.317	14.503	0.186	14.371	0.054	14.361	0.044	14.28	-0.037	14.444	0.127
uL4	HIS	92	A	U	593	19.484	19.566	0.082	19.707	0.223	19.393	-0.091	19.42	-0.064	19.66	0.176
uL4	HIS	92	A	U	607	18.168	18.162	-0.006	18.311	0.143	18.137	-0.031	18.213	0.045	18.156	-0.012
uL4	HIS	92	A	A	608	15.409	15.306	-0.103	15.364	-0.045	15.564	0.155	15.413	0.004	15.385	-0.024
uL4	HIS	92	A	A	609	14.687	14.627	-0.06	14.745	0.058	14.743	0.056	14.637	-0.05	14.63	-0.057
uL4	HIS	92	A	C	610	17.442	17.454	0.012	17.515	0.073	17.495	0.053	17.411	-0.031	17.523	0.081
uL4	HIS	92	A	U	615	15.503	15.385	-0.118	15.212	-0.291	15.413	-0.09	14.839	-0.664	15.497	-0.006
uL4	HIS	92	A	A	616	14.508	14.599	0.091	14.364	-0.144	14.586	0.078	14.63	0.122	14.411	-0.097
uL4	HIS	92	A	G	617	19.753	19.782	0.029	19.869	0.116	19.708	-0.045	19.783	0.03	19.735	-0.018
uL4	HIS	92	A	G	659	15.113	15.108	-0.005	15.068	-0.045	15.174	0.061	15.098	-0.015	15.175	0.062
uL4	HIS	92	A	C	660	9.895	9.76	-0.135	9.823	-0.072	9.899	0.004	9.843	-0.052	9.858	-0.037
uL4	HIS	92	A	A	661	9.35	9.321	-0.029	9.365	0.015	9.258	-0.092	9.302	-0.048	9.363	0.013
uL4	HIS	92	A	G	662	13.136	13.105	-0.031	13.103	-0.033	13.106	-0.03	13.033	-0.103	13.148	0.012
uL4	HIS	92	A	U	1201	16.804	16.827	0.023	16.732	-0.072	16.871	0.067	16.922	0.118	16.806	0.002
uL4	HIS	92	A	G	1202	16.498	16.5	0.002	16.385	-0.113	16.493	-0.005	16.525	0.027	16.536	0.038
uL4	HIS	92	A	U	1203	19.166	19.099	-0.067	19.099	-0.067	19.275	0.109	19.472	0.306	19.138	-0.028
uL4	HIS	92	A	G	1245	14.903	14.996	0.093	14.982	0.079	14.907	0.004	15.18	0.277	15.102	0.199
uL4	HIS	92	A	A	1246	10.225	10.292	0.067	10.352	0.127	10.006	-0.219	10.183	-0.042	10.283	0.058
uL4	HIS	92	A	A	1247	9.059	8.955	-0.104	8.958	-0.101	9.276	0.217	9.429	0.37	9.035	-0.024
uL4	HIS	92	A	G	1248	12.676	12.805	0.129	12.83	0.154	12.685	0.009	12.707	0.031	12.694	0.018
uL4	HIS	92	A	U	1249	19.016	19.088	0.072	19.124	0.108	18.784	-0.232	18.897	-0.119	18.992	-0.024
uL4	GLU	111	A	A	599	19.6	19.541	-0.059	19.57	-0.03	19.485	-0.115	19.634	0.034	19.563	-0.037
uL4	GLU	111	A	G	600	16.41	16.404	-0.006	16.472	0.062	16.42	0.01	16.494	0.084	16.412	0.002
uL4	GLU	111	A	C	601	16.992	16.925	-0.067	17.02	0.028	17.1	0.108	17.105	0.113	17.019	0.027
uL4	GLU	111	A	G	617	19.853	19.899	0.046	19.676	-0.177	19.893	0.04	19.886	0.033	19.862	0.009
uL4	GLU	111	A	A	1204	18.399	18.538	0.139	18.336	-0.063	18.365	-0.034	18.36	-0.039	18.356	-0.043
uL4	GLU	111	A	A	1244	19.111	19.354	0.243	19.265	0.154	19.01	-0.101	19.166	0.055	19.086	-0.025
uL4	ASP	116	A	A	1204	18.651	18.737	0.086	18.59	-0.061	18.524	-0.127	18.51	-0.141	18.559	-0.092
uL4	GLU	127	A	G	319	17.475	17.435	-0.04	17.427	-0.048	17.37	-0.105	17.285	-0.19	17.192	-0.283
uL4	GLU	127	A	A	320	14.663	14.593	-0.07	14.582	-0.081	14.577	-0.086	14.391	-0.272	14.506	-0.157
uL4	GLU	127	A	U	321	12.464	12.415	-0.049	12.384	-0.08	12.564	0.1	12.449	-0.015	12.398	-0.066
uL4	GLU	127	A	A	322	16.144	16.021	-0.123	16.069	-0.075	16.18	0.036	16.125	-0.019	16.131	-0.013
uL4	GLU	127	A	A	342	19.195	18.914	-0.281	18.986	-0.209	19.186	-0.009	19.264	0.069	19.102	-0.093
uL4	ASP	140	A	C	316	19.73	19.664	-0.066	19.593	-0.137	19.519	-0.211	19.442	-0.288	19.496	-0.234
uL4	ASP	140	A	G	317	17.453	17.49	0.037	17.167	-0.286	17.674	0.221	17.192	-0.261	17.171	-0.282
uL4	ASP	140	A	C	318	16.505	16.426	-0.079	16.35	-0.155	16.402	-0.103	16.143	-0.362	16.321	-0.184
uL4	ASP	140	A	G	319	17.634	17.528	-0.106	17.645	0.011	17.415	-0.219	17.458	-0.176	17.517	-0.117
uL4	ASP	140	A	A	320	18.98	18.953	-0.027	18.997	0.017	18.888	-0.092	18.757	-0.223	18.833	-0.147
uL4	ASP	140	A	U	321	19.397	19.371	-0.026	19.346	-0.051	19.56	0.163	19.402	0.005	19.46	0.063
uL4	GLU	144	A	C	316	19.199	19.147	-0.052	18.871	-0.328	19.16	-0.039	18.829	-0.37	18.971	-0.228
uL4	GLU	144	A	G	317	19.065	19.098	0.033	18.757	-0.308	19.335	0.27	18.822	-0.243	18.73	-0.335
uL4	GLU	144	A	C	318	18.389	18.324	-0.065	18.295	-0.094	18.223	-0.166	18.043	-0.346	18.239	-0.15
uL4	GLU	144	A	G	319	18.836	18.75	-0.086	18.915	0.079	18.683	-0.153	18.637	-0.199	18.75	-0.086
uL4	GLU	144	A	A	320	19.051	19.06	0.009	19.11	0.059	18.956	-0.095	18.868	-0.183	18.908	-0.143
uL4	GLU	144	A	U	321	18.392	18.395	0.003	18.381	-0.011	18.521	0.129	18.354	-0.038	18.451	0.059
uL4	GLU	144	A	A	322	17.774	17.763	-0.011	17.801	0.027	17.781	0.007	17.74	-0.034	17.867	0.093
uL4	GLU	144	A	C	323	19.665	19.632	-0.033	19.612	-0.053	19.701	0.036	19.662	-0.003	19.702	0.037
uL4	GLU	144	A	A	324	16.301	16.421	0.12	16.135	-0.166	16.221	-0.08	16.219	-0.082	16.306	0.005
uL4	GLU	144	A	G	333	18.167	18.18	0.013	18.09	-0.077	18.18	0.013	18.385	0.218	18.228	0.061
uL4	GLU	144	A	U	1203	16.352	16.374	0.022	16.327	-0.025	16.204	-0.148	16.064	-0.288	16.284	-0.068
uL4	GLU	144	A	A	1204	13.365	13.347	-0.018	13.359	-0.006	13.128	-0.237	13.239	-0.126	13.253	-0.112
uL4	GLU	144	A	A	1205	14.328	14.503	0.175	14.359	0.031	14.507	0.179	14.358	0.03	14.29	-0.038
uL4	GLU	144	A	G	1206	13.203	13.199	-0.004	13.239	0.036	13.257	0.054	13.25	0.047	13.187	-0.016
uL4	GLU	144	A	C	1207	14.845	14.917	0.072	14.912	0.067	15.046	0.201	14.936	0.091	14.975	0.13
uL4	ASP	145	A	U	321	19.508	19.518	0.01	19.506	-0.002	19.619	0.111	19.447	-0.061	19.542	0.034
uL4	ASP	145	A	A	322	17.848	17.83	-0.018	17.863	0.015	17.839	-0.009	17.8	-0.048	17.927	0.079
uL4	ASP	145	A	C	323	19.365	19.321	-0.044	19.319	-0.046	19.393	0.028	19.372	0.007	19.391	0.026
uL4	ASP	145	A	A	324	15.168	15.35	0.182	15.031	-0.137	15.097	-0.071	15.099	-0.069	15.201	0.033
uL4	ASP	145	A	G	325	19.16	19.118	-0.042	19.215	0.055	19.224	0.064	19.298	0.138	19.288	0.128
uL4	ASP	145	A	G	333	18.699	18.73	0.031	18.641	-0.058	18.721	0.022	18.906	0.207	18.778	0.079
uL4	ASP	145	A	G	1202	18.356	18.388	0.032	18.393	0.037	18.322	-0.034	18.195	-0.161	18.29	-0.066
uL4	ASP	145	A	U	1203	13.081	13.089	0.008	13.043	-0.038	12.932	-0.149	12.806	-0.275	12.998	-0.083
uL4	ASP	145	A	A	1204	10.569	10.588	0.019	10.559	-0.01	10.344	-0.225	10.491	-0.078	10.468	-0.101
uL4	ASP	145	A	A	1205	12.036	12.241	0.205	12.11	0.074	12.244	0.208	12.058	0.022	11.989	-0.047
uL4	ASP	145	A	G	1206	12.582	12.608	0.026	12.637	0.055	12.652	0.07	12.627	0.045	12.533	-0.049
uL4	ASP	145	A	C	1207	14.504	14.58	0.076	14.593	0.089	14.719	0.215	14.618	0.114	14.623	0.119
uL4	GLU	152	A	A	613	15.837	15.674	-0.163	15.951	0.114	15.346	-0.491	16.014	0.177	15.655	-0.182
uL4	GLU	152	A	A	614	11.668	18.463	6.795	18.162	6.494	18.342	6.674	18.318	6.65	11.922	0.254
uL4	GLU	152	A	U	615	16.865	16.962	0.097	17.184	0.319	16.893	0.028	17.638	0.773	16.868	0.003
uL4	GLU	152	A	G	617	18.192	18.085	-0.107	18.13	-0.062	18.195	0.003	18.199	0.007	18.252	0.06
uL4	GLU	152	A	G	618	19.299	19.271	-0.028	19.385	0.086	19.362	0.063	19.372	0.073	19.324	0.025
uL4	ASP	154	A	A	320	19.659	19.618	-0.041	19.607	-0.052	19.561	-0.098	19.397	-0.262	19.49	-0.169
uL4	ASP	154	A	U	321	15.135	15.118	-0.017	15.095	-0.04	15.178	0.043	15.031	-0.104	15	-0.135
uL4	ASP	154	A	A	322	15.023	14.861	-0.162	14.898	-0.125	15.006	-0.017	14.953	-0.07	14.96	-0.063
uL4	ASP	154	A	C	341	16.28	16.486	0.206	16.678	0.398	16.431	0.151	16.752	0.472	16.706	0.426
uL4	ASP	154	A	A	342	17.708	17.464	-0.244	17.525	-0.183	17.686	-0.022	17.585	-0.123	17.603	-0.105
uL4	ASP	154	A	A	613	17.959	17.946	-0.013	18.229	0.27	17.677	-0.282	18.182	0.223	17.855	-0.104
uL4	ASP	154	A	U	615	19.179	19.241	0.062	19.451	0.272	19.248	0.069	19.707	0.528	19.145	-0.034
uL4	GLU	155	A	A	320	17.3	17.263	-0.037	17.244	-0.056	17.213	-0.087	17.063	-0.237	17.147	-0.153
uL4	GLU	155	A	U	321	12.445	12.433	-0.012	12.414	-0.031	12.457	0.012	12.336	-0.109	12.291	-0.154
uL4	GLU	155	A	A	322	12.215	12.05	-0.165	12.081	-0.134	12.198	-0.017	12.151	-0.064	12.133	-0.082
uL4	GLU	155	A	C	323	18.233	18.041	-0.192	18.147	-0.086	18.286	0.053	18.235	0.002	18.175	-0.058
uL4	GLU	155	A	A	324	18.348	18.126	-0.222	18.106	-0.242	18.343	-0.005	18.302	-0.046	18.239	-0.109
uL4	GLU	155	A	A	340	17.957	18.036	0.079	17.872	-0.085	17.991	0.034	18.011	0.054	17.93	-0.027
uL4	GLU	155	A	C	341	12.692	12.885	0.193	13.072	0.38	12.842	0.15	13.173	0.481	13.108	0.416
uL4	GLU	155	A	A	342	13.941	13.688	-0.253	13.753	-0.188	13.919	-0.022	13.812	-0.129	13.831	-0.11
uL4	GLU	155	A	C	343	18.745	18.786	0.041	18.845	0.1	18.731	-0.014	18.719	-0.026	18.773	0.028
uL4	GLU	155	A	A	613	18.008	18.082	0.074	18.353	0.345	17.866	-0.142	18.243	0.235	17.955	-0.053
uL4	HIS	165	A	G	312	18.33	18.36	0.03	18.308	-0.022	18.639	0.309	18.546	0.216	18.477	0.147
uL4	HIS	165	A	G	313	18.806	18.774	-0.032	18.614	-0.192	19.132	0.326	19.193	0.387	18.912	0.106
uL4	HIS	165	A	G	319	18.339	18.301	-0.038	18.441	0.102	18.291	-0.048	18.14	-0.199	18.231	-0.108
uL4	HIS	165	A	A	320	16.338	16.369	0.031	16.404	0.066	16.255	-0.083	16.209	-0.129	16.219	-0.119
uL4	HIS	165	A	U	321	14.223	14.254	0.031	14.253	0.03	14.28	0.057	14.146	-0.077	14.249	0.026
uL4	HIS	165	A	A	322	10.827	10.848	0.021	10.864	0.037	10.802	-0.025	10.782	-0.045	10.907	0.08
uL4	HIS	165	A	C	323	11.033	10.988	-0.045	10.994	-0.039	11.054	0.021	11.047	0.014	11.054	0.021
uL4	HIS	165	A	A	324	6.668	6.825	0.157	6.513	-0.155	6.596	-0.072	6.595	-0.073	6.688	0.02
uL4	HIS	165	A	G	325	11.194	11.129	-0.065	11.247	0.053	11.277	0.083	11.41	0.216	11.342	0.148
uL4	HIS	165	A	A	332	16.369	16.527	0.158	16.332	-0.037	16.442	0.073	16.395	0.026	16.612	0.243
uL4	HIS	165	A	G	333	12.879	12.885	0.006	12.848	-0.031	12.937	0.058	13.131	0.252	12.981	0.102
uL4	HIS	165	A	C	334	16.007	16.074	0.067	16.135	0.128	16.307	0.3	16.19	0.183	16.147	0.14
uL4	HIS	165	A	A	340	17.475	17.631	0.156	17.521	0.046	17.573	0.098	17.488	0.013	17.603	0.128
uL4	HIS	165	A	C	341	17.262	17.557	0.295	17.723	0.461	17.302	0.04	17.57	0.308	17.722	0.46
uL4	HIS	165	A	U	441	17.44	17.426	-0.014	17.392	-0.048	17.349	-0.091	17.35	-0.09	17.534	0.094
uL4	HIS	165	A	G	442	17.291	17.294	0.003	17.19	-0.101	17.228	-0.063	17.315	0.024	17.347	0.056
uL4	HIS	165	A	G	1202	15.326	15.391	0.065	15.338	0.012	15.307	-0.019	15.175	-0.151	15.306	-0.02
uL4	HIS	165	A	U	1203	11.994	12.031	0.037	11.924	-0.07	11.874	-0.12	11.822	-0.172	11.926	-0.068
uL4	HIS	165	A	A	1204	12.721	12.712	-0.009	12.758	0.037	12.561	-0.16	12.808	0.087	12.686	-0.035
uL4	HIS	165	A	A	1205	9.198	9.266	0.068	9.339	0.141	9.365	0.167	9.27	0.072	9.205	0.007
uL4	HIS	165	A	G	1206	11.489	11.471	-0.018	11.464	-0.025	11.673	0.184	11.561	0.072	11.472	-0.017
uL4	HIS	165	A	C	1207	15.971	15.955	-0.016	15.966	-0.005	16.191	0.22	16.089	0.118	16.076	0.105
uL4	ASP	168	A	A	320	19.137	19.14	0.003	19.163	0.026	19.034	-0.103	18.925	-0.212	18.975	-0.162
uL4	ASP	168	A	U	321	15.72	15.735	0.015	15.722	0.002	15.791	0.071	15.615	-0.105	15.681	-0.039
uL4	ASP	168	A	A	322	12.938	12.864	-0.074	12.894	-0.044	12.903	-0.035	12.86	-0.078	12.96	0.022
uL4	ASP	168	A	C	323	15.773	15.652	-0.121	15.713	-0.06	15.805	0.032	15.79	0.017	15.756	-0.017
uL4	ASP	168	A	A	324	11.982	12.054	0.072	11.795	-0.187	11.942	-0.04	11.926	-0.056	11.977	-0.005
uL4	ASP	168	A	G	325	16.544	16.606	0.062	16.648	0.104	16.728	0.184	17.011	0.467	16.714	0.17
uL4	ASP	168	A	C	341	17.857	18.16	0.303	18.358	0.501	17.959	0.102	18.242	0.385	18.351	0.494
uL4	ASP	168	A	G	442	19.636	19.672	0.036	19.486	-0.15	19.577	-0.059	19.654	0.018	19.706	0.07
uL4	ASP	168	A	U	615	15.95	15.918	-0.032	16.133	0.183	15.892	-0.058	16.239	0.289	15.894	-0.056
uL4	ASP	168	A	G	1202	18.05	18.113	0.063	18.027	-0.023	18.019	-0.031	17.879	-0.171	18.024	-0.026
uL4	ASP	168	A	U	1203	14.031	14.015	-0.016	13.915	-0.116	13.911	-0.12	13.907	-0.124	13.904	-0.127
uL4	ASP	168	A	A	1204	15.082	15.151	0.069	15.091	0.009	14.932	-0.15	15.182	0.1	15.042	-0.04
uL4	ASP	168	A	A	1205	14.008	14.151	0.143	14.208	0.2	14.231	0.223	14.056	0.048	13.988	-0.02
uL4	ASP	168	A	G	1206	17.413	17.427	0.014	17.428	0.015	17.564	0.151	17.475	0.062	17.366	-0.047
uL4	ASP	171	A	A	322	18.852	18.716	-0.136	18.745	-0.107	18.81	-0.042	18.763	-0.089	18.806	-0.046
uL4	ASP	171	A	A	613	14.863	14.786	-0.077	15.059	0.196	14.46	-0.403	15.086	0.223	14.741	-0.122
uL4	ASP	171	A	A	614	9.352	15.81	6.458	15.475	6.123	15.729	6.377	15.694	6.342	9.71	0.358
uL4	ASP	171	A	U	615	12.437	12.509	0.072	12.755	0.318	12.417	-0.02	13.208	0.771	12.434	-0.003
uL4	ASP	171	A	A	616	15.703	15.606	-0.097	15.883	0.18	15.634	-0.069	15.718	0.015	15.9	0.197
uL4	ASP	171	A	G	617	14.884	14.786	-0.098	14.822	-0.062	14.882	-0.002	14.903	0.019	14.943	0.059
uL4	ASP	171	A	G	618	17.539	17.506	-0.033	17.593	0.054	17.636	0.097	17.608	0.069	17.569	0.03
uL4	ASP	176	A	A	443	19.161	19.199	0.038	19.122	-0.039	19.218	0.057	19.125	-0.036	19.176	0.015
uL4	ASP	176	A	C	601	19.692	19.604	-0.088	19.851	0.159	19.858	0.166	19.969	0.277	19.805	0.113
uL4	ASP	176	A	U	607	17.425	17.421	-0.004	17.513	0.088	17.598	0.173	17.555	0.13	17.448	0.023
uL4	ASP	176	A	A	608	18.68	18.715	0.035	18.787	0.107	18.661	-0.019	18.551	-0.129	18.817	0.137
uL4	ASP	176	A	A	613	17.974	17.973	-0.001	18.146	0.172	17.727	-0.247	18.172	0.198	17.943	-0.031
uL4	ASP	176	A	A	614	12.131	15.553	3.422	15.162	3.031	15.492	3.361	15.5	3.369	12.37	0.239
uL4	ASP	176	A	U	615	8.598	8.579	-0.019	8.783	0.185	8.355	-0.243	9.231	0.633	8.622	0.024
uL4	ASP	176	A	A	616	9.19	9.16	-0.03	9.303	0.113	9.159	-0.031	9.297	0.107	9.425	0.235
uL4	ASP	176	A	G	617	10.286	10.262	-0.024	10.223	-0.063	10.28	-0.006	10.331	0.045	10.319	0.033
uL4	ASP	176	A	G	618	15.667	15.629	-0.038	15.63	-0.037	15.811	0.144	15.705	0.038	15.683	0.016
uL4	ASP	176	A	C	660	18.973	18.813	-0.16	19.025	0.052	19.101	0.128	19.146	0.173	18.901	-0.072
uL4	ASP	176	A	G	1202	17.972	18.008	0.036	17.903	-0.069	17.934	-0.038	17.831	-0.141	17.943	-0.029
uL4	ASP	176	A	U	1203	14.957	14.871	-0.086	14.827	-0.13	14.918	-0.039	15.017	0.06	14.815	-0.142
uL4	ASP	176	A	A	1204	17.545	17.702	0.157	17.528	-0.017	17.535	-0.01	17.728	0.183	17.561	0.016
uL4	ASP	176	A	A	1205	18.899	19.064	0.165	19.127	0.228	19.104	0.205	18.901	0.002	18.862	-0.037
uL4	ASP	176	A	G	1245	19.676	19.767	0.091	19.616	-0.06	19.558	-0.118	19.954	0.278	19.789	0.113
uL4	ASP	184	A	A	324	19.131	19.367	0.236	19.032	-0.099	19.068	-0.063	19.076	-0.055	19.19	0.059
uL4	ASP	184	A	G	1202	18.374	18.385	0.011	18.412	0.038	18.334	-0.04	18.219	-0.155	18.29	-0.084
uL4	ASP	184	A	U	1203	12.733	12.712	-0.021	12.709	-0.024	12.601	-0.132	12.476	-0.257	12.646	-0.087
uL4	ASP	184	A	A	1204	9.487	9.562	0.075	9.444	-0.043	9.311	-0.176	9.381	-0.106	9.388	-0.099
uL4	ASP	184	A	A	1205	13.605	13.846	0.241	13.675	0.07	13.811	0.206	13.596	-0.009	13.539	-0.066
uL4	ASP	184	A	G	1206	14.838	14.903	0.065	14.932	0.094	14.859	0.021	14.86	0.022	14.755	-0.083
uL4	ASP	184	A	C	1207	15.438	15.551	0.113	15.581	0.143	15.624	0.186	15.55	0.112	15.533	0.095
uL4	ASP	191	A	G	617	19.287	19.22	-0.067	19.143	-0.144	19.319	0.032	19.291	0.004	19.337	0.05
uL4	GLU	197	A	C	601	17.798	17.732	-0.066	17.965	0.167	17.912	0.114	17.962	0.164	17.892	0.094
uL4	GLU	197	A	A	602	19.132	19.187	0.055	19.194	0.062	19.11	-0.022	19.167	0.035	19.204	0.072
uL4	GLU	197	A	A	616	17.29	17.228	-0.062	17.429	0.139	17.222	-0.068	17.242	-0.048	17.481	0.191
uL4	GLU	197	A	G	617	12.576	12.564	-0.012	12.384	-0.192	12.63	0.054	12.577	0.001	12.605	0.029
uL4	GLU	197	A	G	618	13.684	13.643	-0.041	13.68	-0.004	13.784	0.1	13.704	0.02	13.588	-0.096
uL4	GLU	197	A	G	619	18.826	18.88	0.054	18.9	0.074	18.96	0.134	18.915	0.089	18.889	0.063
uL4	GLU	198	A	C	601	18.565	18.505	-0.06	18.752	0.187	18.672	0.107	18.733	0.168	18.669	0.104
uL4	GLU	198	A	A	602	18.919	18.963	0.044	19.016	0.097	18.92	0.001	18.967	0.048	19.002	0.083
uL4	GLU	198	A	U	606	19.112	19.185	0.073	19.26	0.148	19.201	0.089	18.994	-0.118	19.189	0.077
uL4	GLU	198	A	U	607	18.816	18.835	0.019	18.803	-0.013	19.041	0.225	18.915	0.099	18.865	0.049
uL4	GLU	198	A	U	615	18.974	19.086	0.112	19.265	0.291	18.844	-0.13	19.995	1.021	19.056	0.082
uL4	GLU	198	A	A	616	16.826	16.755	-0.071	16.965	0.139	16.753	-0.073	16.743	-0.083	16.983	0.157
uL4	GLU	198	A	G	617	11.623	11.597	-0.026	11.458	-0.165	11.675	0.052	11.609	-0.014	11.651	0.028
uL4	GLU	198	A	G	618	11.181	11.145	-0.036	11.202	0.021	11.252	0.071	11.202	0.021	11.081	-0.1
uL4	GLU	198	A	G	619	15.723	15.783	0.06	15.803	0.08	15.847	0.124	15.816	0.093	15.774	0.051
uL5	HIS	5	B	C	31	15.988	15.664	-0.324	15.914	-0.074	16.003	0.015	15.992	0.004	15.933	-0.055
uL5	HIS	5	B	U	32	11.652	11.512	-0.14	11.887	0.235	11.584	-0.068	11.598	-0.054	11.84	0.188
uL5	HIS	5	B	G	33	10.275	10.209	-0.066	10.444	0.169	10.382	0.107	10.063	-0.212	10.374	0.099
uL5	HIS	5	B	A	34	12.819	12.804	-0.015	13.11	0.291	12.855	0.036	12.723	-0.096	12.796	-0.023
uL5	HIS	5	B	C	35	18.586	18.583	-0.003	18.673	0.087	18.26	-0.326	17.714	-0.872	18.884	0.298
uL5	HIS	5	B	G	44	16.916	16.857	-0.059	16.716	-0.2	17.112	0.196	16.687	-0.229	16.893	-0.023
uL5	HIS	5	B	A	45	14.84	14.973	0.133	15.04	0.2	15.062	0.222	15.062	0.222	14.794	-0.046
uL5	HIS	5	B	A	46	19.016	19.038	0.022	19.143	0.127	19.08	0.064	19.114	0.098	19.259	0.243
uL5	ASP	6	B	C	31	18.12	17.834	-0.286	18.052	-0.068	18.154	0.034	18.095	-0.025	18.063	-0.057
uL5	ASP	6	B	U	32	13.054	12.844	-0.21	13.309	0.255	12.933	-0.121	13.023	-0.031	13.249	0.195
uL5	ASP	6	B	G	33	11.065	11.014	-0.051	11.28	0.215	11.286	0.221	10.991	-0.074	11.145	0.08
uL5	ASP	6	B	A	34	13.793	13.762	-0.031	14.164	0.371	13.964	0.171	13.828	0.035	13.92	0.127
uL5	ASP	6	B	A	45	17.757	17.892	0.135	18.011	0.254	17.959	0.202	18.024	0.267	17.739	-0.018
uL5	ASP	6	B	G	54	18.947	18.933	-0.014	19.168	0.221	19.093	0.146	19.026	0.079	19.118	0.171
uL5	ASP	6	B	U	55	19.349	19.289	-0.06	19.277	-0.072	19.636	0.287	19.512	0.163	19.278	-0.071
uL5	ASP	10	B	C	31	19.157	18.935	-0.222	19.124	-0.033	19.219	0.062	19.071	-0.086	19.11	-0.047
uL5	ASP	10	B	U	32	14.464	14.289	-0.175	14.721	0.257	14.269	-0.195	14.503	0.039	14.684	0.22
uL5	ASP	10	B	G	33	14.074	14.046	-0.028	14.296	0.222	14.303	0.229	14.192	0.118	14.206	0.132
uL5	ASP	10	B	A	34	18.382	18.497	0.115	18.803	0.421	18.628	0.246	18.567	0.185	18.617	0.235
uL5	ASP	10	B	A	53	19.475	19.581	0.106	19.713	0.238	19.367	-0.108	19.699	0.224	19.662	0.187
uL5	ASP	10	B	G	54	16.353	16.332	-0.021	16.628	0.275	16.543	0.19	16.498	0.145	16.497	0.144
uL5	ASP	10	B	U	55	15.716	15.729	0.013	15.699	-0.017	15.997	0.281	15.877	0.161	15.688	-0.028
uL5	ASP	10	B	G	56	19.054	19.072	0.018	18.651	-0.403	19.062	0.008	19.044	-0.01	18.713	-0.341
uL5	GLU	11	B	U	32	16.864	16.745	-0.119	17.118	0.254	16.687	-0.177	16.903	0.039	17.094	0.23
uL5	GLU	11	B	G	33	16.974	16.936	-0.038	17.183	0.209	17.158	0.184	17.024	0.05	17.118	0.144
uL5	GLU	11	B	G	54	19.524	19.479	-0.045	19.772	0.248	19.726	0.202	19.699	0.175	19.636	0.112
uL5	GLU	11	B	U	55	18.03	18.036	0.006	17.987	-0.043	18.28	0.25	18.188	0.158	17.991	-0.039
uL5	GLU	19	B	U	55	19.28	19.279	-0.001	19.178	-0.102	19.353	0.073	19.384	0.104	19.227	-0.053
uL5	GLU	19	B	G	56	18.307	18.312	0.005	17.763	-0.544	18.208	-0.099	18.11	-0.197	17.749	-0.558
uL5	GLU	19	B	A	57	18.858	18.924	0.066	18.478	-0.38	18.796	-0.062	19.077	0.219	18.533	-0.325
uL5	GLU	19	B	A	58	18.794	18.809	0.015	18.544	-0.25	18.599	-0.195	18.669	-0.125	18.673	-0.121
uL5	GLU	32	B	C	30	15.591	15.249	-0.342	15.453	-0.138	15.34	-0.251	15.48	-0.111	15.626	0.035
uL5	GLU	32	B	C	31	10.155	9.812	-0.343	10.112	-0.043	10.098	-0.057	10.229	0.074	10.135	-0.02
uL5	GLU	32	B	U	32	11.218	11.433	0.215	11.257	0.039	11.311	0.093	11.174	-0.044	11.301	0.083
uL5	GLU	32	B	G	33	13.854	13.798	-0.056	13.826	-0.028	13.616	-0.238	13.562	-0.292	14.004	0.15
uL5	GLU	32	B	A	34	16.649	16.874	0.225	16.699	0.05	16.404	-0.245	16.43	-0.219	16.369	-0.28
uL5	GLU	32	B	G	41	17.55	17.814	0.264	17.974	0.424	17.731	0.181	18.565	1.015	17.822	0.272
uL5	GLU	32	B	C	43	16.894	17.086	0.192	16.743	-0.151	16.858	-0.036	16.896	0.002	16.892	-0.002
uL5	GLU	32	B	G	44	13.586	13.594	0.008	13.22	-0.366	13.633	0.047	13.438	-0.148	13.669	0.083
uL5	GLU	32	B	A	45	9.32	9.511	0.191	9.294	-0.026	9.414	0.094	9.324	0.004	9.338	0.018
uL5	GLU	32	B	A	46	11.051	11.051	0	11.011	-0.04	11.056	0.005	11.185	0.134	11.175	0.124
uL5	GLU	32	B	C	47	16.456	16.805	0.349	16.584	0.128	16.678	0.222	16.852	0.396	16.657	0.201
uL5	GLU	32	B	A	58	17.862	17.411	-0.451	17.368	-0.494	17.476	-0.386	17.608	-0.254	17.649	-0.213
uL5	GLU	32	B	A	59	17.155	16.563	-0.592	16.872	-0.283	16.816	-0.339	16.45	-0.705	17.144	-0.011
uL5	GLU	32	A	U	2296	19.408	19.555	0.147	19.202	-0.206	19.5	0.092	19.579	0.171	19.623	0.215
uL5	GLU	32	A	C	2313	17.881	18.033	0.152	17.937	0.056	17.941	0.06	18.049	0.168	17.903	0.022
uL5	GLU	32	A	A	2314	12.737	12.686	-0.051	12.787	0.05	12.762	0.025	12.735	-0.002	12.463	-0.274
uL5	GLU	32	A	G	2315	9.719	9.445	-0.274	9.671	-0.048	9.608	-0.111	9.314	-0.405	9.735	0.016
uL5	GLU	32	A	G	2316	12.083	12.186	0.103	12.076	-0.007	12.076	-0.007	12.339	0.256	12.172	0.089
uL5	GLU	32	A	A	2317	17.581	17.595	0.014	17.64	0.059	17.796	0.215	17.885	0.304	17.672	0.091
uL5	GLU	42	A	U	2305	18.512	18.525	0.013	18.617	0.105	18.378	-0.134	19.055	0.543	18.722	0.21
uL5	GLU	42	A	C	2306	14.557	15.188	0.631	14.956	0.399	14.627	0.07	14.778	0.221	14.656	0.099
uL5	GLU	42	A	G	2307	11.952	12.076	0.124	12.339	0.387	11.473	-0.479	11.652	-0.3	12.149	0.197
uL5	GLU	42	A	G	2308	15.313	15.614	0.301	15.624	0.311	15.236	-0.077	15.595	0.282	15.524	0.211
uL5	GLU	42	A	A	2309	19.074	18.869	-0.205	19.233	0.159	18.932	-0.142	18.789	-0.285	19.335	0.261
uL5	GLU	42	A	C	2310	17.805	17.47	-0.335	17.842	0.037	17.834	0.029	18.381	0.576	17.547	-0.258
uL5	GLU	42	A	A	2311	14.579	14.822	0.243	14.464	-0.115	14.048	-0.531	14.304	-0.275	14.435	-0.144
uL5	GLU	42	A	U	2312	13.103	13.177	0.074	13.078	-0.025	12.903	-0.2	13.428	0.325	13.151	0.048
uL5	GLU	42	A	C	2313	15.899	15.716	-0.183	15.814	-0.085	15.831	-0.068	15.802	-0.097	15.812	-0.087
uL5	ASP	46	A	G	2307	18.57	18.697	0.127	18.96	0.39	18.023	-0.547	18.272	-0.298	18.802	0.232
uL5	ASP	46	A	U	2312	17.565	17.806	0.241	17.638	0.073	17.578	0.013	18.121	0.556	17.601	0.036
uL5	ASP	46	A	C	2313	19.769	19.603	-0.166	19.721	-0.048	19.726	-0.043	19.696	-0.073	19.661	-0.108
uL5	ASP	51	B	G	41	18.818	18.655	-0.163	18.796	-0.022	18.522	-0.296	18.406	-0.412	18.81	-0.008
uL5	ASP	51	B	C	42	13.504	13.381	-0.123	13.595	0.091	13.364	-0.14	13.165	-0.339	13.669	0.165
uL5	ASP	51	B	C	43	17.501	17.51	0.009	17.556	0.055	17.696	0.195	17.772	0.271	17.631	0.13
uL5	ASP	51	A	U	2312	18.158	18.378	0.22	18.202	0.044	18.261	0.103	18.523	0.365	18.059	-0.099
uL5	ASP	51	A	C	2313	16.78	16.68	-0.1	16.784	0.004	16.785	0.005	16.81	0.03	16.644	-0.136
uL5	ASP	51	A	A	2314	19.633	19.579	-0.054	19.614	-0.019	19.7	0.067	19.91	0.277	19.626	-0.007
uL5	ASP	56	B	C	42	16.044	15.996	-0.048	16.023	-0.021	15.944	-0.1	15.731	-0.313	16.161	0.117
uL5	ASP	56	B	C	43	16.903	16.943	0.04	16.986	0.083	17.14	0.237	17.156	0.253	17.073	0.17
uL5	ASP	56	A	U	2305	19.175	19.437	0.262	19.165	-0.01	19.068	-0.107	19.857	0.682	19.388	0.213
uL5	ASP	56	A	C	2313	17.828	17.765	-0.063	17.822	-0.006	17.836	0.008	17.913	0.085	17.702	-0.126
uL5	ASP	56	A	A	2314	18.659	18.58	-0.079	18.627	-0.032	18.698	0.039	18.976	0.317	18.542	-0.117
uL5	GLU	94	B	C	31	15.314	14.983	-0.331	15.21	-0.104	15.285	-0.029	15.408	0.094	15.261	-0.053
uL5	GLU	94	B	U	32	12.118	12.027	-0.091	12.239	0.121	12.197	0.079	11.987	-0.131	12.188	0.07
uL5	GLU	94	B	G	33	9.82	9.748	-0.072	9.844	0.024	9.751	-0.069	9.349	-0.471	9.82	0
uL5	GLU	94	B	A	34	8.995	8.832	-0.163	9.016	0.021	8.728	-0.267	8.55	-0.445	8.623	-0.372
uL5	GLU	94	B	C	35	12.75	12.905	0.155	12.469	-0.281	12.202	-0.548	11.704	-1.046	12.89	0.14
uL5	GLU	94	B	C	36	16.855	16.461	-0.394	17.091	0.236	16.533	-0.322	16.124	-0.731	17.208	0.353
uL5	GLU	94	B	G	41	19.084	19.148	0.064	19.5	0.416	19.156	0.072	19.827	0.743	19.299	0.215
uL5	GLU	94	B	C	42	19.677	19.808	0.131	19.486	-0.191	19.733	0.056	19.702	0.025	19.611	-0.066
uL5	GLU	94	B	C	43	13.797	13.876	0.079	13.822	0.025	13.846	0.049	13.735	-0.062	13.852	0.055
uL5	GLU	94	B	G	44	9.811	9.748	-0.063	9.671	-0.14	10.057	0.246	9.599	-0.212	9.754	-0.057
uL5	GLU	94	B	A	45	10.299	10.301	0.002	10.36	0.061	10.606	0.307	10.398	0.099	10.099	-0.2
uL5	GLU	94	B	A	46	15.496	15.481	-0.015	15.616	0.12	15.489	-0.007	15.513	0.017	15.729	0.233
uL5	GLU	94	A	A	2314	19.254	19.163	-0.091	19.309	0.055	19.339	0.085	19.412	0.158	18.941	-0.313
uL5	GLU	94	A	G	2315	19.011	18.802	-0.209	18.986	-0.025	18.942	-0.069	18.617	-0.394	18.978	-0.033
uL5	GLU	98	B	U	32	17.504	17.418	-0.086	17.664	0.16	17.543	0.039	17.395	-0.109	17.619	0.115
uL5	GLU	98	B	G	33	15.404	15.33	-0.074	15.481	0.077	15.407	0.003	14.985	-0.419	15.42	0.016
uL5	GLU	98	B	A	34	14.63	14.345	-0.285	14.672	0.042	14.417	-0.213	14.183	-0.447	14.301	-0.329
uL5	GLU	98	B	C	35	17.57	17.738	0.168	17.441	-0.129	17.116	-0.454	16.528	-1.042	17.753	0.183
uL5	GLU	98	B	C	43	16.707	16.785	0.078	16.765	0.058	16.839	0.132	16.74	0.033	16.818	0.111
uL5	GLU	98	B	G	44	14.437	14.394	-0.043	14.311	-0.126	14.724	0.287	14.28	-0.157	14.357	-0.08
uL5	GLU	98	B	A	45	15.859	15.861	0.002	15.833	-0.026	16.172	0.313	15.882	0.023	15.633	-0.226
uL5	GLU	101	B	G	33	18.591	18.517	-0.074	18.707	0.116	18.628	0.037	18.239	-0.352	18.647	0.056
uL5	GLU	101	B	A	34	18.946	18.711	-0.235	19.063	0.117	18.801	-0.145	18.58	-0.366	18.695	-0.251
uL5	GLU	101	B	G	44	19.072	19.038	-0.034	18.9	-0.172	19.343	0.271	18.915	-0.157	19.01	-0.062
uL5	GLU	101	B	A	45	19.568	19.62	0.052	19.555	-0.013	19.859	0.291	19.603	0.035	19.384	-0.184
uL5	ASP	113	A	G	2304	18.672	19.334	0.662	18.789	0.117	19.189	0.517	19.362	0.69	18.74	0.068
uL5	ASP	113	A	U	2305	15.427	15.267	-0.16	15.182	-0.245	15.346	-0.081	15.592	0.165	15.375	-0.052
uL5	ASP	113	A	C	2306	17.039	16.872	-0.167	16.7	-0.339	16.583	-0.456	17.178	0.139	17.215	0.176
uL5	ASP	123	A	C	2300	18.44	18.523	0.083	17.974	-0.466	18.243	-0.197	18.81	0.37	18.343	-0.097
uL5	ASP	123	A	C	2301	14.43	14.656	0.226	14.239	-0.191	14.337	-0.093	14.414	-0.016	14.558	0.128
uL5	ASP	123	A	U	2302	10.318	10.378	0.06	10.146	-0.172	10.166	-0.152	10.394	0.076	10.334	0.016
uL5	ASP	123	A	G	2303	6.81	7.07	0.26	6.893	0.083	6.781	-0.029	6.9	0.09	6.837	0.027
uL5	ASP	123	A	G	2304	8.057	7.651	-0.406	7.845	-0.212	7.806	-0.251	7.722	-0.335	7.954	-0.103
uL5	ASP	123	A	U	2305	12.432	12.719	0.287	12.556	0.124	12.611	0.179	12.024	-0.408	12.356	-0.076
uL5	ASP	123	A	C	2306	16.45	17.25	0.8	16.417	-0.033	17.648	1.198	16.47	0.02	16.427	-0.023
uL5	ASP	123	A	G	2308	16.118	16.239	0.121	15.808	-0.31	16.602	0.484	15.97	-0.148	15.802	-0.316
uL5	ASP	123	A	C	2310	16.608	17.033	0.425	16.915	0.307	16.996	0.388	16.299	-0.309	16.532	-0.076
uL5	ASP	123	A	A	2311	17.011	17.258	0.247	17.155	0.144	17.52	0.509	17.306	0.295	17.018	0.007
uL5	ASP	123	A	U	2312	19.403	18.951	-0.452	19.146	-0.257	19.058	-0.345	18.516	-0.887	19.275	-0.128
uL5	ASP	123	A	C	2313	16.826	16.888	0.062	16.774	-0.052	16.801	-0.025	16.858	0.032	16.905	0.079
uL5	ASP	123	A	A	2314	13.648	13.678	0.03	13.577	-0.071	13.485	-0.163	13.543	-0.105	13.642	-0.006
uL5	ASP	123	A	G	2315	11.036	11.052	0.016	10.974	-0.062	10.984	-0.052	11.213	0.177	11.062	0.026
uL5	ASP	123	A	G	2316	10.697	10.933	0.236	10.665	-0.032	11.004	0.307	11.099	0.402	10.675	-0.022
uL5	ASP	123	A	A	2317	13.239	13.587	0.348	13.397	0.158	13.667	0.428	13.879	0.64	13.266	0.027
uL5	ASP	123	A	G	2318	17.469	17.985	0.516	17.741	0.272	17.866	0.397	18.191	0.722	17.642	0.173
uL5	GLU	134	A	G	2304	17.37	18.225	0.855	17.874	0.504	17.959	0.589	18.083	0.713	17.395	0.025
uL5	GLU	134	A	U	2305	12.09	12.134	0.044	11.968	-0.122	11.939	-0.151	12.724	0.634	12.24	0.15
uL5	GLU	134	A	C	2306	11.862	12.552	0.69	11.854	-0.008	11.803	-0.059	12.261	0.399	12.167	0.305
uL5	GLU	134	A	G	2307	14.275	15.422	1.147	14.395	0.12	14.618	0.343	14.781	0.506	14.526	0.251
uL5	GLU	134	A	G	2308	17.127	17.779	0.652	17.102	-0.025	17.163	0.036	17.271	0.144	17.276	0.149
uL5	ASP	153	A	U	2302	19.428	19.154	-0.274	19.1	-0.328	19.238	-0.19	19.389	-0.039	19.384	-0.044
uL5	ASP	153	A	G	2303	16.222	16.084	-0.138	15.78	-0.442	15.674	-0.548	16.006	-0.216	15.839	-0.383
uL5	ASP	153	A	G	2304	10.995	11.738	0.743	11.569	0.574	11.491	0.496	11.553	0.558	10.954	-0.041
uL5	ASP	153	A	U	2305	7.465	7.886	0.421	7.533	0.068	7.436	-0.029	8.017	0.552	7.668	0.203
uL5	ASP	153	A	C	2306	9.57	11.072	1.502	9.732	0.162	10.707	1.137	9.987	0.417	9.819	0.249
uL5	ASP	153	A	G	2307	14.343	15.212	0.869	14.43	0.087	14.942	0.599	14.737	0.394	14.361	0.018
uL5	ASP	153	A	G	2308	12.938	13.507	0.569	12.836	-0.102	13.285	0.347	13.035	0.097	12.878	-0.06
uL5	ASP	153	A	C	2310	16.974	17.076	0.102	17.278	0.304	17.292	0.318	17.166	0.192	16.693	-0.281
uL5	ASP	153	A	A	2311	14.758	15.229	0.471	14.814	0.056	14.809	0.051	14.813	0.055	14.621	-0.137
uL5	ASP	153	A	U	2312	14.694	14.394	-0.3	14.459	-0.235	14.347	-0.347	14.129	-0.565	14.532	-0.162
uL5	ASP	153	A	C	2313	11.605	11.564	-0.041	11.538	-0.067	11.573	-0.032	11.665	0.06	11.558	-0.047
uL5	ASP	153	A	A	2314	10.901	10.855	-0.046	10.804	-0.097	10.808	-0.093	11.134	0.233	10.831	-0.07
uL5	ASP	153	A	G	2315	14.061	14.145	0.084	14.041	-0.02	14.077	0.016	14.128	0.067	13.973	-0.088
uL5	ASP	153	A	G	2316	18.945	18.94	-0.005	19.007	0.062	19.122	0.177	19.378	0.433	19.048	0.103
uL5	ASP	163	B	C	19	19.602	18.966	-0.636	18.637	-0.965	19.423	-0.179	19.587	-0.015	19.504	-0.098
uL5	ASP	163	B	G	20	19.807	18.906	-0.901	18.626	-1.181	19.508	-0.299	19.487	-0.32	19.512	-0.295
uL5	ASP	163	B	A	58	17.591	17.262	-0.329	17.125	-0.466	17.302	-0.289	17.491	-0.1	17.414	-0.177
uL5	ASP	163	B	A	59	18.254	17.926	-0.328	17.872	-0.382	17.985	-0.269	17.914	-0.34	18.264	0.01
uL5	ASP	163	A	U	2302	15.88	16.13	0.25	15.784	-0.096	15.798	-0.082	16.06	0.18	15.92	0.04
uL5	ASP	163	A	G	2303	12.16	12.655	0.495	12.403	0.243	12.51	0.35	12.536	0.376	12.376	0.216
uL5	ASP	163	A	G	2304	13.666	13.245	-0.421	13.199	-0.467	13.467	-0.199	13.446	-0.22	13.595	-0.071
uL5	ASP	163	A	U	2305	18.139	18.392	0.253	18.181	0.042	18.32	0.181	17.684	-0.455	18.016	-0.123
uL5	ASP	163	A	A	2314	19.716	19.728	0.012	19.674	-0.042	19.588	-0.128	19.612	-0.104	19.629	-0.087
uL5	ASP	163	A	G	2315	15.818	15.706	-0.112	15.744	-0.074	15.719	-0.099	15.826	0.008	15.876	0.058
uL5	ASP	163	A	G	2316	13.857	14.221	0.364	13.758	-0.099	14.111	0.254	14.151	0.294	13.785	-0.072
uL5	ASP	163	A	A	2317	15.5	16.087	0.587	15.61	0.11	16.023	0.523	16.201	0.701	15.549	0.049
uL5	GLU	164	B	A	58	17.784	17.536	-0.248	17.352	-0.432	17.508	-0.276	17.678	-0.106	17.614	-0.17
uL5	GLU	164	B	A	59	19.543	19.3	-0.243	19.194	-0.349	19.319	-0.224	19.261	-0.282	19.568	0.025
uL5	GLU	164	A	U	2302	19.36	19.632	0.272	19.252	-0.108	19.29	-0.07	19.57	0.21	19.4	0.04
uL5	GLU	164	A	G	2303	15.364	15.888	0.524	15.579	0.215	15.75	0.386	15.788	0.424	15.576	0.212
uL5	GLU	164	A	G	2304	16.3	15.948	-0.352	15.798	-0.502	16.166	-0.134	16.175	-0.125	16.243	-0.057
uL5	GLU	164	A	G	2315	18.825	18.679	-0.146	18.748	-0.077	18.715	-0.11	18.774	-0.051	18.882	0.057
uL5	GLU	164	A	G	2316	16.977	17.35	0.373	16.869	-0.108	17.202	0.225	17.249	0.272	16.905	-0.072
uL5	GLU	164	A	A	2317	18.634	19.242	0.608	18.726	0.092	19.155	0.521	19.317	0.683	18.689	0.055
uL5	GLU	165	B	C	31	19.414	19.2	-0.214	19.443	0.029	19.422	0.008	19.349	-0.065	19.41	-0.004
uL5	GLU	165	B	A	57	18.224	18.026	-0.198	17.718	-0.506	18.01	-0.214	18.242	0.018	17.921	-0.303
uL5	GLU	165	B	A	58	15.663	15.402	-0.261	15.206	-0.457	15.349	-0.314	15.51	-0.153	15.475	-0.188
uL5	GLU	165	B	A	59	17.727	17.462	-0.265	17.395	-0.332	17.5	-0.227	17.39	-0.337	17.757	0.03
uL5	GLU	165	A	G	2303	17.625	18.103	0.478	17.801	0.176	17.908	0.283	17.979	0.354	17.789	0.164
uL5	GLU	165	A	G	2304	17.932	17.702	-0.23	17.53	-0.402	17.88	-0.052	17.894	-0.038	17.86	-0.072
uL5	GLU	165	A	G	2315	17.587	17.395	-0.192	17.51	-0.077	17.465	-0.122	17.453	-0.134	17.647	0.06
uL5	GLU	165	A	G	2316	16.026	16.391	0.365	15.919	-0.107	16.205	0.179	16.284	0.258	15.971	-0.055
uL5	GLU	165	A	A	2317	18.409	18.95	0.541	18.485	0.076	18.897	0.488	19.039	0.63	18.48	0.071
uL6	GLU	32	A	G	2747	18.038	17.97	-0.068	18.087	0.049	18.414	0.376	18.544	0.506	18.084	0.046
uL6	GLU	32	A	C	2760	18.908	19.345	0.437	18.734	-0.174	18.686	-0.222	19.471	0.563	18.97	0.062
uL6	ASP	39	A	A	1021	19.804	19.947	0.143	19.607	-0.197	19.912	0.108	19.917	0.113	19.87	0.066
uL6	ASP	39	A	A	1142	19.211	19.276	0.065	19.186	-0.025	18.585	-0.626	19.093	-0.118	19.136	-0.075
uL6	ASP	39	A	A	2748	18.497	18.435	-0.062	18.335	-0.162	18.393	-0.104	18.494	-0.003	18.298	-0.199
uL6	ASP	39	A	A	2749	17.966	18.046	0.08	18.058	0.092	18.276	0.31	18.234	0.268	18.278	0.312
uL6	ASP	39	A	A	2750	19.346	19.307	-0.039	19.448	0.102	19.44	0.094	19.501	0.155	19.485	0.139
uL6	ASP	39	A	A	2757	18.56	18.645	0.085	18.538	-0.022	18.719	0.159	18.649	0.089	18.548	-0.012
uL6	ASP	39	A	A	2758	12.714	12.759	0.045	12.773	0.059	12.932	0.218	12.777	0.063	12.679	-0.035
uL6	ASP	39	A	G	2759	10.614	10.765	0.151	10.637	0.023	10.61	-0.004	10.831	0.217	10.646	0.032
uL6	ASP	39	A	C	2760	13.872	14.371	0.499	13.943	0.071	13.892	0.02	14.137	0.265	14.365	0.493
uL6	GLU	42	A	A	2748	17.492	17.535	0.043	17.391	-0.101	17.385	-0.107	17.368	-0.124	17.338	-0.154
uL6	GLU	42	A	A	2749	16.369	16.48	0.111	16.453	0.084	16.668	0.299	16.607	0.238	16.722	0.353
uL6	GLU	42	A	A	2750	18.411	18.347	-0.064	18.524	0.113	18.52	0.109	18.46	0.049	18.562	0.151
uL6	GLU	42	A	A	2758	18.436	18.534	0.098	18.472	0.036	18.518	0.082	18.43	-0.006	18.442	0.006
uL6	GLU	42	A	G	2759	16.9	17.079	0.179	16.956	0.056	16.858	-0.042	17.064	0.164	16.949	0.049
uL6	GLU	42	A	C	2760	19.364	19.901	0.537	19.349	-0.015	19.287	-0.077	19.69	0.326	19.783	0.419
uL6	ASP	56	A	G	1017	15.813	16.063	0.25	15.859	0.046	15.992	0.179	16.223	0.41	15.92	0.107
uL6	ASP	56	A	U	1018	16.309	16.394	0.085	16.43	0.121	16.771	0.462	16.699	0.39	16.389	0.08
uL6	ASP	56	A	U	1019	18.693	18.873	0.18	18.773	0.08	19.05	0.357	18.889	0.196	18.79	0.097
uL6	ASP	56	A	G	1036	17.019	16.877	-0.142	16.775	-0.244	17.586	0.567	17.526	0.507	16.925	-0.094
uL6	ASP	56	A	G	1037	17.931	18.02	0.089	18.006	0.075	18.563	0.632	18.452	0.521	17.963	0.032
uL6	ASP	56	A	A	1142	17.875	18.034	0.159	17.877	0.002	16.939	-0.936	17.382	-0.493	17.943	0.068
uL6	ASP	56	A	A	2749	18.718	18.81	0.092	18.729	0.011	18.878	0.16	18.753	0.035	18.949	0.231
uL6	ASP	56	A	A	2750	17.548	17.445	-0.103	17.623	0.075	17.439	-0.109	17.48	-0.068	17.61	0.062
uL6	ASP	56	A	A	2758	18.961	19.007	0.046	18.989	0.028	19.11	0.149	18.947	-0.014	18.959	-0.002
uL6	ASP	56	A	G	2759	19.2	19.329	0.129	19.224	0.024	19.148	-0.052	19.218	0.018	19.238	0.038
uL6	ASP	60	A	G	1017	18.337	18.57	0.233	18.344	0.007	18.153	-0.184	18.476	0.139	18.309	-0.028
uL6	ASP	60	A	U	1018	14.709	14.793	0.084	14.842	0.133	14.732	0.023	14.822	0.113	14.592	-0.117
uL6	ASP	60	A	U	1019	13.589	13.762	0.173	13.661	0.072	13.688	0.099	13.615	0.026	13.587	-0.002
uL6	ASP	60	A	A	1020	13.024	13.183	0.159	13.21	0.186	13.093	0.069	12.953	-0.071	13.08	0.056
uL6	ASP	60	A	A	1021	13.986	14.109	0.123	13.742	-0.244	13.973	-0.013	13.775	-0.211	14.111	0.125
uL6	ASP	60	A	G	1034	15.863	15.705	-0.158	15.727	-0.136	16.532	0.669	16.397	0.534	15.876	0.013
uL6	ASP	60	A	U	1035	10.606	10.592	-0.014	10.532	-0.074	11.285	0.679	11.288	0.682	10.667	0.061
uL6	ASP	60	A	G	1036	10.666	10.602	-0.064	10.664	-0.002	11.058	0.392	11.222	0.556	10.648	-0.018
uL6	ASP	60	A	G	1037	14.761	14.962	0.201	14.814	0.053	15.138	0.377	15.293	0.532	14.858	0.097
uL6	ASP	60	A	G	1112	18.486	18.595	0.109	18.124	-0.362	18.794	0.308	18.806	0.32	18.51	0.024
uL6	ASP	60	A	U	1113	16.804	16.839	0.035	16.485	-0.319	16.697	-0.107	16.875	0.071	16.678	-0.126
uL6	ASP	60	A	C	1114	19.395	19.448	0.053	19.033	-0.362	19.24	-0.155	18.942	-0.453	19.19	-0.205
uL6	ASP	60	A	A	1142	17.639	17.734	0.095	17.712	0.073	16.657	-0.982	17.174	-0.465	17.723	0.084
uL6	ASP	60	A	G	2747	19.326	19.126	-0.2	19.148	-0.178	19.323	-0.003	19.271	-0.055	19.09	-0.236
uL6	ASP	60	A	A	2748	15.361	15.193	-0.168	15.148	-0.213	15.106	-0.255	15.217	-0.144	15.147	-0.214
uL6	ASP	60	A	A	2749	11.522	11.566	0.044	11.53	0.008	11.656	0.134	11.562	0.04	11.665	0.143
uL6	ASP	60	A	A	2750	10.085	10.042	-0.043	10.156	0.071	10.059	-0.026	10.221	0.136	10.164	0.079
uL6	ASP	60	A	G	2751	15.658	15.502	-0.156	15.803	0.145	15.419	-0.239	15.861	0.203	15.314	-0.344
uL6	ASP	60	A	C	2752	18.245	18.364	0.119	18.104	-0.141	18.075	-0.17	17.837	-0.408	17.982	-0.263
uL6	ASP	60	A	U	2756	16.202	16.19	-0.012	16.055	-0.147	16.338	0.136	16.269	0.067	16.12	-0.082
uL6	ASP	60	A	A	2757	13.288	13.498	0.21	13.309	0.021	13.292	0.004	13.117	-0.171	13.34	0.052
uL6	ASP	60	A	A	2758	10.558	10.634	0.076	10.55	-0.008	10.555	-0.003	10.459	-0.099	10.603	0.045
uL6	ASP	60	A	G	2759	12.917	13.012	0.095	12.957	0.04	12.798	-0.119	12.686	-0.231	12.963	0.046
uL6	ASP	60	A	C	2760	18.302	18.476	0.174	18.337	0.035	18.305	0.003	18.133	-0.169	18.573	0.271
uL6	GLU	81	A	U	2746	17.174	17.135	-0.039	17.071	-0.103	17.201	0.027	17.341	0.167	17.091	-0.083
uL6	GLU	81	A	G	2747	15.427	15.491	0.064	15.543	0.116	15.627	0.2	15.664	0.237	15.522	0.095
uL6	GLU	81	A	A	2748	18.92	19.164	0.244	19.099	0.179	19.205	0.285	19.099	0.179	19.05	0.13
uL6	HIS	111	A	G	2524	18.561	18.606	0.045	18.723	0.162	18.29	-0.271	18.68	0.119	18.586	0.025
uL6	HIS	111	A	G	2525	18.565	18.687	0.122	18.763	0.198	18.385	-0.18	18.766	0.201	18.701	0.136
uL6	HIS	111	A	U	2533	18.913	18.922	0.009	19.014	0.101	19.089	0.176	19.141	0.228	18.995	0.082
uL6	HIS	111	A	C	2652	17.14	17.187	0.047	17.306	0.166	17.152	0.012	17.146	0.006	17.32	0.18
uL6	HIS	111	A	U	2653	13.308	13.127	-0.181	13.286	-0.022	13.155	-0.153	13.38	0.072	13.35	0.042
uL6	HIS	111	A	A	2654	10.206	10.152	-0.054	10.473	0.267	9.97	-0.236	10.296	0.09	10.282	0.076
uL6	HIS	111	A	G	2655	16.715	16.718	0.003	16.864	0.149	16.494	-0.221	16.7	-0.015	16.669	-0.046
uL6	HIS	111	A	U	2656	18.728	18.726	-0.002	18.661	-0.067	18.064	-0.664	18.659	-0.069	18.699	-0.029
uL6	HIS	111	A	A	2657	16.817	16.778	-0.039	16.784	-0.033	16.191	-0.626	16.788	-0.029	16.886	0.069
uL6	HIS	111	A	C	2658	18.044	18.061	0.017	17.938	-0.106	17.829	-0.215	18.256	0.212	17.911	-0.133
uL6	HIS	111	A	A	2665	18.528	18.463	-0.065	18.473	-0.055	18.462	-0.066	18.475	-0.053	18.226	-0.302
uL6	HIS	111	A	C	2666	13.514	13.499	-0.015	13.497	-0.017	13.789	0.275	13.695	0.181	13.31	-0.204
uL6	HIS	111	A	C	2667	12.528	12.502	-0.026	12.613	0.085	12.448	-0.08	12.553	0.025	12.565	0.037
uL6	HIS	111	A	G	2668	9.456	9.401	-0.055	9.649	0.193	9.473	0.017	9.414	-0.042	9.563	0.107
uL6	HIS	111	A	G	2669	8.772	8.763	-0.009	8.838	0.066	8.654	-0.118	8.798	0.026	8.867	0.095
uL6	HIS	111	A	A	2670	12.207	12.609	0.402	12.513	0.306	12.02	-0.187	12.586	0.379	12.409	0.202
uL6	HIS	111	A	G	2735	15.985	16.06	0.075	16.058	0.073	15.645	-0.34	16.285	0.3	16.113	0.128
uL6	HIS	111	A	A	2736	18.321	18.484	0.163	18.35	0.029	18.106	-0.215	18.576	0.255	18.471	0.15
uL6	HIS	111	A	G	2763	18.433	18.285	-0.148	18.616	0.183	18.499	0.066	18.577	0.144	18.411	-0.022
uL6	HIS	111	A	A	2764	19.453	19.518	0.065	19.447	-0.006	19.1	-0.353	19.651	0.198	19.396	-0.057
uL6	ASP	114	A	A	2654	18.629	18.556	-0.073	18.891	0.262	18.411	-0.218	18.686	0.057	18.696	0.067
uL6	ASP	114	A	C	2667	18.719	18.721	0.002	18.836	0.117	18.758	0.039	18.667	-0.052	18.779	0.06
uL6	ASP	114	A	G	2668	14.69	14.603	-0.087	14.842	0.152	14.745	0.055	14.393	-0.297	14.837	0.147
uL6	ASP	114	A	G	2669	14.834	14.798	-0.036	14.853	0.019	14.649	-0.185	14.82	-0.014	14.893	0.059
uL6	ASP	114	A	A	2670	18.795	19.255	0.46	19.174	0.379	18.542	-0.253	19.139	0.344	19.058	0.263
uL6	ASP	114	A	G	2735	17.446	17.538	0.092	17.462	0.016	16.767	-0.679	17.328	-0.118	17.562	0.116
uL6	ASP	114	A	A	2736	16.455	16.728	0.273	16.676	0.221	15.747	-0.708	16.39	-0.065	16.606	0.151
uL6	ASP	114	A	C	2762	16.235	16.885	0.65	16.898	0.663	15.818	-0.417	16.503	0.268	16.631	0.396
uL6	ASP	114	A	G	2763	15.923	15.783	-0.14	16.15	0.227	15.719	-0.204	15.98	0.057	15.919	-0.004
uL6	ASP	114	A	A	2764	19.363	19.438	0.075	19.371	0.008	18.887	-0.476	19.409	0.046	19.34	-0.023
uL6	HIS	115	A	G	2668	16.084	15.998	-0.086	16.207	0.123	16.139	0.055	15.72	-0.364	16.231	0.147
uL6	HIS	115	A	G	2669	17.075	17.048	-0.027	17.091	0.016	16.898	-0.177	17.096	0.021	17.124	0.049
uL6	HIS	115	A	G	2735	18.103	18.177	0.074	18.073	-0.03	17.391	-0.712	17.848	-0.255	18.195	0.092
uL6	HIS	115	A	A	2736	16.1	16.319	0.219	16.264	0.164	15.293	-0.807	15.837	-0.263	16.195	0.095
uL6	HIS	115	A	C	2745	18.611	18.573	-0.038	18.721	0.11	18.847	0.236	18.823	0.212	18.63	0.019
uL6	HIS	115	A	U	2746	18.96	18.975	0.015	18.937	-0.023	19.26	0.3	19.45	0.49	18.982	0.022
uL6	HIS	115	A	A	2761	17.272	17.352	0.08	17.362	0.09	17.177	-0.095	17.828	0.556	17.222	-0.05
uL6	HIS	115	A	C	2762	13.421	14.104	0.683	14.132	0.711	12.923	-0.498	13.67	0.249	13.86	0.439
uL6	HIS	115	A	G	2763	14.278	14.155	-0.123	14.506	0.228	13.971	-0.307	14.29	0.012	14.28	0.002
uL6	HIS	115	A	A	2764	18.422	18.499	0.077	18.424	0.002	17.922	-0.5	18.404	-0.018	18.413	-0.009
uL6	GLU	130	A	C	2658	19.334	19.404	0.07	19.159	-0.175	19.225	-0.109	19.75	0.416	19.131	-0.203
uL6	GLU	130	A	C	2745	19.81	19.75	-0.06	19.843	0.033	19.764	-0.046	19.865	0.055	19.774	-0.036
uL6	GLU	130	A	U	2746	19.256	19.257	0.001	19.138	-0.118	19.286	0.03	19.439	0.183	19.166	-0.09
uL6	ASP	137	A	C	2745	15.479	15.451	-0.028	15.553	0.074	15.538	0.059	15.684	0.205	15.613	0.134
uL6	ASP	137	A	U	2746	10.795	10.767	-0.028	10.763	-0.032	11.04	0.245	11.216	0.421	10.797	0.002
uL6	ASP	137	A	G	2747	10.263	10.258	-0.005	10.361	0.098	10.626	0.363	10.802	0.539	10.404	0.141
uL6	ASP	137	A	A	2748	14.991	15.118	0.127	15.076	0.085	15.275	0.284	15.319	0.328	15.032	0.041
uL6	ASP	137	A	C	2752	18.986	19.129	0.143	19.04	0.054	19.168	0.182	19.372	0.386	19.062	0.076
uL6	ASP	137	A	A	2753	18.542	18.737	0.195	18.516	-0.026	18.961	0.419	18.665	0.123	18.516	-0.026
uL6	ASP	137	A	U	2754	19.361	19.488	0.127	19.272	-0.089	19.597	0.236	19.3	-0.061	19.208	-0.153
uL6	ASP	137	A	C	2755	19.264	19.126	-0.138	19.245	-0.019	19.366	0.102	19.445	0.181	19.197	-0.067
uL6	ASP	137	A	G	2759	18.782	18.878	0.096	18.857	0.075	18.765	-0.017	18.953	0.171	18.812	0.03
uL6	ASP	137	A	C	2760	15.279	15.468	0.189	15.042	-0.237	15.006	-0.273	15.552	0.273	15.117	-0.162
uL6	ASP	137	A	A	2761	14.913	14.883	-0.03	15.003	0.09	14.919	0.006	14.821	-0.092	14.637	-0.276
uL6	ASP	137	A	C	2762	17.551	17.9	0.349	18.01	0.459	16.995	-0.556	17.497	-0.054	17.91	0.359
uL6	ASP	147	A	G	2525	15.671	15.922	0.251	15.943	0.272	15.543	-0.128	15.934	0.263	15.834	0.163
uL6	ASP	147	A	G	2526	15.727	15.65	-0.077	15.684	-0.043	15.804	0.077	15.695	-0.032	15.817	0.09
uL6	ASP	147	A	C	2527	18.444	18.392	-0.052	18.43	-0.014	18.495	0.051	18.53	0.086	18.454	0.01
uL6	ASP	147	A	C	2667	19.201	19.246	0.045	19.332	0.131	19.343	0.142	19.039	-0.162	19.265	0.064
uL6	ASP	147	A	G	2668	16.926	16.868	-0.058	16.981	0.055	16.949	0.023	16.485	-0.441	17.051	0.125
uL6	ASP	147	A	A	2736	18.169	18.095	-0.074	17.927	-0.242	17.553	-0.616	17.602	-0.567	18.083	-0.086
uL6	ASP	147	A	A	2738	18.89	18.907	0.017	18.793	-0.097	18.269	-0.621	18.349	-0.541	18.8	-0.09
uL6	ASP	147	A	U	2739	19.317	19.303	-0.014	19.33	0.013	18.975	-0.342	19.419	0.102	19.187	-0.13
uL6	ASP	147	A	U	2743	15.954	15.913	-0.041	15.92	-0.034	16.199	0.245	16.055	0.101	16.023	0.069
uL6	ASP	147	A	G	2744	11.761	11.884	0.123	11.831	0.07	12.007	0.246	12.124	0.363	12.042	0.281
uL6	ASP	147	A	C	2745	10.103	10.069	-0.034	10.212	0.109	10.359	0.256	10.307	0.204	10.111	0.008
uL6	ASP	147	A	U	2746	11.621	11.648	0.027	11.625	0.004	11.891	0.27	12.035	0.414	11.661	0.04
uL6	ASP	147	A	G	2747	17.152	17.259	0.107	17.269	0.117	17.263	0.111	17.46	0.308	17.404	0.252
uL6	ASP	147	A	U	2754	18.304	18.271	-0.033	18.285	-0.019	18.843	0.539	18.583	0.279	18.236	-0.068
uL6	ASP	147	A	C	2755	15.932	15.816	-0.116	16.044	0.112	16.163	0.231	16.274	0.342	15.963	0.031
uL6	ASP	147	A	U	2756	19.061	19.017	-0.044	19.17	0.109	19.234	0.173	19.318	0.257	19.117	0.056
uL6	ASP	147	A	C	2760	18.715	18.32	-0.395	18.526	-0.189	18.551	-0.164	18.465	-0.25	18.189	-0.526
uL6	ASP	147	A	A	2761	13.461	13.524	0.063	13.408	-0.053	13.262	-0.199	13.964	0.503	13.392	-0.069
uL6	ASP	147	A	C	2762	10.393	10.9	0.507	10.767	0.374	9.976	-0.417	10.58	0.187	10.611	0.218
uL6	ASP	147	A	G	2763	11.524	11.459	-0.065	11.697	0.173	11.139	-0.385	11.46	-0.064	11.526	0.002
uL6	ASP	147	A	A	2764	15.634	15.715	0.081	15.568	-0.066	15.137	-0.497	15.522	-0.112	15.639	0.005
uL6	GLU	155	A	G	1093	19.021	19.837	0.816	19.328	0.307	19.143	0.122	19.492	0.471	19.214	0.193
uL6	GLU	155	A	U	1094	19.536	19.487	-0.049	19.524	-0.012	19.201	-0.335	19.142	-0.394	19.163	-0.373
uL6	GLU	155	A	G	2524	19.651	19.586	-0.065	19.57	-0.081	19.705	0.054	19.682	0.031	19.63	-0.021
uL6	GLU	155	A	G	2525	15.667	15.655	-0.012	15.652	-0.015	15.602	-0.065	15.498	-0.169	15.757	0.09
uL6	GLU	155	A	G	2526	12.119	12.147	0.028	12.121	0.002	11.865	-0.254	12.082	-0.037	12.128	0.009
uL6	GLU	155	A	C	2527	10.953	10.954	0.001	10.945	-0.008	10.86	-0.093	10.964	0.011	10.971	0.018
uL6	GLU	155	A	U	2528	11.693	11.528	-0.165	11.617	-0.076	11.758	0.065	11.712	0.019	11.672	-0.021
uL6	GLU	155	A	G	2529	13.349	13.412	0.063	13.44	0.091	13.554	0.205	13.544	0.195	13.47	0.121
uL6	GLU	155	A	A	2530	16.269	16.343	0.074	16.121	-0.148	16.452	0.183	16.335	0.066	16.111	-0.158
uL6	GLU	155	A	A	2531	12.803	12.788	-0.015	12.641	-0.162	13.022	0.219	12.938	0.135	12.779	-0.024
uL6	GLU	155	A	G	2532	9.943	10.178	0.235	9.99	0.047	10.227	0.284	10.099	0.156	10.072	0.129
uL6	GLU	155	A	U	2533	13.288	13.556	0.268	13.353	0.065	13.506	0.218	13.424	0.136	13.468	0.18
uL6	GLU	155	A	A	2534	18.498	18.467	-0.031	18.28	-0.218	18.779	0.281	18.568	0.07	18.658	0.16
uL6	GLU	155	A	A	2657	16.651	16.688	0.037	16.637	-0.014	16.656	0.005	16.73	0.079	16.789	0.138
uL6	GLU	155	A	C	2658	11.806	11.771	-0.035	11.653	-0.153	12.002	0.196	12.075	0.269	11.689	-0.117
uL6	GLU	155	A	G	2659	11.906	11.979	0.073	11.865	-0.041	12.065	0.159	12.146	0.24	11.981	0.075
uL6	GLU	155	A	A	2660	17.025	17.062	0.037	16.927	-0.098	17.186	0.161	17.247	0.222	16.938	-0.087
uL6	GLU	155	A	C	2666	17.492	17.515	0.023	17.371	-0.121	17.553	0.061	17.436	-0.056	17.51	0.018
uL6	GLU	155	A	C	2667	16.371	16.444	0.073	16.478	0.107	16.357	-0.014	16.13	-0.241	16.381	0.01
uL6	GLU	155	A	G	2668	18.887	18.904	0.017	18.922	0.035	18.811	-0.076	18.641	-0.246	18.942	0.055
uL6	GLU	155	A	U	2743	15.475	15.687	0.212	15.635	0.16	15.281	-0.194	15.805	0.33	15.764	0.289
uL6	GLU	155	A	G	2744	12.951	13.063	0.112	12.842	-0.109	12.907	-0.044	12.916	-0.035	12.899	-0.052
uL6	GLU	155	A	C	2745	16.674	16.652	-0.022	16.652	-0.022	16.646	-0.028	16.57	-0.104	16.53	-0.144
uL6	GLU	155	A	C	2755	19.477	19.525	0.048	19.688	0.211	19.555	0.078	19.644	0.167	19.674	0.197
uL6	ASP	166	A	C	1052	15.912	15.8	-0.112	15.858	-0.054	16.425	0.513	16.289	0.377	15.863	-0.049
uL6	ASP	166	A	C	1053	15.641	15.044	-0.597	14.894	-0.747	15.816	0.175	15.589	-0.052	14.821	-0.82
uL6	ASP	166	A	C	1100	18.152	16.331	-1.821	18.205	0.053	17.575	-0.577	18.042	-0.11	15.632	-2.52
uL6	ASP	166	A	U	1101	15.659	14.474	-1.185	15.374	-0.285	15.216	-0.443	15.804	0.145	15.297	-0.362
uL6	ASP	166	A	C	1102	18.813	18.745	-0.068	18.787	-0.026	19.049	0.236	19.596	0.783	19.121	0.308
uL6	ASP	166	A	G	2744	16.348	16.621	0.273	16.397	0.049	16.242	-0.106	16.586	0.238	16.614	0.266
uL6	ASP	166	A	C	2745	13.714	13.665	-0.049	13.666	-0.048	13.445	-0.269	13.611	-0.103	13.652	-0.062
uL6	ASP	166	A	U	2746	13.209	13.207	-0.002	13.084	-0.125	12.974	-0.235	12.994	-0.215	13.079	-0.13
uL6	ASP	166	A	G	2747	16.505	16.734	0.229	16.653	0.148	16.328	-0.177	16.334	-0.171	16.72	0.215
uL6	ASP	166	A	A	2753	14.544	14.802	0.258	14.756	0.212	15.102	0.558	15.154	0.61	14.865	0.321
uL6	ASP	166	A	U	2754	14.176	14.234	0.058	14.151	-0.025	14.362	0.186	14.33	0.154	14.169	-0.007
uL6	ASP	166	A	C	2755	16.836	16.885	0.049	17.004	0.168	16.767	-0.069	16.875	0.039	17.032	0.196
uL6	GLU	167	A	C	1052	16.879	16.709	-0.17	16.903	0.024	17.464	0.585	17.218	0.339	16.816	-0.063
uL6	GLU	167	A	C	1053	17.62	17.078	-0.542	17.014	-0.606	17.941	0.321	17.514	-0.106	16.902	-0.718
uL6	GLU	167	A	C	1100	18.988	17.513	-1.475	18.901	-0.087	18.315	-0.673	18.203	-0.785	16.607	-2.381
uL6	GLU	167	A	U	1101	16.386	15.261	-1.125	15.941	-0.445	15.984	-0.402	15.941	-0.445	15.804	-0.582
uL6	GLU	167	A	C	1102	18.961	19.003	0.042	18.956	-0.005	19.392	0.431	19.498	0.537	19.074	0.113
uL6	GLU	167	A	G	2526	19.555	19.543	-0.012	19.554	-0.001	19.451	-0.104	19.487	-0.068	19.637	0.082
uL6	GLU	167	A	C	2527	17.411	17.435	0.024	17.384	-0.027	17.597	0.186	17.548	0.137	17.373	-0.038
uL6	GLU	167	A	U	2528	18.669	18.622	-0.047	18.58	-0.089	18.964	0.295	18.851	0.182	18.66	-0.009
uL6	GLU	167	A	U	2743	18.637	18.599	-0.038	18.539	-0.098	18.569	-0.068	18.608	-0.029	18.678	0.041
uL6	GLU	167	A	G	2744	13.262	13.529	0.267	13.288	0.026	13.135	-0.127	13.456	0.194	13.486	0.224
uL6	GLU	167	A	C	2745	11.891	11.847	-0.044	11.832	-0.059	11.633	-0.258	11.751	-0.14	11.794	-0.097
uL6	GLU	167	A	U	2746	12.895	12.905	0.01	12.799	-0.096	12.671	-0.224	12.661	-0.234	12.79	-0.105
uL6	GLU	167	A	G	2747	16.994	17.213	0.219	17.127	0.133	16.796	-0.198	16.817	-0.177	17.21	0.216
uL6	GLU	167	A	A	2753	14.723	14.936	0.213	14.961	0.238	15.287	0.564	15.367	0.644	15.037	0.314
uL6	GLU	167	A	U	2754	12.849	12.851	0.002	12.849	0	13.12	0.271	13.1	0.251	12.869	0.02
uL6	GLU	167	A	C	2755	14.827	14.889	0.062	15.02	0.193	14.776	-0.051	14.885	0.058	15.045	0.218
uL6	GLU	173	A	C	1092	15.86	18.671	2.811	17.421	1.561	17.861	2.001	18.671	2.811	17.539	1.679
uL6	GLU	173	A	G	1093	11.304	13.354	2.05	12.136	0.832	12.679	1.375	12.919	1.615	12.225	0.921
uL6	GLU	173	A	U	1094	11.393	11.545	0.152	10.449	-0.944	10.742	-0.651	10.106	-1.287	10.952	-0.441
uL6	GLU	173	A	U	2473	15.49	15.57	0.08	15.635	0.145	15.982	0.492	15.944	0.454	15.491	0.001
uL6	GLU	173	A	U	2474	18.794	18.766	-0.028	18.812	0.018	19.358	0.564	19.043	0.249	18.219	-0.575
uL6	GLU	173	A	U	2477	18.108	18.066	-0.042	18.157	0.049	18.153	0.045	18.075	-0.033	18.028	-0.08
uL6	GLU	173	A	A	2478	17.042	17.159	0.117	16.957	-0.085	17.29	0.248	17.339	0.297	16.979	-0.063
uL6	GLU	173	A	U	2479	18.688	18.875	0.187	18.719	0.031	18.773	0.085	18.98	0.292	18.774	0.086
uL6	GLU	173	A	G	2526	19.728	19.803	0.075	19.76	0.032	19.43	-0.298	19.699	-0.029	19.699	-0.029
uL6	GLU	173	A	C	2527	15.881	15.937	0.056	15.88	-0.001	15.795	-0.086	15.848	-0.033	15.879	-0.002
uL6	GLU	173	A	U	2528	11.654	11.644	-0.01	11.548	-0.106	11.575	-0.079	11.622	-0.032	11.621	-0.033
uL6	GLU	173	A	G	2529	8.163	8.217	0.054	8.118	-0.045	8.271	0.108	8.403	0.24	8.196	0.033
uL6	GLU	173	A	A	2530	11.723	11.911	0.188	11.665	-0.058	12.016	0.293	12.22	0.497	11.677	-0.046
uL6	GLU	173	A	A	2531	8.188	8.361	0.173	8.212	0.024	8.429	0.241	8.609	0.421	8.32	0.132
uL6	GLU	173	A	G	2532	11.159	11.263	0.104	11.06	-0.099	10.958	-0.201	11.108	-0.051	11.121	-0.038
uL6	GLU	173	A	U	2533	16.468	16.716	0.248	16.514	0.046	16.418	-0.05	16.529	0.061	16.611	0.143
uL6	GLU	173	A	C	2658	15.117	15.056	-0.061	15.103	-0.014	15.451	0.334	15.101	-0.016	15.158	0.041
uL6	GLU	173	A	G	2659	10.714	10.683	-0.031	10.66	-0.054	11.005	0.291	10.659	-0.055	10.809	0.095
uL6	GLU	173	A	A	2660	11.64	11.699	0.059	11.562	-0.078	12.257	0.617	11.678	0.038	11.678	0.038
uL6	GLU	173	A	G	2661	17.281	17.488	0.207	17.408	0.127	17.825	0.544	17.298	0.017	17.385	0.104
bL9	ASP	7	A	A	2094	17.935	17.575	-0.36	17.718	-0.217	17.777	-0.158	17.908	-0.027	17.866	-0.069
bL9	ASP	7	A	A	2095	15.926	16.023	0.097	16.269	0.343	16.336	0.41	16.517	0.591	16.044	0.118
bL9	ASP	7	A	C	2096	18.549	19.072	0.523	19.811	1.262	19.555	1.006	19.712	1.163	19.119	0.57
bL9	ASP	7	A	A	2198	17.455	17.412	-0.043	17.499	0.044	17.406	-0.049	17.41	-0.045	17.252	-0.203
bL9	ASP	17	A	A	2094	17.423	17.175	-0.248	17.217	-0.206	17.268	-0.155	17.413	-0.01	17.277	-0.146
bL9	ASP	17	A	A	2095	16.257	16.389	0.132	16.4	0.143	16.516	0.259	16.663	0.406	16.199	-0.058
bL9	ASP	98	A	U	162	18.225	18.508	0.283	18.208	-0.017	18.223	-0.002	17.866	-0.359	18.236	0.011
bL9	ASP	98	A	U	2197	19.115	18.723	-0.392	19.017	-0.098	19.206	0.091	19.034	-0.081	19.201	0.086
bL9	ASP	98	A	U	2219	18.815	18.978	0.163	18.732	-0.083	18.893	0.078	18.625	-0.19	18.929	0.114
bL9	ASP	98	A	U	2220	13.635	13.533	-0.102	13.621	-0.014	12.938	-0.697	13.477	-0.158	13.786	0.151
bL9	ASP	98	A	G	2221	11.909	11.852	-0.057	12.088	0.179	12.109	0.2	12.358	0.449	12.112	0.203
bL9	ASP	98	A	C	2222	15.082	14.993	-0.089	15.478	0.396	15.101	0.019	15.268	0.186	15.183	0.101
bL9	ASP	101	A	U	162	17.315	17.922	0.607	17.718	0.403	17.382	0.067	17.178	-0.137	17.487	0.172
bL9	ASP	101	A	U	2219	19.234	19.567	0.333	19.294	0.06	19.287	0.053	19.162	-0.072	19.379	0.145
bL9	ASP	101	A	U	2220	14.857	14.859	0.002	15.045	0.188	13.938	-0.919	14.817	-0.04	15.022	0.165
bL9	ASP	101	A	G	2221	15.14	15.131	-0.009	15.472	0.332	15.285	0.145	15.641	0.501	15.348	0.208
bL9	ASP	101	A	C	2222	19.398	19.346	-0.052	19.845	0.447	19.358	-0.04	19.567	0.169	19.464	0.066
bL9	GLU	109	A	U	162	18.289	19.292	1.003	19.275	0.986	18.482	0.193	18.471	0.182	18.656	0.367
bL9	GLU	109	A	C	163	18.369	19.649	1.28	19.081	0.712	18.613	0.244	19.085	0.716	18.778	0.409
bL9	GLU	109	A	U	2219	19.335	19.906	0.571	19.665	0.33	19.411	0.076	19.431	0.096	19.468	0.133
bL9	GLU	109	A	U	2220	16.352	16.571	0.219	16.79	0.438	15.528	-0.824	16.452	0.1	16.481	0.129
bL9	GLU	109	A	G	2221	18.519	18.587	0.068	18.986	0.467	18.584	0.065	19.004	0.485	18.667	0.148
bL9	GLU	114	A	C	2196	16.992	16.593	-0.399	16.918	-0.074	16.54	-0.452	17.097	0.105	16.794	-0.198
bL9	GLU	114	A	U	2197	12.593	11.88	-0.713	12.525	-0.068	12.534	-0.059	12.722	0.129	12.384	-0.209
bL9	GLU	114	A	A	2198	12.417	12.189	-0.228	12.252	-0.165	12.337	-0.08	12.356	-0.061	12.418	0.001
bL9	GLU	114	A	A	2199	18.572	18.342	-0.23	18.5	-0.072	18.572	0	18.666	0.094	18.669	0.097
bL9	GLU	114	A	U	2219	16.955	17.417	0.462	17.284	0.329	17.172	0.217	16.925	-0.03	16.976	0.021
bL9	GLU	114	A	U	2220	12.938	13.278	0.34	13.272	0.334	12.847	-0.091	12.912	-0.026	12.98	0.042
bL9	GLU	114	A	G	2221	12.812	12.932	0.12	13.179	0.367	12.866	0.054	13.149	0.337	12.802	-0.01
bL9	GLU	114	A	C	2222	16.318	16.245	-0.073	16.678	0.36	16.198	-0.12	16.312	-0.006	16.186	-0.132
bL9	GLU	129	A	C	2196	19.257	19.047	-0.21	19.394	0.137	18.942	-0.315	19.49	0.233	19.361	0.104
bL9	GLU	129	A	U	2197	19.683	18.967	-0.716	19.527	-0.156	19.713	0.03	19.524	-0.159	19.494	-0.189
bL9	HIS	135	A	U	2197	16.666	15.935	-0.731	16.636	-0.03	16.519	-0.147	16.893	0.227	16.3	-0.366
bL9	HIS	135	A	A	2198	15.412	15.219	-0.193	15.303	-0.109	15.343	-0.069	15.325	-0.087	15.288	-0.124
bL9	HIS	135	A	U	2220	19.333	19.767	0.434	19.764	0.431	19.376	0.043	19.393	0.06	19.335	0.002
bL9	GLU	137	A	A	2095	17.568	17.418	-0.15	17.848	0.28	17.964	0.396	18.014	0.446	17.685	0.117
bL9	GLU	137	A	C	2096	16.786	16.979	0.193	18.122	1.336	18.1	1.314	18.007	1.221	17.433	0.647
bL9	GLU	137	A	U	2197	17.787	17.04	-0.747	17.75	-0.037	17.622	-0.165	17.982	0.195	17.347	-0.44
bL9	GLU	137	A	A	2198	17.797	17.597	-0.2	17.65	-0.147	17.788	-0.009	17.645	-0.152	17.614	-0.183
uL10	ASP	7	A	G	1042	17.933	17.628	-0.305	17.878	-0.055	18.251	0.318	17.924	-0.009	17.732	-0.201
uL10	ASP	7	A	C	1043	13.318	13.283	-0.035	13.176	-0.142	13.603	0.285	13.299	-0.019	13.186	-0.132
uL10	ASP	7	A	C	1044	10.892	10.778	-0.114	10.973	0.081	11.474	0.582	11.184	0.292	10.791	-0.101
uL10	ASP	7	A	C	1045	12.607	13.651	1.044	13.804	1.197	13.852	1.245	13.513	0.906	13.034	0.427
uL10	ASP	7	A	A	1046	15.301	16.621	1.32	16.253	0.952	15.757	0.456	15.596	0.295	15.665	0.364
uL10	ASP	7	A	G	1047	11.387	12.046	0.659	11.757	0.37	12.041	0.654	11.529	0.142	10.69	-0.697
uL10	ASP	7	A	A	1048	15.554	15.804	0.25	15.785	0.231	16.373	0.819	16.039	0.485	15.768	0.214
uL10	ASP	7	A	C	1049	16.263	16.417	0.154	16.45	0.187	17.198	0.935	16.916	0.653	16.591	0.328
uL10	ASP	7	A	A	1085	12.375	10.017	-2.358	11.726	-0.649	11.813	-0.562	11.73	-0.645	11.74	-0.635
uL10	ASP	7	A	A	1086	15.467	14.515	-0.952	14.648	-0.819	14.429	-1.038	15.343	-0.124	14.34	-1.127
uL10	ASP	7	A	G	1106	11.701	12.67	0.969	11.998	0.297	12.604	0.903	12.61	0.909	12.14	0.439
uL10	ASP	7	A	G	1107	15.139	16.522	1.383	15.615	0.476	15.914	0.775	16.071	0.932	16.132	0.993
uL10	GLU	14	A	G	1047	16.598	16.683	0.085	16.823	0.225	16.744	0.146	16.5	-0.098	16.57	-0.028
uL10	GLU	14	A	U	1081	19.653	17.828	-1.825	18.245	-1.408	19.191	-0.462	19.275	-0.378	18.175	-1.478
uL10	GLU	14	A	U	1082	16.965	13.353	-3.612	15.667	-1.298	17.571	0.606	17.701	0.736	15.072	-1.893
uL10	GLU	14	A	A	1085	13.516	13.431	-0.085	12.863	-0.653	13.474	-0.042	13.176	-0.34	15.106	1.59
uL10	GLU	14	A	A	1086	19.035	17.409	-1.626	17.501	-1.534	17.729	-1.306	18.702	-0.333	18.208	-0.827
uL10	GLU	14	A	G	1106	15.957	15.327	-0.63	15.907	-0.05	16.017	0.06	16.231	0.274	14.936	-1.021
uL10	GLU	14	A	G	1107	17.098	17.739	0.641	17.31	0.212	17.18	0.082	17.212	0.114	17.305	0.207
uL10	ASP	29	A	A	1054	17.051	17.144	0.093	17.656	0.605	14.691	-2.36	14.46	-2.591	16.978	-0.073
uL10	ASP	29	A	G	1055	16.183	15.964	-0.219	16.622	0.439	14.577	-1.606	13.219	-2.964	15.65	-0.533
uL10	ASP	29	A	G	1056	18.086	17.989	-0.097	18.345	0.259	16.363	-1.723	15.792	-2.294	16.962	-1.124
uL10	ASP	29	A	A	1085	18.397	19.676	1.279	17.61	-0.787	17.344	-1.053	17.573	-0.824	18.509	0.112
uL10	ASP	29	A	G	1106	16.69	14.01	-2.68	15.846	-0.844	14.914	-1.776	15.184	-1.506	14.442	-2.248
uL10	ASP	29	A	G	1107	12.343	11.401	-0.942	11.962	-0.381	11.718	-0.625	11.415	-0.928	11.14	-1.203
uL10	ASP	29	A	U	1108	11.797	12.889	1.092	12.16	0.363	11.846	0.049	11.577	-0.22	12.129	0.332
uL10	ASP	29	A	C	1109	16.096	18.163	2.067	16.407	0.311	16.119	0.023	16.133	0.037	16.652	0.556
uL10	ASP	36	A	A	1054	16.364	16.976	0.612	16.533	0.169	18.165	1.801	17.847	1.483	17.241	0.877
uL10	ASP	36	A	G	1055	11.151	11.766	0.615	10.995	-0.156	11.892	0.741	11.773	0.622	11.109	-0.042
uL10	ASP	36	A	G	1056	7.403	8.061	0.658	7.273	-0.13	7.766	0.363	7.316	-0.087	6.765	-0.638
uL10	ASP	36	A	A	1057	10.03	10.892	0.862	11.086	1.056	9.946	-0.084	9.995	-0.035	10.936	0.906
uL10	ASP	36	A	U	1058	8.598	7.619	-0.979	9.336	0.738	6.702	-1.896	7.127	-1.471	9.976	1.378
uL10	ASP	36	A	G	1059	12.14	9.944	-2.196	12.249	0.109	9.829	-2.311	10.292	-1.848	11.519	-0.621
uL10	ASP	36	A	U	1060	17.531	15.507	-2.024	17.618	0.087	15.482	-2.049	16.181	-1.35	16.495	-1.036
uL10	ASP	36	A	U	1081	19.519	15.098	-4.421	18.858	-0.661	16.732	-2.787	16.944	-2.575	15.726	-3.793
uL10	ASP	36	A	U	1082	15.292	14.768	-0.524	15.161	-0.131	13.757	-1.535	13.561	-1.731	14.47	-0.822
uL10	ASP	36	A	A	1085	15.048	17.651	2.603	15.408	0.36	15.361	0.313	15.421	0.373	16.266	1.218
uL10	ASP	36	A	A	1086	15.826	14.878	-0.948	15.248	-0.578	15.284	-0.542	14.857	-0.969	16.221	0.395
uL10	ASP	36	A	G	1087	16.464	15.629	-0.835	17.158	0.694	15.766	-0.698	15.247	-1.217	16.142	-0.322
uL10	ASP	36	A	C	1100	16.748	16.981	0.233	17.044	0.296	17.113	0.365	16.995	0.247	18.168	1.42
uL10	ASP	36	A	U	1101	18.456	19.575	1.119	19.161	0.705	18.802	0.346	18.892	0.436	19.451	0.995
uL10	ASP	36	A	G	1106	18.481	18.686	0.205	18.89	0.409	19.109	0.628	19.191	0.71	18.486	0.005
uL10	GLU	40	A	G	1055	18.317	18.593	0.276	18.246	-0.071	18.252	-0.065	17.678	-0.639	18.043	-0.274
uL10	GLU	40	A	G	1056	15.464	16.075	0.611	15.361	-0.103	15.448	-0.016	14.889	-0.575	14.699	-0.765
uL10	GLU	40	A	A	1057	17.851	18.653	0.802	18.9	1.049	18.06	0.209	18.06	0.209	18.629	0.778
uL10	GLU	40	A	U	1058	14.948	14.467	-0.481	15.775	0.827	14.131	-0.817	14.371	-0.577	16.938	1.99
uL10	GLU	40	A	G	1059	16.083	14.385	-1.698	16.68	0.597	14.945	-1.138	15.006	-1.077	15.677	-0.406
uL10	GLU	40	A	U	1082	15.221	14.583	-0.638	14.823	-0.398	14.216	-1.005	13.85	-1.371	13.838	-1.383
uL10	GLU	47	A	U	1081	19.594	15.546	-4.048	17.852	-1.742	18.351	-1.243	18.417	-1.177	15.623	-3.971
uL10	GLU	47	A	U	1082	13.582	13.239	-0.343	12.985	-0.597	13.77	0.188	13.39	-0.192	12.143	-1.439
uL10	GLU	65	A	A	1046	15.455	15.776	0.321	15.17	-0.285	14.523	-0.932	14.594	-0.861	15.694	0.239
uL10	GLU	65	A	G	1047	17.874	16.997	-0.877	17.502	-0.372	17.014	-0.86	17.105	-0.769	18.465	0.591
uL10	GLU	65	A	G	1107	19.855	18.759	-1.096	19.476	-0.379	18.328	-1.527	18.455	-1.4	19.153	-0.702
uL10	GLU	70	A	A	1046	18.921	19.238	0.317	18.544	-0.377	18.21	-0.711	18.422	-0.499	19.091	0.17
uL10	ASP	74	A	A	1046	17.926	18.307	0.381	17.567	-0.359	17.767	-0.159	18.151	0.225	17.979	0.053
uL10	ASP	74	A	G	1107	18.001	15.848	-2.153	17.259	-0.742	15.887	-2.114	15.885	-2.116	16.543	-1.458
uL10	ASP	74	A	U	1108	15.473	14.409	-1.064	14.926	-0.547	12.762	-2.711	12.986	-2.487	14.716	-0.757
uL10	ASP	74	A	C	1109	16.912	17.638	0.726	16.475	-0.437	14.294	-2.618	14.618	-2.294	16.892	-0.02
uL10	GLU	107	A	U	1108	19.071	19.54	0.469	19.201	0.13	18.59	-0.481	18.391	-0.68	19.062	-0.009
uL11	GLU	50	A	U	1060	16.76	17.381	0.621	17.214	0.454	16.95	0.19	17.357	0.597	17.443	0.683
uL11	ASP	96	A	G	1063	16.586	17.422	0.836	15.389	-1.197	15.963	-0.623	15.565	-1.021	17.095	0.509
uL11	ASP	96	A	C	1064	13.671	14.669	0.998	11.523	-2.148	12.449	-1.222	11.789	-1.882	12.553	-1.118
uL11	GLU	108	A	G	1059	17.703	19.5	1.797	18.479	0.776	18.788	1.085	17.744	0.041	18.631	0.928
uL11	GLU	108	A	U	1060	14.28	15.525	1.245	14.969	0.689	15.495	1.215	14.806	0.526	16.231	1.951
uL11	GLU	108	A	U	1081	19.591	19.749	0.158	19.605	0.014	18.565	-1.026	18.12	-1.471	19.15	-0.441
uL11	ASP	116	A	G	1056	17.618	18.531	0.913	17.249	-0.369	17.953	0.335	17.442	-0.176	17.734	0.116
uL11	ASP	116	A	A	1057	16.27	17.675	1.405	17.179	0.909	17.283	1.013	16.888	0.618	17.518	1.248
uL11	ASP	116	A	U	1058	10.44	11.215	0.775	11.048	0.608	11.368	0.928	10.715	0.275	12.486	2.046
uL11	ASP	116	A	G	1059	6.692	6.865	0.173	7.787	1.095	7.559	0.867	6.657	-0.035	6.731	0.039
uL11	ASP	116	A	U	1060	8.521	6.956	-1.565	9.199	0.678	9.06	0.539	9.385	0.864	8.692	0.171
uL11	ASP	116	A	G	1062	16.535	15.015	-1.52	18.205	1.67	17.22	0.685	16.831	0.296	16.31	-0.225
uL11	ASP	116	A	G	1063	17.308	16.153	-1.155	18.438	1.13	17.625	0.317	17.711	0.403	15.893	-1.415
uL11	ASP	116	A	G	1071	17.518	17.837	0.319	18.779	1.261	18.764	1.246	17.902	0.384	18.275	0.757
uL11	ASP	116	A	U	1081	17.38	14.568	-2.812	17.08	-0.3	15.484	-1.896	16	-1.38	14.561	-2.819
uL11	ASP	116	A	U	1082	14.624	17.256	2.632	15.455	0.831	13.21	-1.414	13.358	-1.266	15.569	0.945
uL11	ASP	121	A	U	1058	17.283	17.892	0.609	17.562	0.279	17.761	0.478	16.772	-0.511	19.779	2.496
uL11	ASP	121	A	G	1059	15.091	15.664	0.573	15.728	0.637	15.865	0.774	14.772	-0.319	15.998	0.907
uL11	ASP	121	A	U	1060	16.146	16.121	-0.025	16.61	0.464	17.138	0.992	16.463	0.317	17.235	1.089
uL11	ASP	121	A	A	1080	16.619	13.441	-3.178	15.536	-1.083	14.686	-1.933	14.284	-2.335	14.023	-2.596
uL11	ASP	121	A	U	1081	11.337	8.544	-2.793	10.004	-1.333	8.838	-2.499	7.964	-3.373	8.203	-3.134
uL11	ASP	121	A	U	1082	7.034	9.86	2.826	7.563	0.529	5.831	-1.203	4.416	-2.618	7.825	0.791
uL11	ASP	121	A	A	1086	19.185	18.583	-0.602	18.078	-1.107	17.578	-1.607	16.719	-2.466	19.826	0.641
uL11	GLU	123	A	G	1059	17.594	18.828	1.234	18.145	0.551	18.467	0.873	17.333	-0.261	18.787	1.193
uL11	GLU	123	A	U	1060	17.041	17.81	0.769	17.466	0.425	18.196	1.155	17.21	0.169	18.604	1.563
uL11	GLU	123	A	A	1080	15.034	13.906	-1.128	13.428	-1.606	13.086	-1.948	12.523	-2.511	13.261	-1.773
uL11	GLU	123	A	U	1081	10.698	10.396	-0.302	9.785	-0.913	9.107	-1.591	7.775	-2.923	9.71	-0.988
uL11	GLU	123	A	U	1082	9.35	12.82	3.47	10.199	0.849	8.922	-0.428	7.866	-1.484	11.002	1.652
uL11	GLU	130	A	G	1059	15.353	17.63	2.277	15.467	0.114	16.111	0.758	15.25	-0.103	16.89	1.537
uL11	GLU	130	A	U	1060	12.294	14.381	2.087	12.327	0.033	13.295	1.001	11.903	-0.391	14.13	1.836
uL11	GLU	130	A	G	1062	16.639	14.542	-2.097	16.451	-0.188	16.011	-0.628	15.33	-1.309	15.923	-0.716
uL11	GLU	130	A	G	1063	14.432	13.641	-0.791	14.134	-0.298	13.875	-0.557	13.294	-1.138	12.728	-1.704
uL11	GLU	130	A	C	1064	16.832	16.514	-0.318	16.082	-0.75	16.278	-0.554	16.064	-0.768	14.343	-2.489
uL11	GLU	130	A	A	1080	10.221	12.011	1.79	9.014	-1.207	9.418	-0.803	10.086	-0.135	10.208	-0.013
uL11	GLU	130	A	U	1081	10.33	13.122	2.792	11.369	1.039	10.928	0.598	11.105	0.775	12.44	2.11
uL11	GLU	130	A	U	1082	13.96	18.007	4.047	15.361	1.401	14.009	0.049	14.383	0.423	16.595	2.635
uL11	GLU	130	A	G	1087	17.642	17.835	0.193	18.082	0.44	17.478	-0.164	17.733	0.091	15.303	-2.339
uL11	GLU	130	A	A	1089	19.163	18.52	-0.643	19.067	-0.096	18.66	-0.503	17.583	-1.58	18.197	-0.966
uL13	GLU	9	A	C	8	15.268	15.306	0.038	15.466	0.198	15.185	-0.083	15.242	-0.026	15.383	0.115
uL13	GLU	9	A	G	9	10.83	10.884	0.054	10.857	0.027	10.929	0.099	10.872	0.042	10.963	0.133
uL13	GLU	9	A	A	10	10.585	10.659	0.074	11.055	0.47	10.875	0.29	10.863	0.278	10.762	0.177
uL13	GLU	9	A	C	11	14.029	13.999	-0.03	14.252	0.223	14.448	0.419	14.223	0.194	14.047	0.018
uL13	GLU	9	A	C	523	19.276	19.231	-0.045	19.228	-0.048	19.233	-0.043	19.371	0.095	19.186	-0.09
uL13	GLU	9	A	G	524	15.209	15.298	0.089	15.13	-0.079	15.286	0.077	15.255	0.046	15.224	0.015
uL13	GLU	9	A	U	525	15.246	15.265	0.019	15.139	-0.107	15.31	0.064	15.313	0.067	15.24	-0.006
uL13	GLU	9	A	A	526	18.52	18.513	-0.007	18.498	-0.022	18.567	0.047	18.61	0.09	18.59	0.07
uL13	GLU	9	A	A	528	18.134	18.137	0.003	18.258	0.124	18.169	0.035	17.953	-0.181	18.121	-0.013
uL13	GLU	9	A	G	537	16.761	16.746	-0.015	16.644	-0.117	16.849	0.088	16.75	-0.011	16.689	-0.072
uL13	GLU	9	A	A	538	11.99	11.995	0.005	11.87	-0.12	11.99	0	12.022	0.032	11.902	-0.088
uL13	GLU	9	A	G	539	7.887	7.921	0.034	7.752	-0.135	7.97	0.083	8.038	0.151	7.659	-0.228
uL13	GLU	9	A	C	540	9.794	9.853	0.059	9.832	0.038	9.808	0.014	9.952	0.158	9.812	0.018
uL13	GLU	9	A	A	541	15.267	15.377	0.11	15.198	-0.069	15.28	0.013	15.351	0.084	15.305	0.038
uL13	GLU	9	A	A	556	17.228	17.146	-0.082	17.192	-0.036	17.173	-0.055	17.003	-0.225	17.213	-0.015
uL13	GLU	9	A	C	557	15.644	15.627	-0.017	15.653	0.009	15.659	0.015	15.575	-0.069	15.638	-0.006
uL13	GLU	9	A	U	558	16.44	16.466	0.026	16.538	0.098	16.551	0.111	16.478	0.038	16.548	0.108
uL13	GLU	9	A	G	2780	19.533	19.682	0.149	19.729	0.196	19.573	0.04	19.68	0.147	19.603	0.07
uL13	GLU	9	A	A	2799	16.651	16.873	0.222	16.148	-0.503	16.561	-0.09	16.589	-0.062	16.032	-0.619
uL13	GLU	9	A	A	2800	13.116	13.033	-0.083	13.444	0.328	13.341	0.225	13.381	0.265	13.353	0.237
uL13	GLU	9	A	U	2897	16.098	16.184	0.086	16.1	0.002	16.017	-0.081	15.977	-0.121	16.056	-0.042
uL13	GLU	9	A	U	2898	17.269	17.388	0.119	17.525	0.256	17.601	0.332	17.384	0.115	17.308	0.039
uL13	ASP	14	A	A	6	19.518	19.541	0.023	19.519	0.001	19.332	-0.186	19.509	-0.009	19.49	-0.028
uL13	ASP	14	A	G	7	14.824	14.901	0.077	14.919	0.095	14.903	0.079	14.989	0.165	14.923	0.099
uL13	ASP	14	A	C	8	12.191	12.096	-0.095	12.155	-0.036	12.26	0.069	12.437	0.246	12.181	-0.01
uL13	ASP	14	A	G	9	14.152	14.079	-0.073	13.973	-0.179	14.29	0.138	14.385	0.233	14.316	0.164
uL13	ASP	14	A	A	10	18.763	18.765	0.002	19.048	0.285	18.957	0.194	18.926	0.163	18.904	0.141
uL13	ASP	14	A	C	1007	19.683	19.765	0.082	19.712	0.029	19.651	-0.032	19.821	0.138	19.581	-0.102
uL13	ASP	14	A	G	2780	19.66	19.839	0.179	19.77	0.11	19.654	-0.006	19.878	0.218	19.654	-0.006
[truncated: 4,442 more rows]
